# Supplementary material for: MarsGT: Multi-omics analysis for rare population inference using single-cell graph transformer
Source: Nat Commun. 2024 Jan 6;15:338. doi: 10.1038/s41467-023-44570-8 (PMC10771517; doi:10.1038/s41467-023-44570-8)
Supplement: Supplementary file 4 — Supplementary Datasets 1-20 [file 41467_2023_44570_MOESM4_ESM.xlsx]

## Sheet: Supp data 1
	Data 1. Datasets used in this paper for benchmarking and case study.
	Name	Species	Data type	Sample	Cell number	Benchmark label	Accession	Paper
	Data 1	Human	scRNA-scATAC-seq	Cell line (K562, Hela-S3, HCT116, PDX1, PDX2)	549	YES	https://trace.ncbi.nlm.nih.gov/Traces/sra/sra.cgi?study=SRP136421	PMID: 30692544
	Data 2	Human	scRNA-scATAC-seq	PBMC	14556	YES	GSE194122	https://datasets-benchmarks-proceedings.neurips.cc/paper_files/paper/2021/file/158f3069a435b314a80bdcb024f8e422-Paper-round2.pdf
Simulation (550)	Sim-CL 1*50	Human	scRNA-scATAC-seq	PDX1 and PDX2 (common, 290 cells), HeLa.S3 (rare, 10 cells)	300	YES	https://trace.ncbi.nlm.nih.gov/Traces/sra/sra.cgi?study=SRP136422	PMID: 30692544
	Sim-CL 2*50	Human	scRNA-scATAC-seq	PDX1 and PDX2 (common, 280 cells), HeLa.S3 (rare, 10 cells), K562 (rare, 10 cells)	300	YES	https://trace.ncbi.nlm.nih.gov/Traces/sra/sra.cgi?study=SRP136423	PMID: 30692544
	Sim-PBMC 1*50	Human	scRNA-scATAC-seq	CD8+T (common, 490 cells), Plasma (rare, 10)	500	YES	GSE194122	https://datasets-benchmarks-proceedings.neurips.cc/paper_files/paper/2021/file/158f3069a435b314a80bdcb024f8e422-Paper-round2.pdf
	Sim-PBMC 2*50	Human	scRNA-scATAC-seq	CD4+T naïve (common, 480 cells), HSC (rare, 10 cells), Plasma (rare, 10 cells)	500	YES	GSE194122	https://datasets-benchmarks-proceedings.neurips.cc/paper_files/paper/2021/file/158f3069a435b314a80bdcb024f8e422-Paper-round2.pdf
	Sim-PBMC 3*50	Human	scRNA-scATAC-seq	CD8+T (common, 490 cells), Erythroblast (rare, 10 cells)	500	YES	GSE194122	https://datasets-benchmarks-proceedings.neurips.cc/paper_files/paper/2021/file/158f3069a435b314a80bdcb024f8e422-Paper-round2.pdf
	Sim-PBMC 4*50	Human	scRNA-scATAC-seq	CD8+T (common, 480 cells), Erythroblast (rare, 10 cells), HSC (rare, 10 cells)	500	YES	GSE194122	https://datasets-benchmarks-proceedings.neurips.cc/paper_files/paper/2021/file/158f3069a435b314a80bdcb024f8e422-Paper-round2.pdf
	Sim-PBMC 5*50	Human	scRNA-scATAC-seq	CD8+T (common, 480 cells), Erythroblast (rare, 10), Naive CD20+B (rare, 10)	500	YES	GSE194122	https://datasets-benchmarks-proceedings.neurips.cc/paper_files/paper/2021/file/158f3069a435b314a80bdcb024f8e422-Paper-round2.pdf
	Sim-PBMC 6*50	Human	scRNA-scATAC-seq	CD14+Mono (common, 250 cells), CD8+ (common, 250 cells)	500	YES	GSE194122	https://datasets-benchmarks-proceedings.neurips.cc/paper_files/paper/2021/file/158f3069a435b314a80bdcb024f8e422-Paper-round2.pdf
	Sim-PBMC 7*50	Human	scRNA-scATAC-seq	Rare (1 cell type, total 50 cells), Major (4 cell types, total 4500 cells)	5000	YES	GSE194122	https://datasets-benchmarks-proceedings.neurips.cc/paper_files/paper/2021/file/158f3069a435b314a80bdcb024f8e422-Paper-round3.pdf
	Sim-PBMC 8*50	Human	scRNA-scATAC-seq	Rare (1 cell type, total 50 cells), Major (9 cell types, total 4500 cells)	5000	YES	GSE194122	https://datasets-benchmarks-proceedings.neurips.cc/paper_files/paper/2021/file/158f3069a435b314a80bdcb024f8e422-Paper-round4.pdf
	Sim-PBMC 9*50	Human	scRNA-scATAC-seq	Rare (5 cell types), Major (10 cell types) sampling with ratio	5000	YES	GSE194122	https://datasets-benchmarks-proceedings.neurips.cc/paper_files/paper/2021/file/158f3069a435b314a80bdcb024f8e422-Paper-round5.pdf
Real (4)	PBMC-bench-1	Human	scRNA-scATAC-seq	PBMC	17243	YES	GSE194122	https://datasets-benchmarks-proceedings.neurips.cc/paper_files/paper/2021/file/158f3069a435b314a80bdcb024f8e422-Paper-round2.pdf
	PBMC-bench-2	Human	scRNA-scATAC-seq	PBMC	15226	YES	GSE194122	https://datasets-benchmarks-proceedings.neurips.cc/paper_files/paper/2021/file/158f3069a435b314a80bdcb024f8e422-Paper-round2.pdf
	PBMC-bench-3	Human	scRNA-scATAC-seq	PBMC	22224	YES	GSE194122	https://datasets-benchmarks-proceedings.neurips.cc/paper_files/paper/2021/file/158f3069a435b314a80bdcb024f8e422-Paper-round2.pdf
	PBMC-test	Human	scRNA-scATAC-seq	PBMC	14556	YES	GSE194122	https://datasets-benchmarks-proceedings.neurips.cc/paper_files/paper/2021/file/158f3069a435b314a80bdcb024f8e422-Paper-round2.pdf
Case (3)	Case 1	Human	snRNA-snATAC-seq	Retina	9383	NO	GSE201402	PMID: 35534898
	Case 2	Human	scRNA-scATAC-seq	Fresh Frozen Lymph Node with diffuse small lymphocytic lymphoma	14566	NO	https://www.10xgenomics.com/resources/datasets/fresh-frozen-lymph-node-with-b-cell-lymphoma-14-k-sorted-nuclei-1-standard-2-0-0	10X GENOMICS
	Case 3	Human	Multiple scRNA-scATAC-seq	8 melanoma patients PBMCs (4 with high IFN-I response capacity (IRC) and 4 with low IRC) and 2 healthy donor PBMCs	HD1:7565 HD2:11952 P1:10845 P2:14493 P3:13010 P4:10787 P5:2992 P6:9948 P7:9704 P8:9724	NO	GSE199994	PMID:35835962

## Sheet: Supp data 2
Data 2. The evaluation of simulation datasets for benchmarking.
Group1						Group2
Data_Id	Software	F1	Recall	Precision		Data_Id	Software	NMI	Purity	Entropy
Sim-CL 1	FIRE	0	0	0		Sim-CL 1	SCMER	0.01864	0.98	0.075381
Sim-CL 1	FIRE	0	0	0		Sim-CL 1	SCMER	0.015182	0.98	0.078337
Sim-CL 1	FIRE	0	0	0		Sim-CL 1	SCMER	0.014652	0.98	0.080258
Sim-CL 1	FIRE	0.461538	0.3	1		Sim-CL 1	SCMER	0.014459	0.98	0.079889
Sim-CL 1	FIRE	0	0	0		Sim-CL 1	SCMER	0.015157	0.98	0.078001
Sim-CL 1	FIRE	0	0	0		Sim-CL 1	SCMER	0.013655	0.98	0.080218
Sim-CL 1	FIRE	0	0	0		Sim-CL 1	SCMER	0.007118	0.98	0.088727
Sim-CL 1	FIRE	0.333333	0.2	1		Sim-CL 1	SCMER	0.007145	0.98	0.089094
Sim-CL 1	FIRE	0	0	0		Sim-CL 1	SCMER	0.009678	0.98	0.085492
Sim-CL 1	FIRE	0.181818	0.1	1		Sim-CL 1	SCMER	0.009081	0.98	0.087453
Sim-CL 1	FIRE	0	0	0		Sim-CL 1	SCMER	0.010602	0.98	0.084805
Sim-CL 1	FIRE	0.333333	0.2	1		Sim-CL 1	SCMER	0.012404	0.98	0.08267
Sim-CL 1	FIRE	0.181818	0.1	1		Sim-CL 1	SCMER	0.008074	0.98	0.087861
Sim-CL 1	FIRE	0.181818	0.1	1		Sim-CL 1	SCMER	0.010163	0.98	0.084366
Sim-CL 1	FIRE	0	0	0		Sim-CL 1	SCMER	0.008449	0.98	0.087661
Sim-CL 1	FIRE	0.181818	0.1	1		Sim-CL 1	SCMER	0.012664	0.98	0.081982
Sim-CL 1	FIRE	0.181818	0.1	1		Sim-CL 1	SCMER	0.015225	0.98	0.079003
Sim-CL 1	FIRE	0.181818	0.1	1		Sim-CL 1	SCMER	0.010186	0.98	0.085263
Sim-CL 1	FIRE	0.181818	0.1	1		Sim-CL 1	SCMER	0.009794	0.98	0.085831
Sim-CL 1	FIRE	0	0	0		Sim-CL 1	SCMER	0.007457	0.98	0.088829
Sim-CL 1	FIRE	0	0	0		Sim-CL 1	SCMER	0.007857	0.98	0.088341
Sim-CL 1	FIRE	0.461538	0.3	1		Sim-CL 1	SCMER	0.024944	0.98	0.066106
Sim-CL 1	FIRE	0	0	0		Sim-CL 1	SCMER	0.009444	0.98	0.086021
Sim-CL 1	FIRE	0.333333	0.2	1		Sim-CL 1	SCMER	0.010737	0.98	0.083576
Sim-CL 1	FIRE	0	0	0		Sim-CL 1	SCMER	0.013426	0.98	0.080618
Sim-CL 1	FIRE	0	0	0		Sim-CL 1	SCMER	0.010459	0.98	0.084727
Sim-CL 1	FIRE	0	0	0		Sim-CL 1	SCMER	0.009141	0.98	0.08631
Sim-CL 1	FIRE	0.181818	0.1	1		Sim-CL 1	SCMER	0.006507	0.98	0.090169
Sim-CL 1	FIRE	0.333333	0.2	1		Sim-CL 1	SCMER	0.012653	0.98	0.083016
Sim-CL 1	FIRE	0.461538	0.3	1		Sim-CL 1	SCMER	0.009067	0.98	0.087152
Sim-CL 1	FIRE	0	0	0		Sim-CL 1	SCMER	0.007613	0.98	0.088655
Sim-CL 1	FIRE	0.181818	0.1	1		Sim-CL 1	SCMER	0.00928	0.98	0.086
Sim-CL 1	FIRE	0	0	0		Sim-CL 1	SCMER	0.012766	0.98	0.080668
Sim-CL 1	FIRE	0.533333	0.4	0.8		Sim-CL 1	SCMER	0.011687	0.98	0.082709
Sim-CL 1	FIRE	0.181818	0.1	1		Sim-CL 1	SCMER	0.011635	0.98	0.083455
Sim-CL 1	FIRE	0	0	0		Sim-CL 1	SCMER	0.013717	0.98	0.08008
Sim-CL 1	FIRE	0	0	0		Sim-CL 1	SCMER	0.01571	0.98	0.078251
Sim-CL 1	FIRE	0	0	0		Sim-CL 1	SCMER	0.008515	0.98	0.086527
Sim-CL 1	FIRE	0.333333	0.2	1		Sim-CL 1	SCMER	0.00995	0.98	0.085683
Sim-CL 1	FIRE	0.428571	0.3	0.75		Sim-CL 1	SCMER	0.01178	0.98	0.081699
Sim-CL 1	FIRE	0	0	0		Sim-CL 1	SCMER	0.014658	0.98	0.080451
Sim-CL 1	FIRE	0.571429	0.4	1		Sim-CL 1	SCMER	0.011055	0.98	0.082992
Sim-CL 1	FIRE	0.571429	0.4	1		Sim-CL 1	SCMER	0.015201	0.98	0.077712
Sim-CL 1	FIRE	0	0	0		Sim-CL 1	SCMER	0.010014	0.98	0.085163
Sim-CL 1	FIRE	0	0	0		Sim-CL 1	SCMER	0.007112	0.98	0.089182
Sim-CL 1	FIRE	0	0	0		Sim-CL 1	SCMER	0.009908	0.98	0.084586
Sim-CL 1	FIRE	0.333333	0.2	1		Sim-CL 1	SCMER	0.007814	0.98	0.088972
Sim-CL 1	FIRE	0.181818	0.1	1		Sim-CL 1	SCMER	0.012421	0.98	0.082788
Sim-CL 1	FIRE	0.181818	0.1	1		Sim-CL 1	SCMER	0.01272	0.98	0.081752
Sim-CL 1	FIRE	0	0	0		Sim-CL 1	SCMER	0.009331	0.98	0.086912
Sim-CL 1	GapClust	0	0	0		Sim-CL 1	GiniClust	0	0.98	0.098039
Sim-CL 1	GapClust	0	0	0		Sim-CL 1	GiniClust	0	0.98	0.098039
Sim-CL 1	GapClust	0.947368	0.9	1		Sim-CL 1	GiniClust	0	0.98	0.098039
Sim-CL 1	GapClust	0	0	0		Sim-CL 1	GiniClust	0	0.98	0.098039
Sim-CL 1	GapClust	0	0	0		Sim-CL 1	GiniClust	0	0.98	0.098039
Sim-CL 1	GapClust	0	0	0		Sim-CL 1	GiniClust	0	0.98	0.098039
Sim-CL 1	GapClust	0	0	0		Sim-CL 1	GiniClust	0	0.98	0.098039
Sim-CL 1	GapClust	1	1	1		Sim-CL 1	GiniClust	0	0.98	0.098039
Sim-CL 1	GapClust	0	0	0		Sim-CL 1	GiniClust	0	0.98	0.098039
Sim-CL 1	GapClust	0	0	0		Sim-CL 1	GiniClust	0	0.98	0.098039
Sim-CL 1	GapClust	0.952381	1	0.909091		Sim-CL 1	GiniClust	0	0.98	0.098039
Sim-CL 1	GapClust	0	0	0		Sim-CL 1	GiniClust	0	0.98	0.098039
Sim-CL 1	GapClust	0.571429	0.4	1		Sim-CL 1	GiniClust	0	0.98	0.098039
Sim-CL 1	GapClust	0.909091	1	0.833333		Sim-CL 1	GiniClust	0	0.98	0.098039
Sim-CL 1	GapClust	0	0	0		Sim-CL 1	GiniClust	0	0.98	0.098039
Sim-CL 1	GapClust	0	0	0		Sim-CL 1	GiniClust	0	0.98	0.098039
Sim-CL 1	GapClust	0	0	0		Sim-CL 1	GiniClust	0	0.98	0.098039
Sim-CL 1	GapClust	0	0	0		Sim-CL 1	GiniClust	0	0.98	0.098039
Sim-CL 1	GapClust	0	0	0		Sim-CL 1	GiniClust	0	0.98	0.098039
Sim-CL 1	GapClust	0	0	0		Sim-CL 1	GiniClust	0	0.98	0.098039
Sim-CL 1	GapClust	0.333333	0.2	1		Sim-CL 1	GiniClust	0	0.98	0.098039
Sim-CL 1	GapClust	0.333333	0.2	1		Sim-CL 1	GiniClust	0	0.98	0.098039
Sim-CL 1	GapClust	0	0	0		Sim-CL 1	GiniClust	0	0.98	0.098039
Sim-CL 1	GapClust	0	0	0		Sim-CL 1	GiniClust	0	0.98	0.098039
Sim-CL 1	GapClust	1	1	1		Sim-CL 1	GiniClust	0	0.98	0.098039
Sim-CL 1	GapClust	0	0	0		Sim-CL 1	GiniClust	0	0.98	0.098039
Sim-CL 1	GapClust	0	0	0		Sim-CL 1	GiniClust	0	0.98	0.098039
Sim-CL 1	GapClust	0	0	0		Sim-CL 1	GiniClust	0	0.98	0.098039
Sim-CL 1	GapClust	0	0	0		Sim-CL 1	GiniClust	0	0.98	0.098039
Sim-CL 1	GapClust	0	0	0		Sim-CL 1	GiniClust	0	0.98	0.098039
Sim-CL 1	GapClust	0	0	0		Sim-CL 1	GiniClust	0	0.98	0.098039
Sim-CL 1	GapClust	0.5	0.4	0.666667		Sim-CL 1	GiniClust	0	0.98	0.098039
Sim-CL 1	GapClust	0.666667	0.5	1		Sim-CL 1	GiniClust	0	0.98	0.098039
Sim-CL 1	GapClust	0	0	0		Sim-CL 1	GiniClust	0	0.98	0.098039
Sim-CL 1	GapClust	0	0	0		Sim-CL 1	GiniClust	0	0.98	0.098039
Sim-CL 1	GapClust	0	0	0		Sim-CL 1	GiniClust	0	0.98	0.098039
Sim-CL 1	GapClust	0	0	0		Sim-CL 1	GiniClust	0	0.98	0.098039
Sim-CL 1	GapClust	0	0	0		Sim-CL 1	GiniClust	0	0.98	0.098039
Sim-CL 1	GapClust	0	0	0		Sim-CL 1	GiniClust	0	0.98	0.098039
Sim-CL 1	GapClust	1	1	1		Sim-CL 1	GiniClust	0	0.98	0.098039
Sim-CL 1	GapClust	0	0	0		Sim-CL 1	GiniClust	0	0.98	0.098039
Sim-CL 1	GapClust	0	0	0		Sim-CL 1	GiniClust	0	0.98	0.098039
Sim-CL 1	GapClust	0.823529	0.7	1		Sim-CL 1	GiniClust	0	0.98	0.098039
Sim-CL 1	GapClust	0.823529	0.7	1		Sim-CL 1	GiniClust	0	0.98	0.098039
Sim-CL 1	GapClust	0	0	0		Sim-CL 1	GiniClust	0	0.98	0.098039
Sim-CL 1	GapClust	0	0	0		Sim-CL 1	GiniClust	0	0.98	0.098039
Sim-CL 1	GapClust	0	0	0		Sim-CL 1	GiniClust	0	0.98	0.098039
Sim-CL 1	GapClust	1	1	1		Sim-CL 1	GiniClust	0	0.98	0.098039
Sim-CL 1	GapClust	0.909091	1	0.833333		Sim-CL 1	GiniClust	1	1	0
Sim-CL 1	GapClust	0.842105	0.8	0.888889		Sim-CL 1	GiniClust	0	0.98	0.098039
Sim-CL 1	CellSIUS	0	0	0		Sim-CL 1	RaceID	0.053517	0.99	0.040761
Sim-CL 1	CellSIUS	0	0	0		Sim-CL 1	RaceID	0.111099	0.99	0.05238
Sim-CL 1	CellSIUS	0	0	0		Sim-CL 1	RaceID	0.073541	0.994	0.03255
Sim-CL 1	CellSIUS	0	0	0		Sim-CL 1	RaceID	0.016004	0.98	0.084751
Sim-CL 1	CellSIUS	0	0	0		Sim-CL 1	RaceID	0.057589	0.99	0.042815
Sim-CL 1	CellSIUS	0	0	0		Sim-CL 1	RaceID	0.079084	0.994	0.029145
Sim-CL 1	CellSIUS	0	0	0		Sim-CL 1	RaceID	0.013905	0.98	0.08789
Sim-CL 1	CellSIUS	0	0	0		Sim-CL 1	RaceID	0.058378	0.992	0.044136
Sim-CL 1	CellSIUS	0	0	0		Sim-CL 1	RaceID	0.021413	0.98	0.075536
Sim-CL 1	CellSIUS	0.888889	0.8	1		Sim-CL 1	RaceID	0.068313	0.994	0.032061
Sim-CL 1	CellSIUS	0	0	0		Sim-CL 1	RaceID	0.081121	0.996	0.023748
Sim-CL 1	CellSIUS	0	0	0		Sim-CL 1	RaceID	0.034106	0.986	0.059988
Sim-CL 1	CellSIUS	0	0	0		Sim-CL 1	RaceID	0.057643	0.988	0.050314
Sim-CL 1	CellSIUS	0	0	0		Sim-CL 1	RaceID	0.109579	0.994	0.029399
Sim-CL 1	CellSIUS	0	0	0		Sim-CL 1	RaceID	0.050752	0.99	0.044153
Sim-CL 1	CellSIUS	0	0	0		Sim-CL 1	RaceID	0.017094	0.982	0.079966
Sim-CL 1	CellSIUS	0	0	0		Sim-CL 1	RaceID	0.126015	0.996	0.021503
Sim-CL 1	CellSIUS	0	0	0		Sim-CL 1	RaceID	0.038361	0.984	0.064816
Sim-CL 1	CellSIUS	0	0	0		Sim-CL 1	RaceID	0.027544	0.982	0.083038
Sim-CL 1	CellSIUS	0	0	0		Sim-CL 1	RaceID	0.09732	0.99	0.044042
Sim-CL 1	CellSIUS	0	0	0		Sim-CL 1	RaceID	0.057375	0.982	0.047293
Sim-CL 1	CellSIUS	0	0	0		Sim-CL 1	RaceID	0.03533	0.988	0.05304
Sim-CL 1	CellSIUS	0	0	0		Sim-CL 1	RaceID	0.012947	0.98	0.084235
Sim-CL 1	CellSIUS	0	0	0		Sim-CL 1	RaceID	0.12316	0.996	0.021864
Sim-CL 1	CellSIUS	0	0	0		Sim-CL 1	RaceID	0.051387	0.988	0.05066
Sim-CL 1	CellSIUS	0	0	0		Sim-CL 1	RaceID	0.06115	0.99	0.048027
Sim-CL 1	CellSIUS	0	0	0		Sim-CL 1	RaceID	0.040987	0.988	0.051324
Sim-CL 1	CellSIUS	0	0	0		Sim-CL 1	RaceID	0.082555	0.996	0.021149
Sim-CL 1	CellSIUS	0	0	0		Sim-CL 1	RaceID	0.053122	0.99	0.050013
Sim-CL 1	CellSIUS	0	0	0		Sim-CL 1	RaceID	0.042644	0.99	0.047837
Sim-CL 1	CellSIUS	0	0	0		Sim-CL 1	RaceID	0.083523	0.994	0.030582
Sim-CL 1	CellSIUS	0	0	0		Sim-CL 1	RaceID	0.02839	0.986	0.069572
Sim-CL 1	CellSIUS	0	0	0		Sim-CL 1	RaceID	0.097434	0.998	0.011336
Sim-CL 1	CellSIUS	0	0	0		Sim-CL 1	RaceID	0.065949	0.986	0.039884
Sim-CL 1	CellSIUS	0	0	0		Sim-CL 1	RaceID	0.041297	0.988	0.059542
Sim-CL 1	CellSIUS	0	0	0		Sim-CL 1	RaceID	0.033261	0.986	0.062332
Sim-CL 1	CellSIUS	0.025316	0.1	0.014493		Sim-CL 1	RaceID	0.058472	0.986	0.042499
Sim-CL 1	CellSIUS	0	0	0		Sim-CL 1	RaceID	0.111963	0.994	0.021864
Sim-CL 1	CellSIUS	0	0	0		Sim-CL 1	RaceID	0.116598	1	0
Sim-CL 1	CellSIUS	0	0	0		Sim-CL 1	RaceID	0.044818	0.986	0.058019
Sim-CL 1	CellSIUS	0	0	0		Sim-CL 1	RaceID	0.049025	0.99	0.051698
Sim-CL 1	CellSIUS	0	0	0		Sim-CL 1	RaceID	0.075968	0.992	0.036596
Sim-CL 1	CellSIUS	0	0	0		Sim-CL 1	RaceID	0.101767	0.996	0.02305
Sim-CL 1	CellSIUS	0	0	0		Sim-CL 1	RaceID	0.077285	0.994	0.031701
Sim-CL 1	CellSIUS	0	0	0		Sim-CL 1	RaceID	0.030162	0.98	0.071917
Sim-CL 1	CellSIUS	0	0	0		Sim-CL 1	RaceID	0.056276	0.992	0.041373
Sim-CL 1	CellSIUS	0	0	0		Sim-CL 1	RaceID	0.027017	0.98	0.076703
Sim-CL 1	CellSIUS	0	0	0		Sim-CL 1	RaceID	0.036186	0.984	0.060638
Sim-CL 1	CellSIUS	0	0	0		Sim-CL 1	RaceID	0.086227	0.98	0.043836
Sim-CL 1	CellSIUS	0	0	0		Sim-CL 1	RaceID	0.031464	0.98	0.074435
Sim-CL 1	MarsGT	0.888889	0.8	1		Sim-CL 1	MarsGT	0.173393	0.996	0.023313
Sim-CL 1	MarsGT	0.888889	0.8	1		Sim-CL 1	MarsGT	0.17333	0.996	0.023408
Sim-CL 1	MarsGT	0.947368	0.9	1		Sim-CL 1	MarsGT	0.19609	0.998	0.013156
Sim-CL 1	MarsGT	0.947368	0.9	1		Sim-CL 1	MarsGT	0.195775	0.998	0.01299
Sim-CL 1	MarsGT	0.666667	0.5	1		Sim-CL 1	MarsGT	0.115317	0.99	0.049871
Sim-CL 1	MarsGT	1	1	1		Sim-CL 1	MarsGT	0.224533	1	0
Sim-CL 1	MarsGT	0.947368	0.9	1		Sim-CL 1	MarsGT	0.19898	0.998	0.01268
Sim-CL 1	MarsGT	0.947368	0.9	1		Sim-CL 1	MarsGT	0.195832	0.998	0.012974
Sim-CL 1	MarsGT	0	0	0		Sim-CL 1	MarsGT	0.037262	0.98	0.083308
Sim-CL 1	MarsGT	1	1	1		Sim-CL 1	MarsGT	0.224099	1	0
Sim-CL 1	MarsGT	0.947368	0.9	1		Sim-CL 1	MarsGT	0.19599	0.998	0.01294
Sim-CL 1	MarsGT	0.947368	0.9	1		Sim-CL 1	MarsGT	0.196925	0.998	0.013237
Sim-CL 1	MarsGT	0.947368	0.9	1		Sim-CL 1	MarsGT	0.195707	0.998	0.013063
Sim-CL 1	MarsGT	1	1	1		Sim-CL 1	MarsGT	0.22403	1	0
Sim-CL 1	MarsGT	0	0	0		Sim-CL 1	MarsGT	0.036611	0.98	0.08356
Sim-CL 1	MarsGT	1	1	1		Sim-CL 1	MarsGT	0.227233	1	0
Sim-CL 1	MarsGT	0.947368	0.9	1		Sim-CL 1	MarsGT	0.195944	0.998	0.012949
Sim-CL 1	MarsGT	0.947368	0.9	1		Sim-CL 1	MarsGT	0.195707	0.998	0.013063
Sim-CL 1	MarsGT	0.952381	1	0.909091		Sim-CL 1	MarsGT	0.207656	0.998	0.006702
Sim-CL 1	MarsGT	0	0	0		Sim-CL 1	MarsGT	0.032445	0.98	0.085237
Sim-CL 1	MarsGT	0.947368	0.9	1		Sim-CL 1	MarsGT	0.888981	0.998	0.014391
Sim-CL 1	MarsGT	0.952381	1	0.909091		Sim-CL 1	MarsGT	0.20866	0.998	0.006702
Sim-CL 1	MarsGT	0.888889	0.8	1		Sim-CL 1	MarsGT	0.173574	0.996	0.023591
Sim-CL 1	MarsGT	1	1	1		Sim-CL 1	MarsGT	0.224015	1	0
Sim-CL 1	MarsGT	0.947368	0.9	1		Sim-CL 1	MarsGT	0.197124	0.998	0.01281
Sim-CL 1	MarsGT	0.888889	0.8	1		Sim-CL 1	MarsGT	0.174321	0.996	0.023767
Sim-CL 1	MarsGT	0.947368	0.9	1		Sim-CL 1	MarsGT	0.195708	0.998	0.013023
Sim-CL 1	MarsGT	1	1	1		Sim-CL 1	MarsGT	0.225014	1	0
Sim-CL 1	MarsGT	0.823529	0.7	1		Sim-CL 1	MarsGT	0.153841	0.994	0.03228
Sim-CL 1	MarsGT	0.947368	0.9	1		Sim-CL 1	MarsGT	0.195734	0.998	0.013079
Sim-CL 1	MarsGT	0.888889	0.8	1		Sim-CL 1	MarsGT	0.17686	0.996	0.022635
Sim-CL 1	MarsGT	0.888889	0.8	1		Sim-CL 1	MarsGT	0.173332	0.996	0.023392
Sim-CL 1	MarsGT	0.952381	1	0.909091		Sim-CL 1	MarsGT	0.207217	0.998	0.006702
Sim-CL 1	MarsGT	0.952381	1	0.909091		Sim-CL 1	MarsGT	0.207194	0.998	0.006702
Sim-CL 1	MarsGT	0.947368	0.9	1		Sim-CL 1	MarsGT	0.197953	0.998	0.012746
Sim-CL 1	MarsGT	0.947368	0.9	1		Sim-CL 1	MarsGT	0.198515	0.998	0.012708
Sim-CL 1	MarsGT	0.823529	0.7	1		Sim-CL 1	MarsGT	0.154749	0.994	0.032024
Sim-CL 1	MarsGT	0.947368	0.9	1		Sim-CL 1	MarsGT	0.195696	0.998	0.013039
Sim-CL 1	MarsGT	1	1	1		Sim-CL 1	MarsGT	0.224298	1	0
Sim-CL 1	MarsGT	1	1	1		Sim-CL 1	MarsGT	0.224754	1	0
Sim-CL 1	MarsGT	1	1	1		Sim-CL 1	MarsGT	0.227067	1	0
Sim-CL 1	MarsGT	0	0	0		Sim-CL 1	MarsGT	0.067657	0.98	0.073889
Sim-CL 1	MarsGT	0.947368	0.9	1		Sim-CL 1	MarsGT	0.196147	0.998	0.013163
Sim-CL 1	MarsGT	0.823529	0.7	1		Sim-CL 1	MarsGT	0.157925	0.994	0.031419
Sim-CL 1	MarsGT	0.823529	0.7	1		Sim-CL 1	MarsGT	0.153007	0.994	0.032714
Sim-CL 1	MarsGT	0.888889	0.8	1		Sim-CL 1	MarsGT	0.17409	0.996	0.023066
Sim-CL 1	MarsGT	0.952381	1	0.909091		Sim-CL 1	MarsGT	0.896503	0.998	0.006702
Sim-CL 1	MarsGT	0.947368	0.9	1		Sim-CL 1	MarsGT	0.19683	0.998	0.01323
Sim-CL 1	MarsGT	1	1	1		Sim-CL 1	MarsGT	0.22435	1	0
Sim-CL 1	MarsGT	0	0	0		Sim-CL 1	MarsGT	0.035354	0.98	0.084054
Sim-CL 2	FIRE	0.181818	0.1	1		Sim-CL 2	SCMER	0.032183	0.96	0.150949
Sim-CL 2	FIRE	0.25	0.15	0.75		Sim-CL 2	SCMER	0.02578	0.96	0.161361
Sim-CL 2	FIRE	0	0	0		Sim-CL 2	SCMER	0.026983	0.96	0.15946
Sim-CL 2	FIRE	0.095238	0.05	1		Sim-CL 2	SCMER	0.017166	0.96	0.174111
Sim-CL 2	FIRE	0	0	0		Sim-CL 2	SCMER	0.023458	0.96	0.164348
Sim-CL 2	FIRE	0.095238	0.05	1		Sim-CL 2	SCMER	0.020566	0.96	0.168551
Sim-CL 2	FIRE	0.333333	0.2	1		Sim-CL 2	SCMER	0.02235	0.96	0.16587
Sim-CL 2	FIRE	0	0	0		Sim-CL 2	SCMER	0.03212	0.96	0.155537
Sim-CL 2	FIRE	0.095238	0.05	1		Sim-CL 2	SCMER	0.024015	0.96	0.164375
Sim-CL 2	FIRE	0.181818	0.1	1		Sim-CL 2	SCMER	0.013287	0.96	0.179793
Sim-CL 2	FIRE	0.095238	0.05	1		Sim-CL 2	SCMER	0.012866	0.96	0.179657
Sim-CL 2	FIRE	0.181818	0.1	1		Sim-CL 2	SCMER	0.019517	0.96	0.169435
Sim-CL 2	FIRE	0.095238	0.05	1		Sim-CL 2	SCMER	0.040731	0.96	0.142148
Sim-CL 2	FIRE	0	0	0		Sim-CL 2	SCMER	0.0211	0.96	0.168355
Sim-CL 2	FIRE	0.095238	0.05	1		Sim-CL 2	SCMER	0.034279	0.96	0.147351
Sim-CL 2	FIRE	0	0	0		Sim-CL 2	SCMER	0.033084	0.96	0.153058
Sim-CL 2	FIRE	0.095238	0.05	1		Sim-CL 2	SCMER	0.02679	0.96	0.159652
Sim-CL 2	FIRE	0.095238	0.05	1		Sim-CL 2	SCMER	0.030047	0.96	0.155278
Sim-CL 2	FIRE	0.25	0.15	0.75		Sim-CL 2	SCMER	0.02524	0.96	0.161608
Sim-CL 2	FIRE	0.26087	0.15	1		Sim-CL 2	SCMER	0.017791	0.96	0.173181
Sim-CL 2	FIRE	0.095238	0.05	1		Sim-CL 2	SCMER	0.021577	0.96	0.167976
Sim-CL 2	FIRE	0.095238	0.05	1		Sim-CL 2	SCMER	0.02472	0.96	0.162549
Sim-CL 2	FIRE	0	0	0		Sim-CL 2	SCMER	0.038406	0.96	0.146254
Sim-CL 2	FIRE	0.095238	0.05	1		Sim-CL 2	SCMER	0.034683	0.96	0.146614
Sim-CL 2	FIRE	0	0	0		Sim-CL 2	SCMER	0.020743	0.96	0.168167
Sim-CL 2	FIRE	0.095238	0.05	1		Sim-CL 2	SCMER	0.020719	0.96	0.16722
Sim-CL 2	FIRE	0.26087	0.15	1		Sim-CL 2	SCMER	0.028542	0.96	0.159601
Sim-CL 2	FIRE	0	0	0		Sim-CL 2	SCMER	0.026222	0.96	0.160951
Sim-CL 2	FIRE	0.181818	0.1	1		Sim-CL 2	SCMER	0.027232	0.96	0.160781
Sim-CL 2	FIRE	0.095238	0.05	1		Sim-CL 2	SCMER	0.019561	0.96	0.170961
Sim-CL 2	FIRE	0	0	0		Sim-CL 2	SCMER	0.036497	0.96	0.146347
Sim-CL 2	FIRE	0.095238	0.05	1		Sim-CL 2	SCMER	0.031098	0.96	0.154195
Sim-CL 2	FIRE	0	0	0		Sim-CL 2	SCMER	0.031665	0.96	0.155585
Sim-CL 2	FIRE	0	0	0		Sim-CL 2	SCMER	0.028746	0.96	0.158948
Sim-CL 2	FIRE	0.181818	0.1	1		Sim-CL 2	SCMER	0.018891	0.96	0.170151
Sim-CL 2	FIRE	0.095238	0.05	1		Sim-CL 2	SCMER	0.03784	0.96	0.147701
Sim-CL 2	FIRE	0	0	0		Sim-CL 2	SCMER	0.019034	0.96	0.17109
Sim-CL 2	FIRE	0.095238	0.05	1		Sim-CL 2	SCMER	0.027263	0.96	0.160144
Sim-CL 2	FIRE	0.333333	0.2	1		Sim-CL 2	SCMER	0.019043	0.96	0.170218
Sim-CL 2	FIRE	0.095238	0.05	1		Sim-CL 2	SCMER	0.027099	0.96	0.159285
Sim-CL 2	FIRE	0	0	0		Sim-CL 2	SCMER	0.032425	0.96	0.153516
Sim-CL 2	FIRE	0.26087	0.15	1		Sim-CL 2	SCMER	0.016981	0.96	0.175026
Sim-CL 2	FIRE	0	0	0		Sim-CL 2	SCMER	0.028001	0.96	0.157483
Sim-CL 2	FIRE	0.26087	0.15	1		Sim-CL 2	SCMER	0.02733	0.96	0.158045
Sim-CL 2	FIRE	0.095238	0.05	1		Sim-CL 2	SCMER	0.022438	0.96	0.164955
Sim-CL 2	FIRE	0.181818	0.1	1		Sim-CL 2	SCMER	0.015365	0.96	0.176737
Sim-CL 2	FIRE	0	0	0		Sim-CL 2	SCMER	0.044924	0.96	0.135751
Sim-CL 2	FIRE	0	0	0		Sim-CL 2	SCMER	0.017031	0.96	0.173113
Sim-CL 2	FIRE	0	0	0		Sim-CL 2	SCMER	0.029572	0.96	0.156339
Sim-CL 2	FIRE	0	0	0		Sim-CL 2	SCMER	0.020665	0.96	0.167445
Sim-CL 2	GapClust	0.580645	0.45	0.818182		Sim-CL 2	GiniClust	0	0.96	0.19567
Sim-CL 2	GapClust	0.580645	0.45	0.818182		Sim-CL 2	GiniClust	0	0.96	0.19567
Sim-CL 2	GapClust	0.62069	0.45	1		Sim-CL 2	GiniClust	0	0.96	0.19567
Sim-CL 2	GapClust	0.709677	0.55	1		Sim-CL 2	GiniClust	0	0.96	0.19567
Sim-CL 2	GapClust	0.666667	0.5	1		Sim-CL 2	GiniClust	0	0.96	0.19567
Sim-CL 2	GapClust	0	0	0		Sim-CL 2	GiniClust	0	0.96	0.19567
Sim-CL 2	GapClust	0.428571	0.3	0.75		Sim-CL 2	GiniClust	0	0.96	0.19567
Sim-CL 2	GapClust	0	0	0		Sim-CL 2	GiniClust	0	0.96	0.19567
Sim-CL 2	GapClust	0	0	0		Sim-CL 2	GiniClust	0	0.96	0.19567
Sim-CL 2	GapClust	0.181818	0.1	1		Sim-CL 2	GiniClust	0	0.96	0.19567
Sim-CL 2	GapClust	0.75	0.6	1		Sim-CL 2	GiniClust	0	0.96	0.19567
Sim-CL 2	GapClust	0.461538	0.3	1		Sim-CL 2	GiniClust	0	0.96	0.19567
Sim-CL 2	GapClust	0	0	0		Sim-CL 2	GiniClust	0	0.96	0.19567
Sim-CL 2	GapClust	0.75	0.6	1		Sim-CL 2	GiniClust	0	0.96	0.19567
Sim-CL 2	GapClust	0.444444	0.3	0.857143		Sim-CL 2	GiniClust	0	0.96	0.19567
Sim-CL 2	GapClust	0.333333	0.2	1		Sim-CL 2	GiniClust	0	0.96	0.19567
Sim-CL 2	GapClust	0	0	0		Sim-CL 2	GiniClust	0	0.96	0.19567
Sim-CL 2	GapClust	0	0	0		Sim-CL 2	GiniClust	0	0.96	0.19567
Sim-CL 2	GapClust	0.4	0.25	1		Sim-CL 2	GiniClust	0	0.96	0.19567
Sim-CL 2	GapClust	0.888889	0.8	1		Sim-CL 2	GiniClust	0	0.96	0.19567
Sim-CL 2	GapClust	0.518519	0.35	1		Sim-CL 2	GiniClust	0	0.96	0.19567
Sim-CL 2	GapClust	0.181818	0.1	1		Sim-CL 2	GiniClust	0	0.96	0.19567
Sim-CL 2	GapClust	0.645161	0.5	0.909091		Sim-CL 2	GiniClust	0	0.96	0.19567
Sim-CL 2	GapClust	0	0	0		Sim-CL 2	GiniClust	0	0.96	0.19567
Sim-CL 2	GapClust	0.518519	0.35	1		Sim-CL 2	GiniClust	0	0.96	0.19567
Sim-CL 2	GapClust	0.75	0.6	1		Sim-CL 2	GiniClust	0	0.96	0.19567
Sim-CL 2	GapClust	0.181818	0.1	1		Sim-CL 2	GiniClust	0	0.96	0.19567
Sim-CL 2	GapClust	0.787879	0.65	1		Sim-CL 2	GiniClust	0	0.96	0.19567
Sim-CL 2	GapClust	0	0	0		Sim-CL 2	GiniClust	0	0.96	0.19567
Sim-CL 2	GapClust	0.709677	0.55	1		Sim-CL 2	GiniClust	0	0.96	0.19567
Sim-CL 2	GapClust	0	0	0		Sim-CL 2	GiniClust	0	0.96	0.19567
Sim-CL 2	GapClust	0.4	0.25	1		Sim-CL 2	GiniClust	0	0.96	0.19567
Sim-CL 2	GapClust	0.4	0.25	1		Sim-CL 2	GiniClust	0	0.96	0.19567
Sim-CL 2	GapClust	0	0	0		Sim-CL 2	GiniClust	0	0.96	0.19567
Sim-CL 2	GapClust	0.571429	0.4	1		Sim-CL 2	GiniClust	0	0.96	0.19567
Sim-CL 2	GapClust	0	0	0		Sim-CL 2	GiniClust	0	0.96	0.19567
Sim-CL 2	GapClust	0.625	0.5	0.833333		Sim-CL 2	GiniClust	0	0.96	0.19567
Sim-CL 2	GapClust	0.918919	0.85	1		Sim-CL 2	GiniClust	0	0.96	0.19567
Sim-CL 2	GapClust	0.787879	0.65	1		Sim-CL 2	GiniClust	0	0.96	0.19567
Sim-CL 2	GapClust	0.461538	0.3	1		Sim-CL 2	GiniClust	0	0.96	0.19567
Sim-CL 2	GapClust	0	0	0		Sim-CL 2	GiniClust	0.518724	0.976	0.123644
Sim-CL 2	GapClust	0.518519	0.35	1		Sim-CL 2	GiniClust	0	0.96	0.19567
Sim-CL 2	GapClust	0	0	0		Sim-CL 2	GiniClust	0	0.96	0.19567
Sim-CL 2	GapClust	0.777778	0.7	0.875		Sim-CL 2	GiniClust	0	0.96	0.19567
Sim-CL 2	GapClust	0.26087	0.15	1		Sim-CL 2	GiniClust	0	0.96	0.19567
Sim-CL 2	GapClust	0.461538	0.3	1		Sim-CL 2	GiniClust	0	0.96	0.19567
Sim-CL 2	GapClust	0	0	0		Sim-CL 2	GiniClust	0	0.96	0.19567
Sim-CL 2	GapClust	0	0	0		Sim-CL 2	GiniClust	0	0.96	0.19567
Sim-CL 2	GapClust	0	0	0		Sim-CL 2	GiniClust	0	0.96	0.19567
Sim-CL 2	GapClust	0.333333	0.2	1		Sim-CL 2	GiniClust	0	0.96	0.19567
Sim-CL 2	CellSIUS	0	0	0		Sim-CL 2	RaceID	0.072601	0.968	0.121038
Sim-CL 2	CellSIUS	0	0	0		Sim-CL 2	RaceID	0.065097	0.97	0.130194
Sim-CL 2	CellSIUS	0	0	0		Sim-CL 2	RaceID	0.063784	0.97	0.125176
Sim-CL 2	CellSIUS	0	0	0		Sim-CL 2	RaceID	0.109573	0.984	0.060501
Sim-CL 2	CellSIUS	0	0	0		Sim-CL 2	RaceID	0.103624	0.976	0.081566
Sim-CL 2	CellSIUS	0	0	0		Sim-CL 2	RaceID	0.079288	0.976	0.109246
Sim-CL 2	CellSIUS	0	0	0		Sim-CL 2	RaceID	0.079197	0.978	0.104508
Sim-CL 2	CellSIUS	0	0	0		Sim-CL 2	RaceID	0.062734	0.968	0.139112
Sim-CL 2	CellSIUS	0	0	0		Sim-CL 2	RaceID	0.04294	0.96	0.165137
Sim-CL 2	CellSIUS	0	0	0		Sim-CL 2	RaceID	0.091997	0.978	0.10414
Sim-CL 2	CellSIUS	0	0	0		Sim-CL 2	RaceID	0.077462	0.97	0.119909
Sim-CL 2	CellSIUS	0	0	0		Sim-CL 2	RaceID	0.100149	0.98	0.091205
Sim-CL 2	CellSIUS	0	0	0		Sim-CL 2	RaceID	0.10909	0.984	0.082279
Sim-CL 2	CellSIUS	0.190476	0.4	0.125		Sim-CL 2	RaceID	0.104537	0.978	0.090472
Sim-CL 2	CellSIUS	0	0	0		Sim-CL 2	RaceID	0.131414	0.962	0.130126
Sim-CL 2	CellSIUS	0	0	0		Sim-CL 2	RaceID	0.065379	0.97	0.117436
Sim-CL 2	CellSIUS	0	0	0		Sim-CL 2	RaceID	0.036211	0.962	0.158128
Sim-CL 2	CellSIUS	0	0	0		Sim-CL 2	RaceID	0.039125	0.966	0.144628
Sim-CL 2	CellSIUS	0	0	0		Sim-CL 2	RaceID	0.030762	0.962	0.161947
Sim-CL 2	CellSIUS	0.151261	0.45	0.090909		Sim-CL 2	RaceID	0.092282	0.97	0.111963
Sim-CL 2	CellSIUS	0.175439	0.25	0.135135		Sim-CL 2	RaceID	0.043677	0.966	0.152016
Sim-CL 2	CellSIUS	0	0	0		Sim-CL 2	RaceID	0.06763	0.97	0.120994
Sim-CL 2	CellSIUS	0	0	0		Sim-CL 2	RaceID	0.094512	0.974	0.086162
Sim-CL 2	CellSIUS	0	0	0		Sim-CL 2	RaceID	0.04245	0.962	0.149001
Sim-CL 2	CellSIUS	0	0	0		Sim-CL 2	RaceID	0.087905	0.974	0.098883
Sim-CL 2	CellSIUS	0	0	0		Sim-CL 2	RaceID	0.107193	0.986	0.072524
Sim-CL 2	CellSIUS	0	0	0		Sim-CL 2	RaceID	0.088755	0.98	0.096332
Sim-CL 2	CellSIUS	0	0	0		Sim-CL 2	RaceID	0.075467	0.968	0.128488
Sim-CL 2	CellSIUS	0	0	0		Sim-CL 2	RaceID	0.118107	0.978	0.096384
Sim-CL 2	CellSIUS	0	0	0		Sim-CL 2	RaceID	0.050376	0.962	0.143065
Sim-CL 2	CellSIUS	0	0	0		Sim-CL 2	RaceID	0.059021	0.968	0.13368
Sim-CL 2	CellSIUS	0	0	0		Sim-CL 2	RaceID	0.076588	0.972	0.100225
Sim-CL 2	CellSIUS	0	0	0		Sim-CL 2	RaceID	0.093997	0.976	0.107708
Sim-CL 2	CellSIUS	0	0	0		Sim-CL 2	RaceID	0.079865	0.972	0.108544
Sim-CL 2	CellSIUS	0	0	0		Sim-CL 2	RaceID	0.085537	0.976	0.099233
Sim-CL 2	CellSIUS	0	0	0		Sim-CL 2	RaceID	0.079336	0.972	0.101489
Sim-CL 2	CellSIUS	0	0	0		Sim-CL 2	RaceID	0.100301	0.978	0.096873
Sim-CL 2	CellSIUS	0	0	0		Sim-CL 2	RaceID	0.090983	0.97	0.120747
Sim-CL 2	CellSIUS	0	0	0		Sim-CL 2	RaceID	0.050808	0.962	0.131402
Sim-CL 2	CellSIUS	0	0	0		Sim-CL 2	RaceID	0.022642	0.96	0.179088
Sim-CL 2	CellSIUS	0	0	0		Sim-CL 2	RaceID	0.068878	0.972	0.110382
Sim-CL 2	CellSIUS	0	0	0		Sim-CL 2	RaceID	0.052617	0.968	0.138771
Sim-CL 2	CellSIUS	0	0	0		Sim-CL 2	RaceID	0.089267	0.97	0.118883
Sim-CL 2	CellSIUS	0	0	0		Sim-CL 2	RaceID	0.050283	0.966	0.14278
Sim-CL 2	CellSIUS	0	0	0		Sim-CL 2	RaceID	0.067364	0.966	0.148314
Sim-CL 2	CellSIUS	0	0	0		Sim-CL 2	RaceID	0.08296	0.972	0.088889
Sim-CL 2	CellSIUS	0	0	0		Sim-CL 2	RaceID	0.064261	0.97	0.128214
Sim-CL 2	CellSIUS	0	0	0		Sim-CL 2	RaceID	0.064535	0.974	0.122616
Sim-CL 2	CellSIUS	0	0	0		Sim-CL 2	RaceID	0.046929	0.968	0.147958
Sim-CL 2	CellSIUS	0	0	0		Sim-CL 2	RaceID	0.076513	0.974	0.110019
Sim-CL 2	MarsGT	0.974359	0.95	1		Sim-CL 2	MarsGT	0.348193	0.998	0.012898
Sim-CL 2	MarsGT	0.95	0.95	0.95		Sim-CL 2	MarsGT	0.292304	0.978	0.046859
Sim-CL 2	MarsGT	0.947368	0.9	1		Sim-CL 2	MarsGT	0.332075	0.996	0.022838
Sim-CL 2	MarsGT	0.75	0.6	1		Sim-CL 2	MarsGT	0.227511	0.984	0.085227
Sim-CL 2	MarsGT	0.930233	1	0.869565		Sim-CL 2	MarsGT	0.337942	0.994	0.014045
Sim-CL 2	MarsGT	0.888889	1	0.8		Sim-CL 2	MarsGT	0.772025	0.986	0.031411
Sim-CL 2	MarsGT	0.62069	0.45	1		Sim-CL 2	MarsGT	0.204713	0.978	0.096748
Sim-CL 2	MarsGT	0.871795	0.85	0.894737		Sim-CL 2	MarsGT	0.306764	0.99	0.041019
Sim-CL 2	MarsGT	0.952381	1	0.909091		Sim-CL 2	MarsGT	0.334862	0.994	0.017864
Sim-CL 2	MarsGT	0.926829	0.95	0.904762		Sim-CL 2	MarsGT	0.310479	0.992	0.03083
Sim-CL 2	MarsGT	0.888889	0.8	1		Sim-CL 2	MarsGT	0.300754	0.992	0.040887
Sim-CL 2	MarsGT	0.947368	0.9	1		Sim-CL 2	MarsGT	0.338888	0.996	0.022236
Sim-CL 2	MarsGT	0.894737	0.85	0.944444		Sim-CL 2	MarsGT	0.300461	0.992	0.03944
Sim-CL 2	MarsGT	0.888889	0.8	1		Sim-CL 2	MarsGT	0.292579	0.992	0.046284
Sim-CL 2	MarsGT	0.947368	0.9	1		Sim-CL 2	MarsGT	0.284637	0.978	0.05074
Sim-CL 2	MarsGT	0.666667	0.5	1		Sim-CL 2	MarsGT	0.227919	0.98	0.085161
Sim-CL 2	MarsGT	0.95	0.95	0.95		Sim-CL 2	MarsGT	0.289761	0.978	0.047019
Sim-CL 2	MarsGT	0.918919	0.85	1		Sim-CL 2	MarsGT	0.27973	0.98	0.054653
Sim-CL 2	MarsGT	0.851064	1	0.740741		Sim-CL 2	MarsGT	0.301388	0.984	0.030759
Sim-CL 2	MarsGT	0.95	0.95	0.95		Sim-CL 2	MarsGT	0.291929	0.978	0.046878
Sim-CL 2	MarsGT	0.888889	0.8	1		Sim-CL 2	MarsGT	0.294313	0.992	0.044557
Sim-CL 2	MarsGT	0.947368	0.9	1		Sim-CL 2	MarsGT	0.286704	0.978	0.050417
Sim-CL 2	MarsGT	0.918919	0.85	1		Sim-CL 2	MarsGT	0.316059	0.994	0.032988
Sim-CL 2	MarsGT	0.918919	0.85	1		Sim-CL 2	MarsGT	0.268521	0.978	0.059582
Sim-CL 2	MarsGT	0.923077	0.9	0.947368		Sim-CL 2	MarsGT	0.268457	0.976	0.058453
Sim-CL 2	MarsGT	0.974359	0.95	1		Sim-CL 2	MarsGT	0.305614	0.98	0.039334
Sim-CL 2	MarsGT	0.571429	0.4	1		Sim-CL 2	MarsGT	0.185176	0.976	0.106808
Sim-CL 2	MarsGT	0.95	0.95	0.95		Sim-CL 2	MarsGT	0.333177	0.996	0.019659
Sim-CL 2	MarsGT	0.62069	0.45	1		Sim-CL 2	MarsGT	0.202056	0.978	0.098408
Sim-CL 2	MarsGT	0.888889	0.8	1		Sim-CL 2	MarsGT	0.249713	0.976	0.070713
Sim-CL 2	MarsGT	0.97561	1	0.952381		Sim-CL 2	MarsGT	0.31369	0.978	0.035767
Sim-CL 2	MarsGT	0.952381	1	0.909091		Sim-CL 2	MarsGT	0.301447	0.976	0.04113
Sim-CL 2	MarsGT	0.666667	0.5	1		Sim-CL 2	MarsGT	0.230444	0.98	0.08356
Sim-CL 2	MarsGT	0.918919	0.85	1		Sim-CL 2	MarsGT	0.307666	0.994	0.036124
Sim-CL 2	MarsGT	0.97561	1	0.952381		Sim-CL 2	MarsGT	0.313069	0.978	0.035767
Sim-CL 2	MarsGT	0	0	0		Sim-CL 2	MarsGT	0.521432	0.96	0.077187
Sim-CL 2	MarsGT	1	1	1		Sim-CL 2	MarsGT	0.37127	1	0
Sim-CL 2	MarsGT	0.918919	0.85	1		Sim-CL 2	MarsGT	0.316451	0.994	0.031918
Sim-CL 2	MarsGT	0.823529	0.7	1		Sim-CL 2	MarsGT	0.25896	0.988	0.064103
Sim-CL 2	MarsGT	0.571429	0.4	1		Sim-CL 2	MarsGT	0.185383	0.976	0.106709
Sim-CL 2	MarsGT	0.734694	0.9	0.62069		Sim-CL 2	MarsGT	0.242262	0.974	0.063009
Sim-CL 2	MarsGT	0.918919	0.85	1		Sim-CL 2	MarsGT	0.277414	0.98	0.055136
Sim-CL 2	MarsGT	0.894737	0.85	0.944444		Sim-CL 2	MarsGT	0.289067	0.992	0.045222
Sim-CL 2	MarsGT	0.9	0.9	0.9		Sim-CL 2	MarsGT	0.33576	0.992	0.035871
Sim-CL 2	MarsGT	0.888889	0.8	1		Sim-CL 2	MarsGT	0.285737	0.992	0.048794
Sim-CL 2	MarsGT	0.904762	0.95	0.863636		Sim-CL 2	MarsGT	0.267699	0.974	0.056883
Sim-CL 2	MarsGT	0.571429	0.4	1		Sim-CL 2	MarsGT	0.186475	0.976	0.106203
Sim-CL 2	MarsGT	0.974359	0.95	1		Sim-CL 2	MarsGT	0.305925	0.98	0.039381
Sim-CL 2	MarsGT	0	0	0		Sim-CL 2	MarsGT	0.633041	0.962	0.06365
Sim-CL 2	MarsGT	0	0	0		Sim-CL 2	MarsGT	0.272212	0.97	0.052746
Sim-PBMC 1	FIRE	0.111111	0.1	0.125		Sim-PBMC 1	SCMER	0.007581	0.98	0.087897
Sim-PBMC 1	FIRE	0.111111	0.1	0.125		Sim-PBMC 1	SCMER	0.018435	0.98	0.073742
Sim-PBMC 1	FIRE	0.266667	0.2	0.4		Sim-PBMC 1	SCMER	0.013584	0.98	0.080449
Sim-PBMC 1	FIRE	0.222222	0.2	0.25		Sim-PBMC 1	SCMER	0.028141	0.98	0.062111
Sim-PBMC 1	FIRE	0.111111	0.1	0.125		Sim-PBMC 1	SCMER	0.037952	0.982	0.047082
Sim-PBMC 1	FIRE	0.125	0.1	0.166667		Sim-PBMC 1	SCMER	0.027273	0.98	0.062269
Sim-PBMC 1	FIRE	0.421053	0.4	0.444444		Sim-PBMC 1	SCMER	0.025271	0.98	0.064787
Sim-PBMC 1	FIRE	0.086957	0.1	0.076923		Sim-PBMC 1	SCMER	0.021301	0.98	0.072309
Sim-PBMC 1	FIRE	0.222222	0.2	0.25		Sim-PBMC 1	SCMER	0.011898	0.98	0.083176
Sim-PBMC 1	FIRE	0.16	0.2	0.133333		Sim-PBMC 1	SCMER	0.032475	0.98	0.056797
Sim-PBMC 1	FIRE	0	0	0		Sim-PBMC 1	SCMER	0.041044	0.98	0.045404
Sim-PBMC 1	FIRE	0.111111	0.1	0.125		Sim-PBMC 1	SCMER	0.019351	0.98	0.072296
Sim-PBMC 1	FIRE	0.285714	0.3	0.272727		Sim-PBMC 1	SCMER	0.012931	0.98	0.081493
Sim-PBMC 1	FIRE	0.235294	0.2	0.285714		Sim-PBMC 1	SCMER	0.012587	0.98	0.081618
Sim-PBMC 1	FIRE	0.153846	0.2	0.125		Sim-PBMC 1	SCMER	0.063236	0.996	0.016306
Sim-PBMC 1	FIRE	0.153846	0.2	0.125		Sim-PBMC 1	SCMER	0.013087	0.98	0.081512
Sim-PBMC 1	FIRE	0.166667	0.2	0.142857		Sim-PBMC 1	SCMER	0.048393	0.992	0.033856
Sim-PBMC 1	FIRE	0.105263	0.1	0.111111		Sim-PBMC 1	SCMER	0.011307	0.98	0.08336
Sim-PBMC 1	FIRE	0.258065	0.4	0.190476		Sim-PBMC 1	SCMER	0.009589	0.98	0.086291
Sim-PBMC 1	FIRE	0.210526	0.2	0.222222		Sim-PBMC 1	SCMER	0.017274	0.98	0.074604
Sim-PBMC 1	FIRE	0.333333	0.4	0.285714		Sim-PBMC 1	SCMER	0.036779	0.98	0.054919
Sim-PBMC 1	FIRE	0	0	0		Sim-PBMC 1	SCMER	0.017727	0.98	0.074352
Sim-PBMC 1	FIRE	0.105263	0.1	0.111111		Sim-PBMC 1	SCMER	0.028299	0.98	0.061245
Sim-PBMC 1	FIRE	0	0	0		Sim-PBMC 1	SCMER	0.040333	0.98	0.052942
Sim-PBMC 1	FIRE	0.133333	0.1	0.2		Sim-PBMC 1	SCMER	0.012923	0.98	0.08093
Sim-PBMC 1	FIRE	0.117647	0.1	0.142857		Sim-PBMC 1	SCMER	0.017863	0.98	0.074605
Sim-PBMC 1	FIRE	0.2	0.2	0.2		Sim-PBMC 1	SCMER	0.012293	0.98	0.082154
Sim-PBMC 1	FIRE	0.133333	0.1	0.2		Sim-PBMC 1	SCMER	0.021686	0.98	0.06996
Sim-PBMC 1	FIRE	0.105263	0.1	0.111111		Sim-PBMC 1	SCMER	0.021996	0.98	0.069776
Sim-PBMC 1	FIRE	0.095238	0.1	0.090909		Sim-PBMC 1	SCMER	0.024424	0.98	0.066493
Sim-PBMC 1	FIRE	0.25	0.2	0.333333		Sim-PBMC 1	SCMER	0.036809	0.98	0.052205
Sim-PBMC 1	FIRE	0.090909	0.1	0.083333		Sim-PBMC 1	SCMER	0.02725	0.98	0.064998
Sim-PBMC 1	FIRE	0.111111	0.1	0.125		Sim-PBMC 1	SCMER	0.025842	0.98	0.065051
Sim-PBMC 1	FIRE	0.333333	0.2	1		Sim-PBMC 1	SCMER	0.011305	0.98	0.08296
Sim-PBMC 1	FIRE	0.1	0.1	0.1		Sim-PBMC 1	SCMER	0.017777	0.98	0.076422
Sim-PBMC 1	FIRE	0.2	0.2	0.2		Sim-PBMC 1	SCMER	0.007662	0.98	0.088924
Sim-PBMC 1	FIRE	0.133333	0.1	0.2		Sim-PBMC 1	SCMER	0.013756	0.98	0.07904
Sim-PBMC 1	FIRE	0.095238	0.1	0.090909		Sim-PBMC 1	SCMER	0.0262	0.98	0.068533
Sim-PBMC 1	FIRE	0.222222	0.2	0.25		Sim-PBMC 1	SCMER	0.033926	0.98	0.05322
Sim-PBMC 1	FIRE	0.380952	0.4	0.363636		Sim-PBMC 1	SCMER	0.012954	0.98	0.080893
Sim-PBMC 1	FIRE	0.272727	0.3	0.25		Sim-PBMC 1	SCMER	0.016595	0.98	0.077162
Sim-PBMC 1	FIRE	0.258065	0.4	0.190476		Sim-PBMC 1	SCMER	0.029142	0.98	0.061961
Sim-PBMC 1	FIRE	0.1	0.1	0.1		Sim-PBMC 1	SCMER	0.014634	0.98	0.08083
Sim-PBMC 1	FIRE	0.16	0.2	0.133333		Sim-PBMC 1	SCMER	0.020138	0.98	0.071667
Sim-PBMC 1	FIRE	0.32	0.4	0.266667		Sim-PBMC 1	SCMER	0.003986	0.98	0.093077
Sim-PBMC 1	FIRE	0.285714	0.4	0.222222		Sim-PBMC 1	SCMER	0.020897	0.98	0.071165
Sim-PBMC 1	FIRE	0.16	0.2	0.133333		Sim-PBMC 1	SCMER	0.011518	0.98	0.083604
Sim-PBMC 1	FIRE	0.230769	0.3	0.1875		Sim-PBMC 1	SCMER	0.023717	0.98	0.066993
Sim-PBMC 1	FIRE	0.421053	0.4	0.444444		Sim-PBMC 1	SCMER	0.014641	0.98	0.079031
Sim-PBMC 1	FIRE	0.153846	0.1	0.333333		Sim-PBMC 1	SCMER	0.03047	0.98	0.057788
Sim-PBMC 1	GapClust	1	1	1		Sim-PBMC 1	GiniClust	1	1	0
Sim-PBMC 1	GapClust	0.888889	0.8	1		Sim-PBMC 1	GiniClust	0	0.98	0.098039
Sim-PBMC 1	GapClust	0.947368	0.9	1		Sim-PBMC 1	GiniClust	1	1	0
Sim-PBMC 1	GapClust	1	1	1		Sim-PBMC 1	GiniClust	0	0.98	0.098039
Sim-PBMC 1	GapClust	1	1	1		Sim-PBMC 1	GiniClust	0	0.98	0.098039
Sim-PBMC 1	GapClust	1	1	1		Sim-PBMC 1	GiniClust	1	1	0
Sim-PBMC 1	GapClust	1	1	1		Sim-PBMC 1	GiniClust	0	0.98	0.098039
Sim-PBMC 1	GapClust	0.909091	1	0.833333		Sim-PBMC 1	GiniClust	1	1	0
Sim-PBMC 1	GapClust	0.947368	0.9	1		Sim-PBMC 1	GiniClust	0	0.98	0.098039
Sim-PBMC 1	GapClust	1	1	1		Sim-PBMC 1	GiniClust	0	0.98	0.098039
Sim-PBMC 1	GapClust	1	1	1		Sim-PBMC 1	GiniClust	1	1	0
Sim-PBMC 1	GapClust	1	1	1		Sim-PBMC 1	GiniClust	0	0.98	0.098039
Sim-PBMC 1	GapClust	1	1	1		Sim-PBMC 1	GiniClust	0	0.98	0.098039
Sim-PBMC 1	GapClust	0.947368	0.9	1		Sim-PBMC 1	GiniClust	0	0.98	0.098039
Sim-PBMC 1	GapClust	1	1	1		Sim-PBMC 1	GiniClust	1	1	0
Sim-PBMC 1	GapClust	1	1	1		Sim-PBMC 1	GiniClust	1	1	0
Sim-PBMC 1	GapClust	1	1	1		Sim-PBMC 1	GiniClust	0	0.98	0.098039
Sim-PBMC 1	GapClust	1	1	1		Sim-PBMC 1	GiniClust	0	0.98	0.098039
Sim-PBMC 1	GapClust	1	1	1		Sim-PBMC 1	GiniClust	0	0.98	0.098039
Sim-PBMC 1	GapClust	1	1	1		Sim-PBMC 1	GiniClust	1	1	0
Sim-PBMC 1	GapClust	1	1	1		Sim-PBMC 1	GiniClust	0	0.98	0.098039
Sim-PBMC 1	GapClust	1	1	1		Sim-PBMC 1	GiniClust	1	1	0
Sim-PBMC 1	GapClust	1	1	1		Sim-PBMC 1	GiniClust	1	1	0
Sim-PBMC 1	GapClust	0.947368	0.9	1		Sim-PBMC 1	GiniClust	0	0.98	0.098039
Sim-PBMC 1	GapClust	0.888889	0.8	1		Sim-PBMC 1	GiniClust	0	0.98	0.098039
Sim-PBMC 1	GapClust	1	1	1		Sim-PBMC 1	GiniClust	0	0.98	0.098039
Sim-PBMC 1	GapClust	1	1	1		Sim-PBMC 1	GiniClust	0	0.98	0.098039
Sim-PBMC 1	GapClust	1	1	1		Sim-PBMC 1	GiniClust	0	0.98	0.098039
Sim-PBMC 1	GapClust	0.947368	0.9	1		Sim-PBMC 1	GiniClust	0	0.98	0.098039
Sim-PBMC 1	GapClust	1	1	1		Sim-PBMC 1	GiniClust	1	1	0
Sim-PBMC 1	GapClust	1	1	1		Sim-PBMC 1	GiniClust	1	1	0
Sim-PBMC 1	GapClust	1	1	1		Sim-PBMC 1	GiniClust	1	1	0
Sim-PBMC 1	GapClust	1	1	1		Sim-PBMC 1	GiniClust	1	1	0
Sim-PBMC 1	GapClust	1	1	1		Sim-PBMC 1	GiniClust	0	0.98	0.098039
Sim-PBMC 1	GapClust	0.947368	0.9	1		Sim-PBMC 1	GiniClust	0	0.98	0.098039
Sim-PBMC 1	GapClust	0.823529	0.7	1		Sim-PBMC 1	GiniClust	0	0.98	0.098039
Sim-PBMC 1	GapClust	1	1	1		Sim-PBMC 1	GiniClust	0	0.98	0.098039
Sim-PBMC 1	GapClust	0.947368	0.9	1		Sim-PBMC 1	GiniClust	0	0.98	0.098039
Sim-PBMC 1	GapClust	1	1	1		Sim-PBMC 1	GiniClust	1	1	0
Sim-PBMC 1	GapClust	1	1	1		Sim-PBMC 1	GiniClust	0	0.98	0.098039
Sim-PBMC 1	GapClust	1	1	1		Sim-PBMC 1	GiniClust	0	0.98	0.098039
Sim-PBMC 1	GapClust	1	1	1		Sim-PBMC 1	GiniClust	0	0.98	0.098039
Sim-PBMC 1	GapClust	1	1	1		Sim-PBMC 1	GiniClust	0	0.98	0.098039
Sim-PBMC 1	GapClust	0.947368	0.9	1		Sim-PBMC 1	GiniClust	0	0.98	0.098039
Sim-PBMC 1	GapClust	1	1	1		Sim-PBMC 1	GiniClust	0	0.98	0.098039
Sim-PBMC 1	GapClust	1	1	1		Sim-PBMC 1	GiniClust	0	0.98	0.098039
Sim-PBMC 1	GapClust	1	1	1		Sim-PBMC 1	GiniClust	0	0.98	0.098039
Sim-PBMC 1	GapClust	1	1	1		Sim-PBMC 1	GiniClust	0.888981	0.998	0.014391
Sim-PBMC 1	GapClust	1	1	1		Sim-PBMC 1	GiniClust	0	0.98	0.098039
Sim-PBMC 1	GapClust	0.947368	0.9	1		Sim-PBMC 1	GiniClust	0	0.98	0.098039
Sim-PBMC 1	CellSIUS	1	1	1		Sim-PBMC 1	RaceID	0.047182	0.98	0.033651
Sim-PBMC 1	CellSIUS	1	1	1		Sim-PBMC 1	RaceID	0.065151	0.994	0.014045
Sim-PBMC 1	CellSIUS	1	1	1		Sim-PBMC 1	RaceID	0.056479	0.98	0.029065
Sim-PBMC 1	CellSIUS	1	1	1		Sim-PBMC 1	RaceID	0.049934	0.98	0.041879
Sim-PBMC 1	CellSIUS	1	1	1		Sim-PBMC 1	RaceID	0.060844	0.98	0.038191
Sim-PBMC 1	CellSIUS	1	1	1		Sim-PBMC 1	RaceID	0.066333	0.982	0.026287
Sim-PBMC 1	CellSIUS	0.952381	1	0.909091		Sim-PBMC 1	RaceID	0.052134	0.98	0.027726
Sim-PBMC 1	CellSIUS	0.947368	0.9	1		Sim-PBMC 1	RaceID	0.075246	0.98	0.037363
Sim-PBMC 1	CellSIUS	1	1	1		Sim-PBMC 1	RaceID	0.056243	0.98	0.044987
Sim-PBMC 1	CellSIUS	1	1	1		Sim-PBMC 1	RaceID	0.080256	0.98	0.043181
Sim-PBMC 1	CellSIUS	0.19802	1	0.10989		Sim-PBMC 1	RaceID	0.073832	0.98	0.029065
Sim-PBMC 1	CellSIUS	1	1	1		Sim-PBMC 1	RaceID	0.054469	0.98	0.035594
Sim-PBMC 1	CellSIUS	1	1	1		Sim-PBMC 1	RaceID	0.044854	0.98	0.052942
Sim-PBMC 1	CellSIUS	1	1	1		Sim-PBMC 1	RaceID	0.056635	0.982	0.039998
Sim-PBMC 1	CellSIUS	1	1	1		Sim-PBMC 1	RaceID	0.067543	0.99	0.019095
Sim-PBMC 1	CellSIUS	0.952381	1	0.909091		Sim-PBMC 1	RaceID	0.052641	0.98	0.033651
Sim-PBMC 1	CellSIUS	0.947368	0.9	1		Sim-PBMC 1	RaceID	0.055365	0.98	0.044987
Sim-PBMC 1	CellSIUS	1	1	1		Sim-PBMC 1	RaceID	0.059793	0.98	0.027726
Sim-PBMC 1	CellSIUS	0.21978	1	0.123457		Sim-PBMC 1	RaceID	0.077738	0.98	0.038986
Sim-PBMC 1	CellSIUS	1	1	1		Sim-PBMC 1	RaceID	0.086886	0.992	0.016752
Sim-PBMC 1	CellSIUS	0.952381	1	0.909091		Sim-PBMC 1	RaceID	0.067452	0.98	0.032601
Sim-PBMC 1	CellSIUS	0.952381	1	0.909091		Sim-PBMC 1	RaceID	0.057766	0.988	0.028844
Sim-PBMC 1	CellSIUS	1	1	1		Sim-PBMC 1	RaceID	0.048577	0.98	0.032601
Sim-PBMC 1	CellSIUS	1	1	1		Sim-PBMC 1	RaceID	0.061571	0.98	0.047164
Sim-PBMC 1	CellSIUS	1	1	1		Sim-PBMC 1	RaceID	0.053575	0.98	0.037363
Sim-PBMC 1	CellSIUS	1	1	1		Sim-PBMC 1	RaceID	0.04947	0.98	0.038986
Sim-PBMC 1	CellSIUS	0.952381	1	0.909091		Sim-PBMC 1	RaceID	0.061695	0.98	0.032601
Sim-PBMC 1	CellSIUS	0.952381	1	0.909091		Sim-PBMC 1	RaceID	0.069807	0.984	0.024731
Sim-PBMC 1	CellSIUS	0.952381	1	0.909091		Sim-PBMC 1	RaceID	0.039163	0.98	0.056143
Sim-PBMC 1	CellSIUS	1	1	1		Sim-PBMC 1	RaceID	0.070507	0.99	0.019095
Sim-PBMC 1	CellSIUS	0.952381	1	0.909091		Sim-PBMC 1	RaceID	0.05526	0.98	0.03975
Sim-PBMC 1	CellSIUS	1	1	1		Sim-PBMC 1	RaceID	0.070201	0.98	0.027726
Sim-PBMC 1	CellSIUS	0.204082	1	0.113636		Sim-PBMC 1	RaceID	0.063455	0.988	0.028318
Sim-PBMC 1	CellSIUS	1	1	1		Sim-PBMC 1	RaceID	0.070291	0.984	0.024731
Sim-PBMC 1	CellSIUS	0.947368	0.9	1		Sim-PBMC 1	RaceID	0.059222	0.98	0.038986
Sim-PBMC 1	CellSIUS	1	1	1		Sim-PBMC 1	RaceID	0.059437	0.98	0.031492
Sim-PBMC 1	CellSIUS	1	1	1		Sim-PBMC 1	RaceID	0.06376	0.98	0.046642
Sim-PBMC 1	CellSIUS	1	1	1		Sim-PBMC 1	RaceID	0.058097	0.98	0.041879
Sim-PBMC 1	CellSIUS	1	1	1		Sim-PBMC 1	RaceID	0.087499	0.98	0.038986
Sim-PBMC 1	CellSIUS	1	1	1		Sim-PBMC 1	RaceID	0.090629	0.982	0.026287
Sim-PBMC 1	CellSIUS	0.952381	1	0.909091		Sim-PBMC 1	RaceID	0.098554	0.98	0.033651
Sim-PBMC 1	CellSIUS	0.952381	1	0.909091		Sim-PBMC 1	RaceID	0.077935	0.98	0.031492
Sim-PBMC 1	CellSIUS	0.162602	1	0.088496		Sim-PBMC 1	RaceID	0.087248	0.98	0.046642
Sim-PBMC 1	CellSIUS	1	1	1		Sim-PBMC 1	RaceID	0.068281	0.98	0.047674
Sim-PBMC 1	CellSIUS	0.952381	1	0.909091		Sim-PBMC 1	RaceID	0.044986	0.98	0.041879
Sim-PBMC 1	CellSIUS	1	1	1		Sim-PBMC 1	RaceID	0.054937	0.98	0.036498
Sim-PBMC 1	CellSIUS	1	1	1		Sim-PBMC 1	RaceID	0.062523	0.98	0.031492
Sim-PBMC 1	CellSIUS	1	1	1		Sim-PBMC 1	RaceID	0.05161	0.98	0.043801
Sim-PBMC 1	CellSIUS	0.952381	1	0.909091		Sim-PBMC 1	RaceID	0.056529	0.98	0.032601
Sim-PBMC 1	CellSIUS	1	1	1		Sim-PBMC 1	RaceID	0.046853	0.986	0.042442
Sim-PBMC 1	MarsGT	1	1	1		Sim-PBMC 1	MarsGT	0.289184	1	0
Sim-PBMC 1	MarsGT	1	1	1		Sim-PBMC 1	MarsGT	0.227948	1	0
Sim-PBMC 1	MarsGT	1	1	1		Sim-PBMC 1	MarsGT	0.303969	1	0
Sim-PBMC 1	MarsGT	1	1	1		Sim-PBMC 1	MarsGT	1	1	0
Sim-PBMC 1	MarsGT	1	1	1		Sim-PBMC 1	MarsGT	0.306996	1	0
Sim-PBMC 1	MarsGT	1	1	1		Sim-PBMC 1	MarsGT	0.224015	1	0
Sim-PBMC 1	MarsGT	1	1	1		Sim-PBMC 1	MarsGT	0.244685	1	0
Sim-PBMC 1	MarsGT	1	1	1		Sim-PBMC 1	MarsGT	0.281172	1	0
Sim-PBMC 1	MarsGT	1	1	1		Sim-PBMC 1	MarsGT	0.230807	1	0
Sim-PBMC 1	MarsGT	1	1	1		Sim-PBMC 1	MarsGT	0.224754	1	0
Sim-PBMC 1	MarsGT	1	1	1		Sim-PBMC 1	MarsGT	0.277004	1	0
Sim-PBMC 1	MarsGT	1	1	1		Sim-PBMC 1	MarsGT	1	1	0
Sim-PBMC 1	MarsGT	1	1	1		Sim-PBMC 1	MarsGT	0.224049	1	0
Sim-PBMC 1	MarsGT	1	1	1		Sim-PBMC 1	MarsGT	0.303969	1	0
Sim-PBMC 1	MarsGT	0.947368	0.9	1		Sim-PBMC 1	MarsGT	0.198087	0.998	0.012737
Sim-PBMC 1	MarsGT	1	1	1		Sim-PBMC 1	MarsGT	0.251208	1	0
Sim-PBMC 1	MarsGT	1	1	1		Sim-PBMC 1	MarsGT	0.291659	1	0
Sim-PBMC 1	MarsGT	1	1	1		Sim-PBMC 1	MarsGT	0.289184	1	0
Sim-PBMC 1	MarsGT	1	1	1		Sim-PBMC 1	MarsGT	0.290411	1	0
Sim-PBMC 1	MarsGT	1	1	1		Sim-PBMC 1	MarsGT	0.223997	1	0
Sim-PBMC 1	MarsGT	1	1	1		Sim-PBMC 1	MarsGT	0.224298	1	0
Sim-PBMC 1	MarsGT	1	1	1		Sim-PBMC 1	MarsGT	0.227581	1	0
Sim-PBMC 1	MarsGT	0.947368	0.9	1		Sim-PBMC 1	MarsGT	0.196412	0.998	0.013193
Sim-PBMC 1	MarsGT	1	1	1		Sim-PBMC 1	MarsGT	0.299638	1	0
Sim-PBMC 1	MarsGT	1	1	1		Sim-PBMC 1	MarsGT	0.22542	1	0
Sim-PBMC 1	MarsGT	1	1	1		Sim-PBMC 1	MarsGT	1	1	0
Sim-PBMC 1	MarsGT	1	1	1		Sim-PBMC 1	MarsGT	1	1	0
Sim-PBMC 1	MarsGT	1	1	1		Sim-PBMC 1	MarsGT	1	1	0
Sim-PBMC 1	MarsGT	1	1	1		Sim-PBMC 1	MarsGT	0.290411	1	0
Sim-PBMC 1	MarsGT	1	1	1		Sim-PBMC 1	MarsGT	0.282258	1	0
Sim-PBMC 1	MarsGT	1	1	1		Sim-PBMC 1	MarsGT	0.272169	1	0
Sim-PBMC 1	MarsGT	1	1	1		Sim-PBMC 1	MarsGT	0.251208	1	0
Sim-PBMC 1	MarsGT	1	1	1		Sim-PBMC 1	MarsGT	0.262045	1	0
Sim-PBMC 1	MarsGT	1	1	1		Sim-PBMC 1	MarsGT	0.308553	1	0
Sim-PBMC 1	MarsGT	1	1	1		Sim-PBMC 1	MarsGT	0.280103	1	0
Sim-PBMC 1	MarsGT	1	1	1		Sim-PBMC 1	MarsGT	1	1	0
Sim-PBMC 1	MarsGT	1	1	1		Sim-PBMC 1	MarsGT	0.254959	1	0
Sim-PBMC 1	MarsGT	1	1	1		Sim-PBMC 1	MarsGT	0.260537	1	0
Sim-PBMC 1	MarsGT	1	1	1		Sim-PBMC 1	MarsGT	0.27802	1	0
Sim-PBMC 1	MarsGT	1	1	1		Sim-PBMC 1	MarsGT	0.256969	1	0
Sim-PBMC 1	MarsGT	0.947368	0.9	1		Sim-PBMC 1	MarsGT	0.888981	0.998	0.014391
Sim-PBMC 1	MarsGT	0.947368	0.9	1		Sim-PBMC 1	MarsGT	0.197021	0.998	0.012819
Sim-PBMC 1	MarsGT	1	1	1		Sim-PBMC 1	MarsGT	0.275022	1	0
Sim-PBMC 1	MarsGT	1	1	1		Sim-PBMC 1	MarsGT	0.224407	1	0
Sim-PBMC 1	MarsGT	1	1	1		Sim-PBMC 1	MarsGT	0.224015	1	0
Sim-PBMC 1	MarsGT	1	1	1		Sim-PBMC 1	MarsGT	0.259076	1	0
Sim-PBMC 1	MarsGT	1	1	1		Sim-PBMC 1	MarsGT	0.283364	1	0
Sim-PBMC 1	MarsGT	0.947368	0.9	1		Sim-PBMC 1	MarsGT	0.222989	0.998	0.013775
Sim-PBMC 1	MarsGT	1	1	1		Sim-PBMC 1	MarsGT	1	1	0
Sim-PBMC 1	MarsGT	0.740741	1	0.588235		Sim-PBMC 1	MarsGT	0.262999	1	0
Sim-PBMC 2	FIRE	0.216216	0.2	0.235294		Sim-PBMC 2	SCMER	0.048872	0.96	0.13313
Sim-PBMC 2	FIRE	0.242424	0.2	0.307692		Sim-PBMC 2	SCMER	0.033198	0.96	0.151278
Sim-PBMC 2	FIRE	0.388889	0.35	0.4375		Sim-PBMC 2	SCMER	0.027212	0.96	0.162661
Sim-PBMC 2	FIRE	0.148148	0.1	0.285714		Sim-PBMC 2	SCMER	0.048195	0.96	0.129427
Sim-PBMC 2	FIRE	0.342857	0.3	0.4		Sim-PBMC 2	SCMER	0.049361	0.96	0.131149
Sim-PBMC 2	FIRE	0.37037	0.25	0.714286		Sim-PBMC 2	SCMER	0.023845	0.96	0.161714
Sim-PBMC 2	FIRE	0.484848	0.4	0.615385		Sim-PBMC 2	SCMER	0.0831	0.978	0.084671
Sim-PBMC 2	FIRE	0.333333	0.3	0.375		Sim-PBMC 2	SCMER	0.062493	0.96	0.113659
Sim-PBMC 2	FIRE	0.074074	0.05	0.142857		Sim-PBMC 2	SCMER	0.049236	0.96	0.13125
Sim-PBMC 2	FIRE	0.24	0.15	0.6		Sim-PBMC 2	SCMER	0.017414	0.96	0.172975
Sim-PBMC 2	FIRE	0.193548	0.15	0.272727		Sim-PBMC 2	SCMER	0.030432	0.96	0.155181
Sim-PBMC 2	FIRE	0.24	0.15	0.6		Sim-PBMC 2	SCMER	0.024312	0.96	0.164995
Sim-PBMC 2	FIRE	0.242424	0.2	0.307692		Sim-PBMC 2	SCMER	0.017271	0.96	0.173963
Sim-PBMC 2	FIRE	0.266667	0.2	0.4		Sim-PBMC 2	SCMER	0.028231	0.96	0.158788
Sim-PBMC 2	FIRE	0.076923	0.05	0.166667		Sim-PBMC 2	SCMER	0.035708	0.96	0.146247
Sim-PBMC 2	FIRE	0.540541	0.5	0.588235		Sim-PBMC 2	SCMER	0.050095	0.96	0.129987
Sim-PBMC 2	FIRE	0.2	0.15	0.3		Sim-PBMC 2	SCMER	0.024997	0.96	0.163072
Sim-PBMC 2	FIRE	0.322581	0.25	0.454545		Sim-PBMC 2	SCMER	0.020864	0.96	0.169363
Sim-PBMC 2	FIRE	0.363636	0.3	0.461538		Sim-PBMC 2	SCMER	0.032578	0.96	0.154179
Sim-PBMC 2	FIRE	0.516129	0.4	0.727273		Sim-PBMC 2	SCMER	0.043358	0.96	0.13532
Sim-PBMC 2	FIRE	0.344828	0.25	0.555556		Sim-PBMC 2	SCMER	0.062966	0.97	0.110945
Sim-PBMC 2	FIRE	0.294118	0.25	0.357143		Sim-PBMC 2	SCMER	0.043253	0.96	0.140145
Sim-PBMC 2	FIRE	0.411765	0.35	0.5		Sim-PBMC 2	SCMER	0.020392	0.96	0.168242
Sim-PBMC 2	FIRE	0.4	0.35	0.466667		Sim-PBMC 2	SCMER	0.050398	0.96	0.12709
Sim-PBMC 2	FIRE	0.296296	0.2	0.571429		Sim-PBMC 2	SCMER	0.028871	0.96	0.156767
Sim-PBMC 2	FIRE	0.214286	0.15	0.375		Sim-PBMC 2	SCMER	0.051567	0.96	0.126572
Sim-PBMC 2	FIRE	0.068966	0.05	0.111111		Sim-PBMC 2	SCMER	0.036481	0.96	0.14666
Sim-PBMC 2	FIRE	0.5625	0.45	0.75		Sim-PBMC 2	SCMER	0.018554	0.96	0.170024
Sim-PBMC 2	FIRE	0.206897	0.15	0.333333		Sim-PBMC 2	SCMER	0.029257	0.96	0.155449
Sim-PBMC 2	FIRE	0.25	0.2	0.333333		Sim-PBMC 2	SCMER	0.041927	0.96	0.142733
Sim-PBMC 2	FIRE	0.4	0.35	0.466667		Sim-PBMC 2	SCMER	0.057828	0.96	0.121854
Sim-PBMC 2	FIRE	0.216216	0.2	0.235294		Sim-PBMC 2	SCMER	0.031633	0.96	0.152758
Sim-PBMC 2	FIRE	0.296296	0.2	0.571429		Sim-PBMC 2	SCMER	0.035603	0.96	0.146469
Sim-PBMC 2	FIRE	0.222222	0.15	0.428571		Sim-PBMC 2	SCMER	0.029303	0.96	0.156944
Sim-PBMC 2	FIRE	0.285714	0.2	0.5		Sim-PBMC 2	SCMER	0.030905	0.96	0.154467
Sim-PBMC 2	FIRE	0.4	0.4	0.4		Sim-PBMC 2	SCMER	0.058122	0.96	0.119624
Sim-PBMC 2	FIRE	0.2	0.15	0.3		Sim-PBMC 2	SCMER	0.01834	0.96	0.169704
Sim-PBMC 2	FIRE	0.214286	0.15	0.375		Sim-PBMC 2	SCMER	0.038727	0.96	0.143955
Sim-PBMC 2	FIRE	0.296296	0.2	0.571429		Sim-PBMC 2	SCMER	0.072472	0.96	0.104237
Sim-PBMC 2	FIRE	0.30303	0.25	0.384615		Sim-PBMC 2	SCMER	0.020137	0.96	0.168598
Sim-PBMC 2	FIRE	0.214286	0.15	0.375		Sim-PBMC 2	SCMER	0.026532	0.96	0.160166
Sim-PBMC 2	FIRE	0.222222	0.2	0.25		Sim-PBMC 2	SCMER	0.04574	0.96	0.133331
Sim-PBMC 2	FIRE	0.444444	0.4	0.5		Sim-PBMC 2	SCMER	0.023581	0.96	0.163301
Sim-PBMC 2	FIRE	0.153846	0.1	0.333333		Sim-PBMC 2	SCMER	0.030409	0.96	0.156439
Sim-PBMC 2	FIRE	0.628571	0.55	0.733333		Sim-PBMC 2	SCMER	0.040896	0.96	0.13842
Sim-PBMC 2	FIRE	0.235294	0.2	0.285714		Sim-PBMC 2	SCMER	0.031865	0.96	0.151818
Sim-PBMC 2	FIRE	0.214286	0.15	0.375		Sim-PBMC 2	SCMER	0.019484	0.96	0.170067
Sim-PBMC 2	FIRE	0	0	0		Sim-PBMC 2	SCMER	0.037726	0.96	0.144558
Sim-PBMC 2	FIRE	0.125	0.1	0.166667		Sim-PBMC 2	SCMER	0.033258	0.96	0.149946
Sim-PBMC 2	FIRE	0.117647	0.1	0.142857		Sim-PBMC 2	SCMER	0.095695	0.978	0.075835
Sim-PBMC 2	GapClust	0.857143	0.75	1		Sim-PBMC 2	GiniClust	0.667593	0.98	0.097631
Sim-PBMC 2	GapClust	0.666667	0.5	1		Sim-PBMC 2	GiniClust	0	0.96	0.19567
Sim-PBMC 2	GapClust	0.571429	0.4	1		Sim-PBMC 2	GiniClust	0	0.96	0.19567
Sim-PBMC 2	GapClust	0.666667	0.5	1		Sim-PBMC 2	GiniClust	0.667593	0.98	0.097631
Sim-PBMC 2	GapClust	0.947368	0.9	1		Sim-PBMC 2	GiniClust	0.667593	0.98	0.097631
Sim-PBMC 2	GapClust	0.888889	0.8	1		Sim-PBMC 2	GiniClust	0	0.96	0.19567
Sim-PBMC 2	GapClust	0.947368	0.9	1		Sim-PBMC 2	GiniClust	0.667593	0.98	0.097631
Sim-PBMC 2	GapClust	0.666667	0.5	1		Sim-PBMC 2	GiniClust	0.667593	0.98	0.097631
Sim-PBMC 2	GapClust	0.857143	0.75	1		Sim-PBMC 2	GiniClust	0	0.96	0.19567
Sim-PBMC 2	GapClust	0.833333	0.75	0.9375		Sim-PBMC 2	GiniClust	0.667593	0.98	0.097631
Sim-PBMC 2	GapClust	1	1	1		Sim-PBMC 2	GiniClust	0	0.96	0.19567
Sim-PBMC 2	GapClust	0.947368	0.9	1		Sim-PBMC 2	GiniClust	0.667593	0.98	0.097631
Sim-PBMC 2	GapClust	0.918919	0.85	1		Sim-PBMC 2	GiniClust	0	0.96	0.19567
Sim-PBMC 2	GapClust	0.918919	0.85	1		Sim-PBMC 2	GiniClust	0	0.96	0.19567
Sim-PBMC 2	GapClust	0.666667	0.5	1		Sim-PBMC 2	GiniClust	0.667593	0.98	0.097631
Sim-PBMC 2	GapClust	0.75	0.6	1		Sim-PBMC 2	GiniClust	0	0.96	0.19567
Sim-PBMC 2	GapClust	0.666667	0.5	1		Sim-PBMC 2	GiniClust	0	0.96	0.19567
Sim-PBMC 2	GapClust	0.666667	0.5	1		Sim-PBMC 2	GiniClust	0	0.96	0.19567
Sim-PBMC 2	GapClust	0.666667	0.5	1		Sim-PBMC 2	GiniClust	0.667593	0.98	0.097631
Sim-PBMC 2	GapClust	0.709677	0.55	1		Sim-PBMC 2	GiniClust	0	0.96	0.19567
Sim-PBMC 2	GapClust	0.75	0.6	1		Sim-PBMC 2	GiniClust	0.667593	0.98	0.097631
Sim-PBMC 2	GapClust	0.666667	0.5	1		Sim-PBMC 2	GiniClust	0	0.96	0.19567
Sim-PBMC 2	GapClust	0.926829	0.95	0.904762		Sim-PBMC 2	GiniClust	0	0.96	0.19567
Sim-PBMC 2	GapClust	0.930233	1	0.869565		Sim-PBMC 2	GiniClust	0	0.96	0.19567
Sim-PBMC 2	GapClust	0.666667	0.5	1		Sim-PBMC 2	GiniClust	0	0.96	0.19567
Sim-PBMC 2	GapClust	0.666667	0.5	1		Sim-PBMC 2	GiniClust	0.667593	0.98	0.097631
Sim-PBMC 2	GapClust	0.742857	0.65	0.866667		Sim-PBMC 2	GiniClust	0.667593	0.98	0.097631
Sim-PBMC 2	GapClust	0.666667	0.5	1		Sim-PBMC 2	GiniClust	0	0.96	0.19567
Sim-PBMC 2	GapClust	0.787879	0.65	1		Sim-PBMC 2	GiniClust	0.667593	0.98	0.097631
Sim-PBMC 2	GapClust	0.974359	0.95	1		Sim-PBMC 2	GiniClust	0	0.96	0.19567
Sim-PBMC 2	GapClust	0.666667	0.5	1		Sim-PBMC 2	GiniClust	0	0.96	0.19567
Sim-PBMC 2	GapClust	0.666667	0.5	1		Sim-PBMC 2	GiniClust	0	0.96	0.19567
Sim-PBMC 2	GapClust	0.666667	0.5	1		Sim-PBMC 2	GiniClust	0.667593	0.98	0.097631
Sim-PBMC 2	GapClust	0.666667	0.5	1		Sim-PBMC 2	GiniClust	0.667593	0.98	0.097631
Sim-PBMC 2	GapClust	0.857143	0.75	1		Sim-PBMC 2	GiniClust	0	0.96	0.19567
Sim-PBMC 2	GapClust	0.75	0.6	1		Sim-PBMC 2	GiniClust	0.667593	0.98	0.097631
Sim-PBMC 2	GapClust	0.666667	0.5	1		Sim-PBMC 2	GiniClust	0.667593	0.98	0.097631
Sim-PBMC 2	GapClust	0.666667	0.5	1		Sim-PBMC 2	GiniClust	0.667593	0.98	0.097631
Sim-PBMC 2	GapClust	0.974359	0.95	1		Sim-PBMC 2	GiniClust	0.667593	0.98	0.097631
Sim-PBMC 2	GapClust	0.857143	0.75	1		Sim-PBMC 2	GiniClust	0	0.96	0.19567
Sim-PBMC 2	GapClust	0.787879	0.65	1		Sim-PBMC 2	GiniClust	0	0.96	0.19567
Sim-PBMC 2	GapClust	0.666667	0.5	1		Sim-PBMC 2	GiniClust	0.667593	0.98	0.097631
Sim-PBMC 2	GapClust	0.97561	1	0.952381		Sim-PBMC 2	GiniClust	0.667593	0.98	0.097631
Sim-PBMC 2	GapClust	0.974359	0.95	1		Sim-PBMC 2	GiniClust	0.667593	0.98	0.097631
Sim-PBMC 2	GapClust	0.888889	0.8	1		Sim-PBMC 2	GiniClust	0	0.96	0.19567
Sim-PBMC 2	GapClust	0.857143	0.75	1		Sim-PBMC 2	GiniClust	0	0.96	0.19567
Sim-PBMC 2	GapClust	0.857143	0.75	1		Sim-PBMC 2	GiniClust	0	0.96	0.19567
Sim-PBMC 2	GapClust	0.923077	0.9	0.947368		Sim-PBMC 2	GiniClust	0	0.96	0.19567
Sim-PBMC 2	GapClust	0.666667	0.5	1		Sim-PBMC 2	GiniClust	0	0.96	0.19567
Sim-PBMC 2	GapClust	0.974359	0.95	1		Sim-PBMC 2	GiniClust	0	0.96	0.19567
Sim-PBMC 2	CellSIUS	0.666667	0.5	1		Sim-PBMC 2	RaceID	0.113366	0.972	0.065298
Sim-PBMC 2	CellSIUS	0.645161	0.5	0.909091		Sim-PBMC 2	RaceID	0.122038	0.96	0.077741
Sim-PBMC 2	CellSIUS	0.188679	0.5	0.116279		Sim-PBMC 2	RaceID	0.118878	0.974	0.054878
Sim-PBMC 2	CellSIUS	0.232558	0.5	0.151515		Sim-PBMC 2	RaceID	0.146353	0.968	0.063842
Sim-PBMC 2	CellSIUS	0.666667	0.5	1		Sim-PBMC 2	RaceID	0.076526	0.962	0.114428
Sim-PBMC 2	CellSIUS	0.666667	0.5	1		Sim-PBMC 2	RaceID	0.075394	0.96	0.105959
Sim-PBMC 2	CellSIUS	0.666667	0.5	1		Sim-PBMC 2	RaceID	0.093603	0.97	0.081315
Sim-PBMC 2	CellSIUS	0.666667	0.5	1		Sim-PBMC 2	RaceID	0.088936	0.972	0.080375
Sim-PBMC 2	CellSIUS	0.666667	0.5	1		Sim-PBMC 2	RaceID	0.130912	0.968	0.081149
Sim-PBMC 2	CellSIUS	0.666667	0.5	1		Sim-PBMC 2	RaceID	0.076819	0.96	0.125054
Sim-PBMC 2	CellSIUS	0.666667	0.5	1		Sim-PBMC 2	RaceID	0.105968	0.966	0.08976
Sim-PBMC 2	CellSIUS	0.142857	0.5	0.083333		Sim-PBMC 2	RaceID	0.083394	0.96	0.104638
Sim-PBMC 2	CellSIUS	0.666667	0.5	1		Sim-PBMC 2	RaceID	0.106067	0.962	0.092713
Sim-PBMC 2	CellSIUS	0.645161	0.5	0.909091		Sim-PBMC 2	RaceID	0.100934	0.97	0.077458
Sim-PBMC 2	CellSIUS	0.666667	0.5	1		Sim-PBMC 2	RaceID	0.090444	0.968	0.087711
Sim-PBMC 2	CellSIUS	0.666667	0.5	1		Sim-PBMC 2	RaceID	0.08778	0.962	0.088301
Sim-PBMC 2	CellSIUS	0.666667	0.5	1		Sim-PBMC 2	RaceID	0.11112	0.96	0.08454
Sim-PBMC 2	CellSIUS	0.666667	0.5	1		Sim-PBMC 2	RaceID	0.100305	0.96	0.102717
Sim-PBMC 2	CellSIUS	0.666667	0.5	1		Sim-PBMC 2	RaceID	0.122919	0.978	0.05346
Sim-PBMC 2	CellSIUS	0.666667	0.5	1		Sim-PBMC 2	RaceID	0.095678	0.968	0.092107
Sim-PBMC 2	CellSIUS	0.645161	0.5	0.909091		Sim-PBMC 2	RaceID	0.112334	0.972	0.070723
Sim-PBMC 2	CellSIUS	0.666667	0.5	1		Sim-PBMC 2	RaceID	0.118904	0.972	0.060582
Sim-PBMC 2	CellSIUS	0.666667	0.5	1		Sim-PBMC 2	RaceID	0.090394	0.97	0.096397
Sim-PBMC 2	CellSIUS	0.666667	0.5	1		Sim-PBMC 2	RaceID	0.094982	0.968	0.084119
Sim-PBMC 2	CellSIUS	0.193548	0.45	0.123288		Sim-PBMC 2	RaceID	0.093495	0.962	0.088929
Sim-PBMC 2	CellSIUS	0.666667	0.5	1		Sim-PBMC 2	RaceID	0.084543	0.968	0.094747
Sim-PBMC 2	CellSIUS	0.666667	0.5	1		Sim-PBMC 2	RaceID	0.100783	0.974	0.084245
Sim-PBMC 2	CellSIUS	0.666667	0.5	1		Sim-PBMC 2	RaceID	0.089474	0.978	0.093286
Sim-PBMC 2	CellSIUS	0.666667	0.5	1		Sim-PBMC 2	RaceID	0.058163	0.96	0.139164
Sim-PBMC 2	CellSIUS	0.666667	0.5	1		Sim-PBMC 2	RaceID	0.097449	0.96	0.09654
Sim-PBMC 2	CellSIUS	0.666667	0.5	1		Sim-PBMC 2	RaceID	0.115235	0.968	0.062988
Sim-PBMC 2	CellSIUS	0.666667	0.5	1		Sim-PBMC 2	RaceID	0.079468	0.96	0.105395
Sim-PBMC 2	CellSIUS	0.666667	0.5	1		Sim-PBMC 2	RaceID	0.097455	0.96	0.083491
Sim-PBMC 2	CellSIUS	0.62069	0.45	1		Sim-PBMC 2	RaceID	0.106413	0.98	0.061284
Sim-PBMC 2	CellSIUS	0.645161	0.5	0.909091		Sim-PBMC 2	RaceID	0.101002	0.976	0.077759
Sim-PBMC 2	CellSIUS	0.666667	0.5	1		Sim-PBMC 2	RaceID	0.085972	0.96	0.116461
Sim-PBMC 2	CellSIUS	0.62069	0.45	1		Sim-PBMC 2	RaceID	0.103889	0.968	0.085616
Sim-PBMC 2	CellSIUS	0.645161	0.5	0.909091		Sim-PBMC 2	RaceID	0.070624	0.96	0.11031
Sim-PBMC 2	CellSIUS	0.666667	0.5	1		Sim-PBMC 2	RaceID	0.074826	0.96	0.116421
Sim-PBMC 2	CellSIUS	0.666667	0.5	1		Sim-PBMC 2	RaceID	0.092407	0.96	0.124412
Sim-PBMC 2	CellSIUS	0.666667	0.5	1		Sim-PBMC 2	RaceID	0.106538	0.97	0.067735
Sim-PBMC 2	CellSIUS	0.666667	0.5	1		Sim-PBMC 2	RaceID	0.113919	0.97	0.088303
Sim-PBMC 2	CellSIUS	0.666667	0.5	1		Sim-PBMC 2	RaceID	0.073828	0.966	0.104153
Sim-PBMC 2	CellSIUS	0.645161	0.5	0.909091		Sim-PBMC 2	RaceID	0.100409	0.964	0.098851
Sim-PBMC 2	CellSIUS	0.666667	0.5	1		Sim-PBMC 2	RaceID	0.073603	0.962	0.097881
Sim-PBMC 2	CellSIUS	0.645161	0.5	0.909091		Sim-PBMC 2	RaceID	0.100766	0.962	0.070188
Sim-PBMC 2	CellSIUS	0.6	0.45	0.9		Sim-PBMC 2	RaceID	0.086614	0.964	0.104629
Sim-PBMC 2	CellSIUS	0.666667	0.5	1		Sim-PBMC 2	RaceID	0.096394	0.964	0.099492
Sim-PBMC 2	CellSIUS	0.20202	0.5	0.126582		Sim-PBMC 2	RaceID	0.106094	0.976	0.067485
Sim-PBMC 2	CellSIUS	0.666667	0.5	1		Sim-PBMC 2	RaceID	0.115613	0.97	0.059451
Sim-PBMC 2	MarsGT	0.918919	0.85	1		Sim-PBMC 2	MarsGT	0.400368	0.994	0.03538
Sim-PBMC 2	MarsGT	0.95	0.95	0.95		Sim-PBMC 2	MarsGT	0.407354	0.996	0.020421
Sim-PBMC 2	MarsGT	0.974359	0.95	1		Sim-PBMC 2	MarsGT	0.448642	0.998	0.013995
Sim-PBMC 2	MarsGT	0.8	1	0.666667		Sim-PBMC 2	MarsGT	0.377539	0.98	0.027726
Sim-PBMC 2	MarsGT	0.947368	0.9	1		Sim-PBMC 2	MarsGT	0.330849	0.996	0.023066
Sim-PBMC 2	MarsGT	0.888889	0.8	1		Sim-PBMC 2	MarsGT	0.303471	0.992	0.040022
Sim-PBMC 2	MarsGT	1	1	1		Sim-PBMC 2	MarsGT	0.447509	1	0
Sim-PBMC 2	MarsGT	1	1	1		Sim-PBMC 2	MarsGT	0.438186	1	0
Sim-PBMC 2	MarsGT	0.97561	1	0.952381		Sim-PBMC 2	MarsGT	0.469802	0.998	0.006702
Sim-PBMC 2	MarsGT	0.97561	1	0.952381		Sim-PBMC 2	MarsGT	0.355565	0.998	0.006702
Sim-PBMC 2	MarsGT	1	1	1		Sim-PBMC 2	MarsGT	0.439457	1	0
Sim-PBMC 2	MarsGT	0.952381	1	0.909091		Sim-PBMC 2	MarsGT	0.39989	0.996	0.010813
Sim-PBMC 2	MarsGT	1	1	1		Sim-PBMC 2	MarsGT	0.444741	1	0
Sim-PBMC 2	MarsGT	1	1	1		Sim-PBMC 2	MarsGT	0.410196	1	0
Sim-PBMC 2	MarsGT	0.918919	0.85	1		Sim-PBMC 2	MarsGT	0.315079	0.994	0.032668
Sim-PBMC 2	MarsGT	0.666667	0.5	1		Sim-PBMC 2	MarsGT	0.285725	0.98	0.071294
Sim-PBMC 2	MarsGT	0.97561	1	0.952381		Sim-PBMC 2	MarsGT	0.356953	0.998	0.006702
Sim-PBMC 2	MarsGT	0.666667	0.5	1		Sim-PBMC 2	MarsGT	0.238714	0.98	0.080601
Sim-PBMC 2	MarsGT	0.952381	1	0.909091		Sim-PBMC 2	MarsGT	0.411057	0.996	0.010813
Sim-PBMC 2	MarsGT	0.666667	0.5	1		Sim-PBMC 2	MarsGT	0.228715	0.98	0.084536
Sim-PBMC 2	MarsGT	0.97561	1	0.952381		Sim-PBMC 2	MarsGT	0.355537	0.998	0.006702
Sim-PBMC 2	MarsGT	0.952381	1	0.909091		Sim-PBMC 2	MarsGT	0.378287	0.996	0.010813
Sim-PBMC 2	MarsGT	0.952381	1	0.909091		Sim-PBMC 2	MarsGT	0.390279	0.996	0.010813
Sim-PBMC 2	MarsGT	0.97561	1	0.952381		Sim-PBMC 2	MarsGT	0.35649	0.998	0.006702
Sim-PBMC 2	MarsGT	0.666667	0.5	1		Sim-PBMC 2	MarsGT	0.228184	0.98	0.084929
Sim-PBMC 2	MarsGT	0.974359	0.95	1		Sim-PBMC 2	MarsGT	0.347902	0.998	0.012998
Sim-PBMC 2	MarsGT	0.95	0.95	0.95		Sim-PBMC 2	MarsGT	0.388259	0.996	0.020337
Sim-PBMC 2	MarsGT	0.918919	0.85	1		Sim-PBMC 2	MarsGT	0.321846	0.994	0.031153
Sim-PBMC 2	MarsGT	1	1	1		Sim-PBMC 2	MarsGT	0.48469	1	0
Sim-PBMC 2	MarsGT	1	1	1		Sim-PBMC 2	MarsGT	1	1	0
Sim-PBMC 2	MarsGT	0.952381	1	0.909091		Sim-PBMC 2	MarsGT	0.345864	0.996	0.010813
Sim-PBMC 2	MarsGT	1	1	1		Sim-PBMC 2	MarsGT	0.404594	1	0
Sim-PBMC 2	MarsGT	0.666667	0.5	1		Sim-PBMC 2	MarsGT	0.227179	0.98	0.086714
Sim-PBMC 2	MarsGT	0.97561	1	0.952381		Sim-PBMC 2	MarsGT	0.355901	0.998	0.006702
Sim-PBMC 2	MarsGT	1	1	1		Sim-PBMC 2	MarsGT	0.375075	1	0
Sim-PBMC 2	MarsGT	0.952381	1	0.909091		Sim-PBMC 2	MarsGT	0.409862	0.996	0.010813
Sim-PBMC 2	MarsGT	1	1	1		Sim-PBMC 2	MarsGT	0.370323	1	0
Sim-PBMC 2	MarsGT	0.97561	1	0.952381		Sim-PBMC 2	MarsGT	0.396553	0.998	0.006702
Sim-PBMC 2	MarsGT	0.974359	0.95	1		Sim-PBMC 2	MarsGT	0.945628	0.998	0.01435
Sim-PBMC 2	MarsGT	0.888889	0.8	1		Sim-PBMC 2	MarsGT	0.325387	0.992	0.03741
Sim-PBMC 2	MarsGT	1	1	1		Sim-PBMC 2	MarsGT	1	1	0
Sim-PBMC 2	MarsGT	1	1	1		Sim-PBMC 2	MarsGT	0.46957	1	0
Sim-PBMC 2	MarsGT	1	1	1		Sim-PBMC 2	MarsGT	1	1	0
Sim-PBMC 2	MarsGT	0.974359	0.95	1		Sim-PBMC 2	MarsGT	0.456132	0.998	0.014015
Sim-PBMC 2	MarsGT	0.974359	0.95	1		Sim-PBMC 2	MarsGT	0.348155	0.998	0.013063
Sim-PBMC 2	MarsGT	0.97561	1	0.952381		Sim-PBMC 2	MarsGT	0.355733	0.998	0.006702
Sim-PBMC 2	MarsGT	0.857143	0.75	1		Sim-PBMC 2	MarsGT	0.345109	0.99	0.053554
Sim-PBMC 2	MarsGT	0.947368	0.9	1		Sim-PBMC 2	MarsGT	0.412136	0.996	0.025143
Sim-PBMC 2	MarsGT	0.974359	0.95	1		Sim-PBMC 2	MarsGT	0.439986	0.998	0.01397
Sim-PBMC 2	MarsGT	1	1	1		Sim-PBMC 2	MarsGT	0.424349	1	0
Sim-PBMC 3	FIRE	0.275862	0.2	0.444444		Sim-PBMC 3	SCMER	0.022466	0.96	0.163527
Sim-PBMC 3	FIRE	0.451613	0.35	0.636364		Sim-PBMC 3	SCMER	0.053642	0.96	0.125982
Sim-PBMC 3	FIRE	0.5	0.45	0.5625		Sim-PBMC 3	SCMER	0.051271	0.96	0.126735
Sim-PBMC 3	FIRE	0.222222	0.15	0.428571		Sim-PBMC 3	SCMER	0.029278	0.96	0.154468
Sim-PBMC 3	FIRE	0.424242	0.35	0.538462		Sim-PBMC 3	SCMER	0.057401	0.968	0.118666
Sim-PBMC 3	FIRE	0.378378	0.35	0.411765		Sim-PBMC 3	SCMER	0.023037	0.96	0.164705
Sim-PBMC 3	FIRE	0.512821	0.5	0.526316		Sim-PBMC 3	SCMER	0.019438	0.96	0.168993
Sim-PBMC 3	FIRE	0.421053	0.4	0.444444		Sim-PBMC 3	SCMER	0.023651	0.96	0.161776
Sim-PBMC 3	FIRE	0.37037	0.25	0.714286		Sim-PBMC 3	SCMER	0.037361	0.96	0.146996
Sim-PBMC 3	FIRE	0.277778	0.25	0.3125		Sim-PBMC 3	SCMER	0.022868	0.96	0.164008
Sim-PBMC 3	FIRE	0.333333	0.3	0.375		Sim-PBMC 3	SCMER	0.040938	0.96	0.143822
Sim-PBMC 3	FIRE	0.533333	0.4	0.8		Sim-PBMC 3	SCMER	0.046476	0.96	0.129912
Sim-PBMC 3	FIRE	0.5625	0.45	0.75		Sim-PBMC 3	SCMER	0.029297	0.96	0.158192
Sim-PBMC 3	FIRE	0.258065	0.2	0.363636		Sim-PBMC 3	SCMER	0.039683	0.96	0.141796
Sim-PBMC 3	FIRE	0.275862	0.2	0.444444		Sim-PBMC 3	SCMER	0.032215	0.96	0.151938
Sim-PBMC 3	FIRE	0.432432	0.4	0.470588		Sim-PBMC 3	SCMER	0.041166	0.96	0.142144
Sim-PBMC 3	FIRE	0.533333	0.4	0.8		Sim-PBMC 3	SCMER	0.053598	0.96	0.124615
Sim-PBMC 3	FIRE	0.5	0.45	0.5625		Sim-PBMC 3	SCMER	0.036158	0.96	0.146042
Sim-PBMC 3	FIRE	0.086957	0.05	0.333333		Sim-PBMC 3	SCMER	0.026002	0.96	0.161819
Sim-PBMC 3	FIRE	0.344828	0.25	0.555556		Sim-PBMC 3	SCMER	0.044696	0.96	0.135758
Sim-PBMC 3	FIRE	0.388889	0.35	0.4375		Sim-PBMC 3	SCMER	0.077258	0.972	0.096759
Sim-PBMC 3	FIRE	0.32	0.2	0.8		Sim-PBMC 3	SCMER	0.026186	0.96	0.159244
Sim-PBMC 3	FIRE	0.466667	0.35	0.7		Sim-PBMC 3	SCMER	0.034506	0.96	0.147483
Sim-PBMC 3	FIRE	0.411765	0.35	0.5		Sim-PBMC 3	SCMER	0.042403	0.96	0.140844
Sim-PBMC 3	FIRE	0.206897	0.15	0.333333		Sim-PBMC 3	SCMER	0.023943	0.96	0.163951
Sim-PBMC 3	FIRE	0.424242	0.35	0.538462		Sim-PBMC 3	SCMER	0.024714	0.96	0.159576
Sim-PBMC 3	FIRE	0.545455	0.45	0.692308		Sim-PBMC 3	SCMER	0.025664	0.96	0.162189
Sim-PBMC 3	FIRE	0.296296	0.2	0.571429		Sim-PBMC 3	SCMER	0.023885	0.96	0.162338
Sim-PBMC 3	FIRE	0.357143	0.25	0.625		Sim-PBMC 3	SCMER	0.037416	0.96	0.148297
Sim-PBMC 3	FIRE	0.086957	0.05	0.333333		Sim-PBMC 3	SCMER	0.032466	0.96	0.154369
Sim-PBMC 3	FIRE	0.487805	0.5	0.47619		Sim-PBMC 3	SCMER	0.022469	0.96	0.165892
Sim-PBMC 3	FIRE	0.206897	0.15	0.333333		Sim-PBMC 3	SCMER	0.034869	0.96	0.147223
Sim-PBMC 3	FIRE	0.421053	0.4	0.444444		Sim-PBMC 3	SCMER	0.022213	0.96	0.166612
Sim-PBMC 3	FIRE	0.2	0.15	0.3		Sim-PBMC 3	SCMER	0.019073	0.96	0.169885
Sim-PBMC 3	FIRE	0.3125	0.25	0.416667		Sim-PBMC 3	SCMER	0.023491	0.96	0.162122
Sim-PBMC 3	FIRE	0.424242	0.35	0.538462		Sim-PBMC 3	SCMER	0.053759	0.96	0.130041
Sim-PBMC 3	FIRE	0.258065	0.2	0.363636		Sim-PBMC 3	SCMER	0.02998	0.96	0.156018
Sim-PBMC 3	FIRE	0.439024	0.45	0.428571		Sim-PBMC 3	SCMER	0.045029	0.96	0.139032
Sim-PBMC 3	FIRE	0.222222	0.15	0.428571		Sim-PBMC 3	SCMER	0.015525	0.96	0.174342
Sim-PBMC 3	FIRE	0.296296	0.2	0.571429		Sim-PBMC 3	SCMER	0.028132	0.96	0.159555
Sim-PBMC 3	FIRE	0.45	0.45	0.45		Sim-PBMC 3	SCMER	0.033124	0.96	0.150711
Sim-PBMC 3	FIRE	0.5	0.55	0.458333		Sim-PBMC 3	SCMER	0.035008	0.96	0.148867
Sim-PBMC 3	FIRE	0.521739	0.6	0.461538		Sim-PBMC 3	SCMER	0.018116	0.96	0.171565
Sim-PBMC 3	FIRE	0.2	0.15	0.3		Sim-PBMC 3	SCMER	0.054663	0.96	0.126741
Sim-PBMC 3	FIRE	0.606061	0.5	0.769231		Sim-PBMC 3	SCMER	0.041526	0.96	0.139908
Sim-PBMC 3	FIRE	0.090909	0.05	0.5		Sim-PBMC 3	SCMER	0.036204	0.96	0.147855
Sim-PBMC 3	FIRE	0.230769	0.15	0.5		Sim-PBMC 3	SCMER	0.023871	0.96	0.164815
Sim-PBMC 3	FIRE	0.756757	0.7	0.823529		Sim-PBMC 3	SCMER	0.042743	0.96	0.136357
Sim-PBMC 3	FIRE	0.086957	0.05	0.333333		Sim-PBMC 3	SCMER	0.035709	0.96	0.15234
Sim-PBMC 3	FIRE	0.4	0.3	0.6		Sim-PBMC 3	SCMER	0.018218	0.96	0.17067
Sim-PBMC 3	GapClust	0.918919	0.85	1		Sim-PBMC 3	GiniClust	0	0.96	0.19567
Sim-PBMC 3	GapClust	0.974359	0.95	1		Sim-PBMC 3	GiniClust	0.667593	0.98	0.097631
Sim-PBMC 3	GapClust	0.857143	0.75	1		Sim-PBMC 3	GiniClust	0.667593	0.98	0.097631
Sim-PBMC 3	GapClust	0.666667	0.5	1		Sim-PBMC 3	GiniClust	0	0.96	0.19567
Sim-PBMC 3	GapClust	0.666667	0.5	1		Sim-PBMC 3	GiniClust	0	0.96	0.19567
Sim-PBMC 3	GapClust	0.666667	0.5	1		Sim-PBMC 3	GiniClust	0.667593	0.98	0.097631
Sim-PBMC 3	GapClust	0.97561	1	0.952381		Sim-PBMC 3	GiniClust	0	0.96	0.19567
Sim-PBMC 3	GapClust	0.666667	0.5	1		Sim-PBMC 3	GiniClust	0	0.96	0.19567
Sim-PBMC 3	GapClust	0.709677	0.55	1		Sim-PBMC 3	GiniClust	0	0.96	0.19567
Sim-PBMC 3	GapClust	0.75	0.6	1		Sim-PBMC 3	GiniClust	0.667593	0.98	0.097631
Sim-PBMC 3	GapClust	0.947368	0.9	1		Sim-PBMC 3	GiniClust	0.667593	0.98	0.097631
Sim-PBMC 3	GapClust	0.95	0.95	0.95		Sim-PBMC 3	GiniClust	0	0.96	0.19567
Sim-PBMC 3	GapClust	0.97561	1	0.952381		Sim-PBMC 3	GiniClust	0	0.96	0.19567
Sim-PBMC 3	GapClust	0.777778	0.7	0.875		Sim-PBMC 3	GiniClust	0	0.96	0.19567
Sim-PBMC 3	GapClust	0.974359	0.95	1		Sim-PBMC 3	GiniClust	0.667593	0.98	0.097631
Sim-PBMC 3	GapClust	0.97561	1	0.952381		Sim-PBMC 3	GiniClust	0.667593	0.98	0.097631
Sim-PBMC 3	GapClust	0.894737	0.85	0.944444		Sim-PBMC 3	GiniClust	0	0.96	0.19567
Sim-PBMC 3	GapClust	0.97561	1	0.952381		Sim-PBMC 3	GiniClust	0	0.96	0.19567
Sim-PBMC 3	GapClust	0.947368	0.9	1		Sim-PBMC 3	GiniClust	0.667593	0.98	0.097631
Sim-PBMC 3	GapClust	0.974359	0.95	1		Sim-PBMC 3	GiniClust	0.667593	0.98	0.097631
Sim-PBMC 3	GapClust	0.926829	0.95	0.904762		Sim-PBMC 3	GiniClust	0	0.96	0.19567
Sim-PBMC 3	GapClust	0.666667	0.5	1		Sim-PBMC 3	GiniClust	0.667593	0.98	0.097631
Sim-PBMC 3	GapClust	0.666667	0.5	1		Sim-PBMC 3	GiniClust	0	0.96	0.19567
Sim-PBMC 3	GapClust	0.97561	1	0.952381		Sim-PBMC 3	GiniClust	0.667593	0.98	0.097631
Sim-PBMC 3	GapClust	0.75	0.6	1		Sim-PBMC 3	GiniClust	0.667593	0.98	0.097631
Sim-PBMC 3	GapClust	0.823529	0.7	1		Sim-PBMC 3	GiniClust	0	0.96	0.19567
Sim-PBMC 3	GapClust	0.666667	0.5	1		Sim-PBMC 3	GiniClust	0	0.96	0.19567
Sim-PBMC 3	GapClust	0.666667	0.5	1		Sim-PBMC 3	GiniClust	0.667593	0.98	0.097631
Sim-PBMC 3	GapClust	0.974359	0.95	1		Sim-PBMC 3	GiniClust	0	0.96	0.19567
Sim-PBMC 3	GapClust	0.62069	0.45	1		Sim-PBMC 3	GiniClust	0	0.96	0.19567
Sim-PBMC 3	GapClust	0.666667	0.5	1		Sim-PBMC 3	GiniClust	0	0.96	0.19567
Sim-PBMC 3	GapClust	0.926829	0.95	0.904762		Sim-PBMC 3	GiniClust	0.667593	0.98	0.097631
Sim-PBMC 3	GapClust	0.97561	1	0.952381		Sim-PBMC 3	GiniClust	0	0.96	0.19567
Sim-PBMC 3	GapClust	0.952381	1	0.909091		Sim-PBMC 3	GiniClust	0	0.96	0.19567
Sim-PBMC 3	GapClust	0.666667	0.5	1		Sim-PBMC 3	GiniClust	0	0.96	0.19567
Sim-PBMC 3	GapClust	0.75	0.6	1		Sim-PBMC 3	GiniClust	0.667593	0.98	0.097631
Sim-PBMC 3	GapClust	0.97561	1	0.952381		Sim-PBMC 3	GiniClust	0.667593	0.98	0.097631
Sim-PBMC 3	GapClust	0.666667	0.5	1		Sim-PBMC 3	GiniClust	0	0.96	0.19567
Sim-PBMC 3	GapClust	0.666667	0.5	1		Sim-PBMC 3	GiniClust	0	0.96	0.19567
Sim-PBMC 3	GapClust	0.974359	0.95	1		Sim-PBMC 3	GiniClust	0.667593	0.98	0.097631
Sim-PBMC 3	GapClust	0.974359	0.95	1		Sim-PBMC 3	GiniClust	0.667593	0.98	0.097631
Sim-PBMC 3	GapClust	0.974359	0.95	1		Sim-PBMC 3	GiniClust	0.667593	0.98	0.097631
Sim-PBMC 3	GapClust	0.666667	0.5	1		Sim-PBMC 3	GiniClust	0	0.96	0.19567
Sim-PBMC 3	GapClust	0.666667	0.5	1		Sim-PBMC 3	GiniClust	0	0.96	0.19567
Sim-PBMC 3	GapClust	0.75	0.6	1		Sim-PBMC 3	GiniClust	0.667593	0.98	0.097631
Sim-PBMC 3	GapClust	0.888889	0.8	1		Sim-PBMC 3	GiniClust	0	0.96	0.19567
Sim-PBMC 3	GapClust	0.75	0.6	1		Sim-PBMC 3	GiniClust	0	0.96	0.19567
Sim-PBMC 3	GapClust	0.930233	1	0.869565		Sim-PBMC 3	GiniClust	0.667593	0.98	0.097631
Sim-PBMC 3	GapClust	0.75	0.6	1		Sim-PBMC 3	GiniClust	0.667593	0.98	0.097631
Sim-PBMC 3	GapClust	0.666667	0.5	1		Sim-PBMC 3	GiniClust	0.667593	0.98	0.097631
Sim-PBMC 3	CellSIUS	0.95	0.95	0.95		Sim-PBMC 3	RaceID	0.072933	0.96	0.110346
Sim-PBMC 3	CellSIUS	1	1	1		Sim-PBMC 3	RaceID	0.067714	0.96	0.125933
Sim-PBMC 3	CellSIUS	1	1	1		Sim-PBMC 3	RaceID	0.088553	0.974	0.094766
Sim-PBMC 3	CellSIUS	1	1	1		Sim-PBMC 3	RaceID	0.08169	0.96	0.100324
Sim-PBMC 3	CellSIUS	0.930233	1	0.869565		Sim-PBMC 3	RaceID	0.069001	0.96	0.126526
Sim-PBMC 3	CellSIUS	1	1	1		Sim-PBMC 3	RaceID	0.069682	0.96	0.108031
Sim-PBMC 3	CellSIUS	1	1	1		Sim-PBMC 3	RaceID	0.082647	0.96	0.114972
Sim-PBMC 3	CellSIUS	0.666667	0.5	1		Sim-PBMC 3	RaceID	0.090272	0.97	0.096272
Sim-PBMC 3	CellSIUS	1	1	1		Sim-PBMC 3	RaceID	0.092298	0.964	0.10421
Sim-PBMC 3	CellSIUS	1	1	1		Sim-PBMC 3	RaceID	0.097341	0.968	0.07966
Sim-PBMC 3	CellSIUS	0.97561	1	0.952381		Sim-PBMC 3	RaceID	0.073338	0.96	0.125415
Sim-PBMC 3	CellSIUS	0.878049	0.9	0.857143		Sim-PBMC 3	RaceID	0.084364	0.96	0.09713
Sim-PBMC 3	CellSIUS	1	1	1		Sim-PBMC 3	RaceID	0.063621	0.96	0.123291
Sim-PBMC 3	CellSIUS	0.709677	0.55	1		Sim-PBMC 3	RaceID	0.122998	0.96	0.090284
Sim-PBMC 3	CellSIUS	0.974359	0.95	1		Sim-PBMC 3	RaceID	0.079154	0.96	0.112727
Sim-PBMC 3	CellSIUS	1	1	1		Sim-PBMC 3	RaceID	0.087598	0.96	0.098697
Sim-PBMC 3	CellSIUS	0.95	0.95	0.95		Sim-PBMC 3	RaceID	0.086471	0.964	0.09979
Sim-PBMC 3	CellSIUS	0.974359	0.95	1		Sim-PBMC 3	RaceID	0.08617	0.96	0.111677
Sim-PBMC 3	CellSIUS	1	1	1		Sim-PBMC 3	RaceID	0.122199	0.988	0.037764
Sim-PBMC 3	CellSIUS	0.666667	0.5	1		Sim-PBMC 3	RaceID	0.0971	0.972	0.105108
Sim-PBMC 3	CellSIUS	1	1	1		Sim-PBMC 3	RaceID	0.090008	0.97	0.090968
Sim-PBMC 3	CellSIUS	0.645161	0.5	0.909091		Sim-PBMC 3	RaceID	0.089708	0.962	0.098028
Sim-PBMC 3	CellSIUS	0.62069	0.45	1		Sim-PBMC 3	RaceID	0.085263	0.978	0.090969
Sim-PBMC 3	CellSIUS	0.347826	1	0.210526		Sim-PBMC 3	RaceID	0.086881	0.962	0.098532
Sim-PBMC 3	CellSIUS	0.666667	0.5	1		Sim-PBMC 3	RaceID	0.070351	0.96	0.111123
Sim-PBMC 3	CellSIUS	0.97561	1	0.952381		Sim-PBMC 3	RaceID	0.073931	0.96	0.118326
Sim-PBMC 3	CellSIUS	0.625	0.5	0.833333		Sim-PBMC 3	RaceID	0.069027	0.96	0.107347
Sim-PBMC 3	CellSIUS	0.95	0.95	0.95		Sim-PBMC 3	RaceID	0.088367	0.96	0.093446
Sim-PBMC 3	CellSIUS	1	1	1		Sim-PBMC 3	RaceID	0.078168	0.96	0.100487
Sim-PBMC 3	CellSIUS	0.666667	0.5	1		Sim-PBMC 3	RaceID	0.074598	0.96	0.106108
Sim-PBMC 3	CellSIUS	0.95	0.95	0.95		Sim-PBMC 3	RaceID	0.058727	0.962	0.13165
Sim-PBMC 3	CellSIUS	0.666667	0.5	1		Sim-PBMC 3	RaceID	0.063135	0.96	0.120595
Sim-PBMC 3	CellSIUS	0.208333	0.5	0.131579		Sim-PBMC 3	RaceID	0.085862	0.96	0.089764
Sim-PBMC 3	CellSIUS	0.974359	0.95	1		Sim-PBMC 3	RaceID	0.092483	0.96	0.105216
Sim-PBMC 3	CellSIUS	1	1	1		Sim-PBMC 3	RaceID	0.070709	0.96	0.120223
Sim-PBMC 3	CellSIUS	0.666667	0.5	1		Sim-PBMC 3	RaceID	0.094579	0.96	0.10596
Sim-PBMC 3	CellSIUS	0.666667	0.5	1		Sim-PBMC 3	RaceID	0.070709	0.96	0.109534
Sim-PBMC 3	CellSIUS	0.666667	0.5	1		Sim-PBMC 3	RaceID	0.070466	0.96	0.115129
Sim-PBMC 3	CellSIUS	1	1	1		Sim-PBMC 3	RaceID	0.130111	0.982	0.035352
Sim-PBMC 3	CellSIUS	0.208333	0.5	0.131579		Sim-PBMC 3	RaceID	0.101527	0.972	0.066911
Sim-PBMC 3	CellSIUS	0.97561	1	0.952381		Sim-PBMC 3	RaceID	0.109115	0.96	0.102363
Sim-PBMC 3	CellSIUS	1	1	1		Sim-PBMC 3	RaceID	0.121557	0.966	0.093428
Sim-PBMC 3	CellSIUS	0.947368	0.9	1		Sim-PBMC 3	RaceID	0.084574	0.96	0.105663
Sim-PBMC 3	CellSIUS	1	1	1		Sim-PBMC 3	RaceID	0.086756	0.96	0.112005
Sim-PBMC 3	CellSIUS	0.666667	0.5	1		Sim-PBMC 3	RaceID	0.094114	0.97	0.091117
Sim-PBMC 3	CellSIUS	0.481013	0.95	0.322034		Sim-PBMC 3	RaceID	0.088819	0.962	0.105755
Sim-PBMC 3	CellSIUS	0.62069	0.45	1		Sim-PBMC 3	RaceID	0.081589	0.96	0.099634
Sim-PBMC 3	CellSIUS	0.974359	0.95	1		Sim-PBMC 3	RaceID	0.107178	0.974	0.058115
Sim-PBMC 3	CellSIUS	0.666667	0.5	1		Sim-PBMC 3	RaceID	0.073745	0.96	0.130282
Sim-PBMC 3	CellSIUS	0.666667	0.5	1		Sim-PBMC 3	RaceID	0.083459	0.96	0.108138
Sim-PBMC 3	MarsGT	1	1	1		Sim-PBMC 3	MarsGT	0.374159	1	0
Sim-PBMC 3	MarsGT	1	1	1		Sim-PBMC 3	MarsGT	0.370741	1	0
Sim-PBMC 3	MarsGT	1	1	1		Sim-PBMC 3	MarsGT	0.373739	1	0
Sim-PBMC 3	MarsGT	1	1	1		Sim-PBMC 3	MarsGT	0.438186	1	0
Sim-PBMC 3	MarsGT	0.974359	0.95	1		Sim-PBMC 3	MarsGT	0.348671	0.998	0.013118
Sim-PBMC 3	MarsGT	0.974359	0.95	1		Sim-PBMC 3	MarsGT	0.411718	0.998	0.013867
Sim-PBMC 3	MarsGT	0.974359	0.95	1		Sim-PBMC 3	MarsGT	0.40163	0.998	0.013819
Sim-PBMC 3	MarsGT	0.974359	0.95	1		Sim-PBMC 3	MarsGT	0.945628	0.998	0.01435
Sim-PBMC 3	MarsGT	1	1	1		Sim-PBMC 3	MarsGT	0.370741	1	0
Sim-PBMC 3	MarsGT	1	1	1		Sim-PBMC 3	MarsGT	0.444741	1	0
Sim-PBMC 3	MarsGT	1	1	1		Sim-PBMC 3	MarsGT	0.457914	1	0
Sim-PBMC 3	MarsGT	1	1	1		Sim-PBMC 3	MarsGT	0.371493	1	0
Sim-PBMC 3	MarsGT	0.974359	0.95	1		Sim-PBMC 3	MarsGT	0.437568	0.998	0.010966
Sim-PBMC 3	MarsGT	0.974359	0.95	1		Sim-PBMC 3	MarsGT	0.868036	0.98	0.040637
Sim-PBMC 3	MarsGT	0.974359	0.95	1		Sim-PBMC 3	MarsGT	0.34832	0.998	0.012881
Sim-PBMC 3	MarsGT	1	1	1		Sim-PBMC 3	MarsGT	0.370674	1	0
Sim-PBMC 3	MarsGT	0.974359	0.95	1		Sim-PBMC 3	MarsGT	0.351096	0.998	0.013244
Sim-PBMC 3	MarsGT	0.666667	0.5	1		Sim-PBMC 3	MarsGT	0.297488	0.98	0.069525
Sim-PBMC 3	MarsGT	1	1	1		Sim-PBMC 3	MarsGT	0.39626	1	0
Sim-PBMC 3	MarsGT	1	1	1		Sim-PBMC 3	MarsGT	0.435702	1	0
Sim-PBMC 3	MarsGT	0.974359	0.95	1		Sim-PBMC 3	MarsGT	0.418907	0.998	0.01124
Sim-PBMC 3	MarsGT	0.974359	0.95	1		Sim-PBMC 3	MarsGT	0.347895	0.998	0.012982
Sim-PBMC 3	MarsGT	0.974359	0.95	1		Sim-PBMC 3	MarsGT	0.382185	0.998	0.011862
Sim-PBMC 3	MarsGT	1	1	1		Sim-PBMC 3	MarsGT	0.457914	1	0
Sim-PBMC 3	MarsGT	1	1	1		Sim-PBMC 3	MarsGT	0.446114	1	0
Sim-PBMC 3	MarsGT	1	1	1		Sim-PBMC 3	MarsGT	0.495282	1	0
Sim-PBMC 3	MarsGT	1	1	1		Sim-PBMC 3	MarsGT	0.411906	1	0
Sim-PBMC 3	MarsGT	1	1	1		Sim-PBMC 3	MarsGT	0.432115	1	0
Sim-PBMC 3	MarsGT	1	1	1		Sim-PBMC 3	MarsGT	0.442058	1	0
Sim-PBMC 3	MarsGT	0.974359	0.95	1		Sim-PBMC 3	MarsGT	0.945628	0.998	0.01435
Sim-PBMC 3	MarsGT	1	1	1		Sim-PBMC 3	MarsGT	0.439457	1	0
Sim-PBMC 3	MarsGT	1	1	1		Sim-PBMC 3	MarsGT	0.435702	1	0
Sim-PBMC 3	MarsGT	0.974359	0.95	1		Sim-PBMC 3	MarsGT	0.945628	0.998	0.01435
Sim-PBMC 3	MarsGT	1	1	1		Sim-PBMC 3	MarsGT	0.37032	1	0
Sim-PBMC 3	MarsGT	1	1	1		Sim-PBMC 3	MarsGT	0.371379	1	0
Sim-PBMC 3	MarsGT	1	1	1		Sim-PBMC 3	MarsGT	0.461108	1	0
Sim-PBMC 3	MarsGT	0.666667	0.5	1		Sim-PBMC 3	MarsGT	0.227524	0.98	0.087414
Sim-PBMC 3	MarsGT	1	1	1		Sim-PBMC 3	MarsGT	0.434488	1	0
Sim-PBMC 3	MarsGT	1	1	1		Sim-PBMC 3	MarsGT	0.461108	1	0
Sim-PBMC 3	MarsGT	1	1	1		Sim-PBMC 3	MarsGT	0.417352	1	0
Sim-PBMC 3	MarsGT	1	1	1		Sim-PBMC 3	MarsGT	0.438186	1	0
Sim-PBMC 3	MarsGT	1	1	1		Sim-PBMC 3	MarsGT	0.370393	1	0
Sim-PBMC 3	MarsGT	0.974359	0.95	1		Sim-PBMC 3	MarsGT	0.405943	0.998	0.01384
Sim-PBMC 3	MarsGT	1	1	1		Sim-PBMC 3	MarsGT	1	1	0
Sim-PBMC 3	MarsGT	0.666667	0.5	1		Sim-PBMC 3	MarsGT	0.230979	0.98	0.083308
Sim-PBMC 3	MarsGT	1	1	1		Sim-PBMC 3	MarsGT	0.443389	1	0
Sim-PBMC 3	MarsGT	1	1	1		Sim-PBMC 3	MarsGT	0.370346	1	0
Sim-PBMC 3	MarsGT	1	1	1		Sim-PBMC 3	MarsGT	0.499797	1	0
Sim-PBMC 3	MarsGT	0.666667	0.5	1		Sim-PBMC 3	MarsGT	0.230979	0.98	0.083308
Sim-PBMC 3	MarsGT	1	1	1		Sim-PBMC 3	MarsGT	0.370815	1	0
Sim-PBMC 4	FIRE	0	0	0		Sim-PBMC 4	SCMER	0.304668	0.84	0.381413
Sim-PBMC 4	FIRE	0	0	0		Sim-PBMC 4	SCMER	0.166274	0.753333	0.530599
Sim-PBMC 4	FIRE	0	0	0		Sim-PBMC 4	SCMER	0.145066	0.696667	0.558708
Sim-PBMC 4	FIRE	0	0	0		Sim-PBMC 4	SCMER	0.154805	0.72	0.546317
Sim-PBMC 4	FIRE	0	0	0		Sim-PBMC 4	SCMER	0.24378	0.806667	0.439157
Sim-PBMC 4	FIRE	0	0	0		Sim-PBMC 4	SCMER	0.174059	0.736667	0.539046
Sim-PBMC 4	FIRE	0	0	0		Sim-PBMC 4	SCMER	0.160511	0.723333	0.532082
Sim-PBMC 4	FIRE	0	0	0		Sim-PBMC 4	SCMER	0.128349	0.71	0.598785
Sim-PBMC 4	FIRE	0	0	0		Sim-PBMC 4	SCMER	0.146739	0.666667	0.576338
Sim-PBMC 4	FIRE	0	0	0		Sim-PBMC 4	SCMER	0.267683	0.856667	0.369354
Sim-PBMC 4	FIRE	0	0	0		Sim-PBMC 4	SCMER	0.132435	0.693333	0.582328
Sim-PBMC 4	FIRE	0	0	0		Sim-PBMC 4	SCMER	0.184454	0.743333	0.520995
Sim-PBMC 4	FIRE	0	0	0		Sim-PBMC 4	SCMER	0.269427	0.83	0.427728
Sim-PBMC 4	FIRE	0	0	0		Sim-PBMC 4	SCMER	0.122745	0.65	0.609854
Sim-PBMC 4	FIRE	0	0	0		Sim-PBMC 4	SCMER	0.164853	0.726667	0.529623
Sim-PBMC 4	FIRE	0	0	0		Sim-PBMC 4	SCMER	0.145713	0.693333	0.566273
Sim-PBMC 4	FIRE	0	0	0		Sim-PBMC 4	SCMER	0.115271	0.65	0.617732
Sim-PBMC 4	FIRE	0	0	0		Sim-PBMC 4	SCMER	0.154617	0.713333	0.547959
Sim-PBMC 4	FIRE	0	0	0		Sim-PBMC 4	SCMER	0.131561	0.663333	0.617278
Sim-PBMC 4	FIRE	0	0	0		Sim-PBMC 4	SCMER	0.107552	0.66	0.634336
Sim-PBMC 4	FIRE	0	0	0		Sim-PBMC 4	SCMER	0.18673	0.76	0.496491
Sim-PBMC 4	FIRE	0	0	0		Sim-PBMC 4	SCMER	0.185851	0.773333	0.500542
Sim-PBMC 4	FIRE	0	0	0		Sim-PBMC 4	SCMER	0.131386	0.673333	0.590432
Sim-PBMC 4	FIRE	0	0	0		Sim-PBMC 4	SCMER	0.137271	0.696667	0.57694
Sim-PBMC 4	FIRE	0	0	0		Sim-PBMC 4	SCMER	0.212985	0.8	0.467266
Sim-PBMC 4	FIRE	0	0	0		Sim-PBMC 4	SCMER	0.184187	0.776667	0.486957
Sim-PBMC 4	FIRE	0	0	0		Sim-PBMC 4	SCMER	0.152727	0.696667	0.552395
Sim-PBMC 4	FIRE	0	0	0		Sim-PBMC 4	SCMER	0.199641	0.756667	0.501436
Sim-PBMC 4	FIRE	0	0	0		Sim-PBMC 4	SCMER	0.194775	0.76	0.483842
Sim-PBMC 4	FIRE	0	0	0		Sim-PBMC 4	SCMER	0.186842	0.75	0.497136
Sim-PBMC 4	FIRE	0	0	0		Sim-PBMC 4	SCMER	0.090641	0.663333	0.65477
Sim-PBMC 4	FIRE	0	0	0		Sim-PBMC 4	SCMER	0.137193	0.656667	0.585293
Sim-PBMC 4	FIRE	0	0	0		Sim-PBMC 4	SCMER	0.135874	0.683333	0.573085
Sim-PBMC 4	FIRE	0	0	0		Sim-PBMC 4	SCMER	0.145471	0.71	0.566521
Sim-PBMC 4	FIRE	0	0	0		Sim-PBMC 4	SCMER	0.171491	0.733333	0.510969
Sim-PBMC 4	FIRE	0	0	0		Sim-PBMC 4	SCMER	0.122437	0.673333	0.603268
Sim-PBMC 4	FIRE	0	0	0		Sim-PBMC 4	SCMER	0.131833	0.7	0.583868
Sim-PBMC 4	FIRE	0	0	0		Sim-PBMC 4	SCMER	0.15846	0.716667	0.542101
Sim-PBMC 4	FIRE	0	0	0		Sim-PBMC 4	SCMER	0.287076	0.853333	0.369899
Sim-PBMC 4	FIRE	0	0	0		Sim-PBMC 4	SCMER	0.206066	0.756667	0.498525
Sim-PBMC 4	FIRE	0	0	0		Sim-PBMC 4	SCMER	0.130617	0.66	0.594343
Sim-PBMC 4	FIRE	0	0	0		Sim-PBMC 4	SCMER	0.10544	0.666667	0.638562
Sim-PBMC 4	FIRE	0	0	0		Sim-PBMC 4	SCMER	0.147182	0.696667	0.567616
Sim-PBMC 4	FIRE	0	0	0		Sim-PBMC 4	SCMER	0.194932	0.743333	0.4857
Sim-PBMC 4	FIRE	0	0	0		Sim-PBMC 4	SCMER	0.184194	0.766667	0.500599
Sim-PBMC 4	FIRE	0	0	0		Sim-PBMC 4	SCMER	0.222729	0.783333	0.482563
Sim-PBMC 4	FIRE	0	0	0		Sim-PBMC 4	SCMER	0.129545	0.69	0.583362
Sim-PBMC 4	FIRE	0	0	0		Sim-PBMC 4	SCMER	0.215986	0.786667	0.448404
Sim-PBMC 4	FIRE	0	0	0		Sim-PBMC 4	SCMER	0.173487	0.733333	0.539562
Sim-PBMC 4	FIRE	0	0	0		Sim-PBMC 4	SCMER	0.205131	0.773333	0.482374
Sim-PBMC 4	GapClust	0	0	0		Sim-PBMC 4	GiniClust	1	1	0
Sim-PBMC 4	GapClust	0	0	0		Sim-PBMC 4	GiniClust	1	1	0
Sim-PBMC 4	GapClust	0	0	0		Sim-PBMC 4	GiniClust	1	1	0
Sim-PBMC 4	GapClust	0	0	0		Sim-PBMC 4	GiniClust	1	1	0
Sim-PBMC 4	GapClust	0	0	0		Sim-PBMC 4	GiniClust	1	1	0
Sim-PBMC 4	GapClust	0	0	0		Sim-PBMC 4	GiniClust	1	1	0
Sim-PBMC 4	GapClust	0	0	0		Sim-PBMC 4	GiniClust	1	1	0
Sim-PBMC 4	GapClust	0	0	0		Sim-PBMC 4	GiniClust	1	1	0
Sim-PBMC 4	GapClust	1	1	1		Sim-PBMC 4	GiniClust	1	1	0
Sim-PBMC 4	GapClust	1	1	1		Sim-PBMC 4	GiniClust	1	1	0
Sim-PBMC 4	GapClust	0	0	0		Sim-PBMC 4	GiniClust	1	1	0
Sim-PBMC 4	GapClust	0	0	0		Sim-PBMC 4	GiniClust	1	1	0
Sim-PBMC 4	GapClust	1	1	1		Sim-PBMC 4	GiniClust	0.916481	0.966667	0.125538
Sim-PBMC 4	GapClust	0	0	0		Sim-PBMC 4	GiniClust	1	1	0
Sim-PBMC 4	GapClust	0	0	0		Sim-PBMC 4	GiniClust	1	1	0
Sim-PBMC 4	GapClust	0	0	0		Sim-PBMC 4	GiniClust	0.981014	0.996667	0.019979
Sim-PBMC 4	GapClust	0	0	0		Sim-PBMC 4	GiniClust	1	1	0
Sim-PBMC 4	GapClust	0	0	0		Sim-PBMC 4	GiniClust	1	1	0
Sim-PBMC 4	GapClust	0	0	0		Sim-PBMC 4	GiniClust	1	1	0
Sim-PBMC 4	GapClust	0	0	0		Sim-PBMC 4	GiniClust	1	1	0
Sim-PBMC 4	GapClust	0	0	0		Sim-PBMC 4	GiniClust	0.967604	0.993333	0.035538
Sim-PBMC 4	GapClust	0	0	0		Sim-PBMC 4	GiniClust	1	1	0
Sim-PBMC 4	GapClust	0	0	0		Sim-PBMC 4	GiniClust	1	1	0
Sim-PBMC 4	GapClust	0	0	0		Sim-PBMC 4	GiniClust	1	1	0
Sim-PBMC 4	GapClust	0	0	0		Sim-PBMC 4	GiniClust	1	1	0
Sim-PBMC 4	GapClust	0	0	0		Sim-PBMC 4	GiniClust	1	1	0
Sim-PBMC 4	GapClust	0	0	0		Sim-PBMC 4	GiniClust	1	1	0
Sim-PBMC 4	GapClust	0	0	0		Sim-PBMC 4	GiniClust	1	1	0
Sim-PBMC 4	GapClust	0	0	0		Sim-PBMC 4	GiniClust	1	1	0
Sim-PBMC 4	GapClust	0	0	0		Sim-PBMC 4	GiniClust	1	1	0
Sim-PBMC 4	GapClust	0	0	0		Sim-PBMC 4	GiniClust	1	1	0
Sim-PBMC 4	GapClust	0	0	0		Sim-PBMC 4	GiniClust	1	1	0
Sim-PBMC 4	GapClust	0	0	0		Sim-PBMC 4	GiniClust	1	1	0
Sim-PBMC 4	GapClust	0	0	0		Sim-PBMC 4	GiniClust	1	1	0
Sim-PBMC 4	GapClust	0	0	0		Sim-PBMC 4	GiniClust	1	1	0
Sim-PBMC 4	GapClust	0	0	0		Sim-PBMC 4	GiniClust	1	1	0
Sim-PBMC 4	GapClust	0	0	0		Sim-PBMC 4	GiniClust	0.917586	0.966667	0.124256
Sim-PBMC 4	GapClust	0	0	0		Sim-PBMC 4	GiniClust	1	1	0
Sim-PBMC 4	GapClust	0	0	0		Sim-PBMC 4	GiniClust	1	1	0
Sim-PBMC 4	GapClust	0	0	0		Sim-PBMC 4	GiniClust	1	1	0
Sim-PBMC 4	GapClust	0	0	0		Sim-PBMC 4	GiniClust	1	1	0
Sim-PBMC 4	GapClust	0	0	0		Sim-PBMC 4	GiniClust	1	1	0
Sim-PBMC 4	GapClust	0	0	0		Sim-PBMC 4	GiniClust	1	1	0
Sim-PBMC 4	GapClust	0	0	0		Sim-PBMC 4	GiniClust	0.917053	0.966667	0.124903
Sim-PBMC 4	GapClust	0	0	0		Sim-PBMC 4	GiniClust	1	1	0
Sim-PBMC 4	GapClust	0	0	0		Sim-PBMC 4	GiniClust	1	1	0
Sim-PBMC 4	GapClust	0	0	0		Sim-PBMC 4	GiniClust	1	1	0
Sim-PBMC 4	GapClust	0	0	0		Sim-PBMC 4	GiniClust	1	1	0
Sim-PBMC 4	GapClust	0	0	0		Sim-PBMC 4	GiniClust	1	1	0
Sim-PBMC 4	GapClust	0	0	0		Sim-PBMC 4	GiniClust	1	1	0
Sim-PBMC 4	CellSIUS	0	0	0		Sim-PBMC 4	RaceID	0.643799	0.986667	0.027919
Sim-PBMC 4	CellSIUS	0	0	0		Sim-PBMC 4	RaceID	0.576178	0.986667	0.035417
Sim-PBMC 4	CellSIUS	0	0	0		Sim-PBMC 4	RaceID	0.55798	0.983333	0.040166
Sim-PBMC 4	CellSIUS	0	0	0		Sim-PBMC 4	RaceID	0.560135	0.986667	0.027919
Sim-PBMC 4	CellSIUS	0	0	0		Sim-PBMC 4	RaceID	0.554071	0.986667	0.035417
Sim-PBMC 4	CellSIUS	0	0	0		Sim-PBMC 4	RaceID	0.521127	0.996667	0.01117
Sim-PBMC 4	CellSIUS	0	0	0		Sim-PBMC 4	RaceID	0.491753	1	0
Sim-PBMC 4	CellSIUS	0	0	0		Sim-PBMC 4	RaceID	0.607653	0.986667	0.027919
Sim-PBMC 4	CellSIUS	0	0	0		Sim-PBMC 4	RaceID	0.618645	0.98	0.044295
Sim-PBMC 4	CellSIUS	0	0	0		Sim-PBMC 4	RaceID	0.553743	1	0
Sim-PBMC 4	CellSIUS	0	0	0		Sim-PBMC 4	RaceID	0.499259	0.993333	0.018022
Sim-PBMC 4	CellSIUS	0	0	0		Sim-PBMC 4	RaceID	0.519363	1	0
Sim-PBMC 4	CellSIUS	0	0	0		Sim-PBMC 4	RaceID	0.555344	1	0
Sim-PBMC 4	CellSIUS	0	0	0		Sim-PBMC 4	RaceID	0.56039	0.983333	0.031826
Sim-PBMC 4	CellSIUS	0	0	0		Sim-PBMC 4	RaceID	0.633272	0.98	0.035283
Sim-PBMC 4	CellSIUS	0	0	0		Sim-PBMC 4	RaceID	0.565285	0.99	0.022493
Sim-PBMC 4	CellSIUS	0	0	0		Sim-PBMC 4	RaceID	0.501186	1	0
Sim-PBMC 4	CellSIUS	0	0	0		Sim-PBMC 4	RaceID	0.534426	0.996667	0.01117
Sim-PBMC 4	CellSIUS	0	0	0		Sim-PBMC 4	RaceID	0.500344	0.976667	0.047961
Sim-PBMC 4	CellSIUS	0	0	0		Sim-PBMC 4	RaceID	0.551681	0.983333	0.031826
Sim-PBMC 4	CellSIUS	0	0	0		Sim-PBMC 4	RaceID	0.499853	0.993333	0.022643
Sim-PBMC 4	CellSIUS	0	0	0		Sim-PBMC 4	RaceID	0.592845	0.996667	0.01117
Sim-PBMC 4	CellSIUS	0	0	0		Sim-PBMC 4	RaceID	0.503443	0.996667	0.01117
Sim-PBMC 4	CellSIUS	0	0	0		Sim-PBMC 4	RaceID	0.645016	0.986667	0.035417
Sim-PBMC 4	CellSIUS	0	0	0		Sim-PBMC 4	RaceID	0.527252	0.993333	0.022643
Sim-PBMC 4	CellSIUS	0	0	0		Sim-PBMC 4	RaceID	0.598335	0.983333	0.031826
Sim-PBMC 4	CellSIUS	0	0	0		Sim-PBMC 4	RaceID	0.504911	1	0
Sim-PBMC 4	CellSIUS	0	0	0		Sim-PBMC 4	RaceID	0.539491	1	0
Sim-PBMC 4	CellSIUS	0	0	0		Sim-PBMC 4	RaceID	0.530221	0.996667	0.01117
Sim-PBMC 4	CellSIUS	0	0	0		Sim-PBMC 4	RaceID	0.571799	0.983333	0.045141
Sim-PBMC 4	CellSIUS	0	0	0		Sim-PBMC 4	RaceID	0.649319	0.99	0.023409
Sim-PBMC 4	CellSIUS	0	0	0		Sim-PBMC 4	RaceID	0.649281	0.986667	0.035417
Sim-PBMC 4	CellSIUS	0	0	0		Sim-PBMC 4	RaceID	0.564578	0.99	0.023409
Sim-PBMC 4	CellSIUS	0	0	0		Sim-PBMC 4	RaceID	0.550161	0.996667	0.01117
Sim-PBMC 4	CellSIUS	0	0	0		Sim-PBMC 4	RaceID	0.524951	1	0
Sim-PBMC 4	CellSIUS	0	0	0		Sim-PBMC 4	RaceID	0.567195	0.983333	0.040166
Sim-PBMC 4	CellSIUS	0	0	0		Sim-PBMC 4	RaceID	0.501533	0.986667	0.035417
Sim-PBMC 4	CellSIUS	0	0	0		Sim-PBMC 4	RaceID	0.555597	0.986667	0.035417
Sim-PBMC 4	CellSIUS	0	0	0		Sim-PBMC 4	RaceID	0.526846	0.993333	0.022643
Sim-PBMC 4	CellSIUS	0	0	0		Sim-PBMC 4	RaceID	0.639819	0.983333	0.040166
Sim-PBMC 4	CellSIUS	0	0	0		Sim-PBMC 4	RaceID	0.550429	0.99	0.029774
Sim-PBMC 4	CellSIUS	0	0	0		Sim-PBMC 4	RaceID	0.545906	0.976667	0.061358
Sim-PBMC 4	CellSIUS	0	0	0		Sim-PBMC 4	RaceID	0.634556	0.993333	0.018022
Sim-PBMC 4	CellSIUS	0	0	0		Sim-PBMC 4	RaceID	0.47444	0.983333	0.040166
Sim-PBMC 4	CellSIUS	0	0	0		Sim-PBMC 4	RaceID	0.619962	0.98	0.044295
Sim-PBMC 4	CellSIUS	0	0	0		Sim-PBMC 4	RaceID	0.58253	0.98	0.044295
Sim-PBMC 4	CellSIUS	0	0	0		Sim-PBMC 4	RaceID	0.642558	0.97	0.062907
Sim-PBMC 4	CellSIUS	0	0	0		Sim-PBMC 4	RaceID	0.53488	0.986667	0.027919
Sim-PBMC 4	CellSIUS	0	0	0		Sim-PBMC 4	RaceID	0.634029	0.986667	0.027919
Sim-PBMC 4	CellSIUS	0	0	0		Sim-PBMC 4	RaceID	0.575152	0.99	0.023409
Sim-PBMC 4	MarsGT	0.56	0.7	0.466667		Sim-PBMC 4	MarsGT	0.864069	0.983333	0.079291
Sim-PBMC 4	MarsGT	0.26087	0.3	0.230769		Sim-PBMC 4	MarsGT	0.824589	0.963333	0.123079
Sim-PBMC 4	MarsGT	0.689655	1	0.526316		Sim-PBMC 4	MarsGT	0.936102	1	0
Sim-PBMC 4	MarsGT	0.740741	1	0.588235		Sim-PBMC 4	MarsGT	0.934732	0.996667	0.009569
Sim-PBMC 4	MarsGT	0.666667	1	0.5		Sim-PBMC 4	MarsGT	0.930834	1	0
Sim-PBMC 4	MarsGT	0.666667	1	0.5		Sim-PBMC 4	MarsGT	0.918629	0.996667	0.01117
Sim-PBMC 4	MarsGT	0.645161	1	0.47619		Sim-PBMC 4	MarsGT	0.912783	0.996667	0.01117
Sim-PBMC 4	MarsGT	0.62069	0.9	0.473684		Sim-PBMC 4	MarsGT	0.912365	0.996667	0.019841
Sim-PBMC 4	MarsGT	0.72	0.9	0.6		Sim-PBMC 4	MarsGT	0.933602	0.996667	0.019697
Sim-PBMC 4	MarsGT	0.692308	0.9	0.5625		Sim-PBMC 4	MarsGT	0.927728	0.996667	0.01977
Sim-PBMC 4	MarsGT	0.689655	1	0.526316		Sim-PBMC 4	MarsGT	0.935999	1	0
Sim-PBMC 4	MarsGT	0.583333	0.7	0.5		Sim-PBMC 4	MarsGT	0.861981	0.983333	0.085213
Sim-PBMC 4	MarsGT	0.714286	1	0.555556		Sim-PBMC 4	MarsGT	0.941379	1	0
Sim-PBMC 4	MarsGT	0.72	0.9	0.6		Sim-PBMC 4	MarsGT	0.861747	0.983333	0.081748
Sim-PBMC 4	MarsGT	0	0	0		Sim-PBMC 4	MarsGT	0.850941	0.966667	0.048441
Sim-PBMC 4	MarsGT	0.689655	1	0.526316		Sim-PBMC 4	MarsGT	0.92335	0.996667	0.01117
Sim-PBMC 4	MarsGT	0.714286	1	0.555556		Sim-PBMC 4	MarsGT	0.940941	1	0
Sim-PBMC 4	MarsGT	0.714286	1	0.555556		Sim-PBMC 4	MarsGT	0.940652	1	0
Sim-PBMC 4	MarsGT	0.592593	0.8	0.470588		Sim-PBMC 4	MarsGT	0.905137	0.993333	0.035494
Sim-PBMC 4	MarsGT	0.740741	1	0.588235		Sim-PBMC 4	MarsGT	0.946179	1	0
Sim-PBMC 4	MarsGT	0.714286	1	0.555556		Sim-PBMC 4	MarsGT	0.941123	1	0
Sim-PBMC 4	MarsGT	0.642857	0.9	0.5		Sim-PBMC 4	MarsGT	0.917495	0.996667	0.019934
Sim-PBMC 4	MarsGT	0.692308	0.9	0.5625		Sim-PBMC 4	MarsGT	0.928018	0.996667	0.020069
Sim-PBMC 4	MarsGT	0.695652	0.8	0.615385		Sim-PBMC 4	MarsGT	0.926441	0.993333	0.03499
Sim-PBMC 4	MarsGT	0.689655	1	0.526316		Sim-PBMC 4	MarsGT	0.923934	0.996667	0.01117
Sim-PBMC 4	MarsGT	0.714286	1	0.555556		Sim-PBMC 4	MarsGT	0.94055	1	0
Sim-PBMC 4	MarsGT	0.642857	0.9	0.5		Sim-PBMC 4	MarsGT	0.917686	0.996667	0.019979
Sim-PBMC 4	MarsGT	0.833333	1	0.714286		Sim-PBMC 4	MarsGT	0.929611	0.993333	0.030842
Sim-PBMC 4	MarsGT	0.714286	1	0.555556		Sim-PBMC 4	MarsGT	0.906242	0.993333	0.030664
Sim-PBMC 4	MarsGT	0.692308	0.9	0.5625		Sim-PBMC 4	MarsGT	0.92821	0.996667	0.019647
Sim-PBMC 4	MarsGT	0.714286	1	0.555556		Sim-PBMC 4	MarsGT	0.94075	1	0
Sim-PBMC 4	MarsGT	0.740741	1	0.588235		Sim-PBMC 4	MarsGT	0.946179	1	0
Sim-PBMC 4	MarsGT	0.583333	0.7	0.5		Sim-PBMC 4	MarsGT	0.905282	0.99	0.047879
Sim-PBMC 4	MarsGT	0.740741	1	0.588235		Sim-PBMC 4	MarsGT	0.922747	0.996667	0.019911
Sim-PBMC 4	MarsGT	0.689655	1	0.526316		Sim-PBMC 4	MarsGT	0.912608	0.996667	0.019888
Sim-PBMC 4	MarsGT	0.666667	1	0.5		Sim-PBMC 4	MarsGT	0.931081	1	0
Sim-PBMC 4	MarsGT	0.818182	0.9	0.75		Sim-PBMC 4	MarsGT	0.883725	0.983333	0.079601
Sim-PBMC 4	MarsGT	0.689655	1	0.526316		Sim-PBMC 4	MarsGT	0.913343	0.996667	0.020047
Sim-PBMC 4	MarsGT	0.740741	1	0.588235		Sim-PBMC 4	MarsGT	0.923003	0.996667	0.019979
Sim-PBMC 4	MarsGT	0.666667	1	0.5		Sim-PBMC 4	MarsGT	0.889145	0.99	0.037542
Sim-PBMC 4	MarsGT	0.571429	0.8	0.444444		Sim-PBMC 4	MarsGT	0.90156	0.993333	0.034392
Sim-PBMC 4	MarsGT	0.645161	1	0.47619		Sim-PBMC 4	MarsGT	0.906726	0.993333	0.018022
Sim-PBMC 4	MarsGT	0.689655	1	0.526316		Sim-PBMC 4	MarsGT	0.912608	0.996667	0.019888
Sim-PBMC 4	MarsGT	0.666667	1	0.5		Sim-PBMC 4	MarsGT	0.931545	1	0
Sim-PBMC 4	MarsGT	0.689655	1	0.526316		Sim-PBMC 4	MarsGT	0.935785	1	0
Sim-PBMC 4	MarsGT	0.666667	0.9	0.529412		Sim-PBMC 4	MarsGT	0.922807	0.996667	0.020047
Sim-PBMC 4	MarsGT	0.782609	0.9	0.692308		Sim-PBMC 4	MarsGT	0.92234	0.993333	0.039368
Sim-PBMC 4	MarsGT	0.842105	0.8	0.888889		Sim-PBMC 4	MarsGT	0.95042	0.993333	0.039842
Sim-PBMC 4	MarsGT	0.782609	0.9	0.692308		Sim-PBMC 4	MarsGT	0.87128	0.98	0.086717
Sim-PBMC 4	MarsGT	0.64	0.8	0.533333		Sim-PBMC 4	MarsGT	0.915256	0.993333	0.034845
Sim-PBMC 5	FIRE	0	0	0		Sim-PBMC 5	SCMER	0.191402	0.69	0.608701
Sim-PBMC 5	FIRE	0	0	0		Sim-PBMC 5	SCMER	0.278512	0.75	0.476983
Sim-PBMC 5	FIRE	0	0	0		Sim-PBMC 5	SCMER	0.16849	0.673333	0.643072
Sim-PBMC 5	FIRE	0	0	0		Sim-PBMC 5	SCMER	0.348824	0.853333	0.348748
Sim-PBMC 5	FIRE	0	0	0		Sim-PBMC 5	SCMER	0.110344	0.62	0.742827
Sim-PBMC 5	FIRE	0	0	0		Sim-PBMC 5	SCMER	0.29174	0.783333	0.472814
Sim-PBMC 5	FIRE	0	0	0		Sim-PBMC 5	SCMER	0.172871	0.696667	0.614736
Sim-PBMC 5	FIRE	0	0	0		Sim-PBMC 5	SCMER	0.245315	0.76	0.502068
Sim-PBMC 5	FIRE	0	0	0		Sim-PBMC 5	SCMER	0.204326	0.743333	0.580263
Sim-PBMC 5	FIRE	0	0	0		Sim-PBMC 5	SCMER	0.25199	0.75	0.500337
Sim-PBMC 5	FIRE	0	0	0		Sim-PBMC 5	SCMER	0.160662	0.696667	0.650536
Sim-PBMC 5	FIRE	0	0	0		Sim-PBMC 5	SCMER	0.308449	0.783333	0.45297
Sim-PBMC 5	FIRE	0	0	0		Sim-PBMC 5	SCMER	0.149475	0.666667	0.666611
Sim-PBMC 5	FIRE	0	0	0		Sim-PBMC 5	SCMER	0.181566	0.71	0.608074
Sim-PBMC 5	FIRE	0	0	0		Sim-PBMC 5	SCMER	0.167373	0.69	0.628585
Sim-PBMC 5	FIRE	0	0	0		Sim-PBMC 5	SCMER	0.224289	0.776667	0.527334
Sim-PBMC 5	FIRE	0	0	0		Sim-PBMC 5	SCMER	0.139798	0.613333	0.686792
Sim-PBMC 5	FIRE	0	0	0		Sim-PBMC 5	SCMER	0.333146	0.773333	0.462045
Sim-PBMC 5	FIRE	0	0	0		Sim-PBMC 5	SCMER	0.13045	0.63	0.701525
Sim-PBMC 5	FIRE	0	0	0		Sim-PBMC 5	SCMER	0.200694	0.723333	0.575401
Sim-PBMC 5	FIRE	0	0	0		Sim-PBMC 5	SCMER	0.163385	0.653333	0.64693
Sim-PBMC 5	FIRE	0	0	0		Sim-PBMC 5	SCMER	0.108095	0.656667	0.744591
Sim-PBMC 5	FIRE	0	0	0		Sim-PBMC 5	SCMER	0.149764	0.666667	0.677957
Sim-PBMC 5	FIRE	0	0	0		Sim-PBMC 5	SCMER	0.134749	0.666667	0.697916
Sim-PBMC 5	FIRE	0	0	0		Sim-PBMC 5	SCMER	0.171585	0.72	0.636185
Sim-PBMC 5	FIRE	0	0	0		Sim-PBMC 5	SCMER	0.201399	0.706667	0.579428
Sim-PBMC 5	FIRE	0	0	0		Sim-PBMC 5	SCMER	0.192228	0.68	0.596472
Sim-PBMC 5	FIRE	0	0	0		Sim-PBMC 5	SCMER	0.303218	0.783333	0.462975
Sim-PBMC 5	FIRE	0	0	0		Sim-PBMC 5	SCMER	0.138068	0.61	0.696852
Sim-PBMC 5	FIRE	0	0	0		Sim-PBMC 5	SCMER	0.363076	0.81	0.399182
Sim-PBMC 5	FIRE	0	0	0		Sim-PBMC 5	SCMER	0.20722	0.703333	0.570707
Sim-PBMC 5	FIRE	0	0	0		Sim-PBMC 5	SCMER	0.306521	0.82	0.410976
Sim-PBMC 5	FIRE	0	0	0		Sim-PBMC 5	SCMER	0.171527	0.666667	0.636917
Sim-PBMC 5	FIRE	0	0	0		Sim-PBMC 5	SCMER	0.195694	0.683333	0.587902
Sim-PBMC 5	FIRE	0	0	0		Sim-PBMC 5	SCMER	0.228267	0.766667	0.53372
Sim-PBMC 5	FIRE	0	0	0		Sim-PBMC 5	SCMER	0.245227	0.756667	0.526615
Sim-PBMC 5	FIRE	0	0	0		Sim-PBMC 5	SCMER	0.364332	0.85	0.316129
Sim-PBMC 5	FIRE	0	0	0		Sim-PBMC 5	SCMER	0.225037	0.746667	0.562155
Sim-PBMC 5	FIRE	0	0	0		Sim-PBMC 5	SCMER	0.17769	0.686667	0.610703
Sim-PBMC 5	FIRE	0	0	0		Sim-PBMC 5	SCMER	0.258563	0.763333	0.492036
Sim-PBMC 5	FIRE	0	0	0		Sim-PBMC 5	SCMER	0.168164	0.67	0.634604
Sim-PBMC 5	FIRE	0	0	0		Sim-PBMC 5	SCMER	0.111276	0.646667	0.730465
Sim-PBMC 5	FIRE	0	0	0		Sim-PBMC 5	SCMER	0.228148	0.756667	0.561011
Sim-PBMC 5	FIRE	0	0	0		Sim-PBMC 5	SCMER	0.213031	0.693333	0.591193
Sim-PBMC 5	FIRE	0	0	0		Sim-PBMC 5	SCMER	0.371409	0.85	0.336065
Sim-PBMC 5	FIRE	0	0	0		Sim-PBMC 5	SCMER	0.11073	0.623333	0.745473
Sim-PBMC 5	FIRE	0	0	0		Sim-PBMC 5	SCMER	0.205936	0.72	0.570344
Sim-PBMC 5	FIRE	0	0	0		Sim-PBMC 5	SCMER	0.160543	0.64	0.646011
Sim-PBMC 5	FIRE	0	0	0		Sim-PBMC 5	SCMER	0.268336	0.773333	0.473567
Sim-PBMC 5	FIRE	0	0	0		Sim-PBMC 5	SCMER	0.266222	0.756667	0.493797
Sim-PBMC 5	GapClust	0.181818	0.1	1		Sim-PBMC 5	GiniClust	1	1	0
Sim-PBMC 5	GapClust	1	1	1		Sim-PBMC 5	GiniClust	1	1	0
Sim-PBMC 5	GapClust	0	0	0		Sim-PBMC 5	GiniClust	1	1	0
Sim-PBMC 5	GapClust	0	0	0		Sim-PBMC 5	GiniClust	0.930575	0.966667	0.121768
Sim-PBMC 5	GapClust	0.181818	0.1	1		Sim-PBMC 5	GiniClust	0.929273	0.966667	0.123817
Sim-PBMC 5	GapClust	0	0	0		Sim-PBMC 5	GiniClust	1	1	0
Sim-PBMC 5	GapClust	0.181818	0.1	1		Sim-PBMC 5	GiniClust	1	1	0
Sim-PBMC 5	GapClust	0	0	0		Sim-PBMC 5	GiniClust	1	1	0
Sim-PBMC 5	GapClust	0	0	0		Sim-PBMC 5	GiniClust	0.929733	0.966667	0.123148
Sim-PBMC 5	GapClust	0	0	0		Sim-PBMC 5	GiniClust	1	1	0
Sim-PBMC 5	GapClust	0	0	0		Sim-PBMC 5	GiniClust	1	1	0
Sim-PBMC 5	GapClust	0	0	0		Sim-PBMC 5	GiniClust	0.929429	0.966667	0.123595
Sim-PBMC 5	GapClust	1	1	1		Sim-PBMC 5	GiniClust	1	1	0
Sim-PBMC 5	GapClust	0	0	0		Sim-PBMC 5	GiniClust	0.930706	0.966667	0.121532
Sim-PBMC 5	GapClust	0.181818	0.1	1		Sim-PBMC 5	GiniClust	0.84982	0.933333	0.244916
Sim-PBMC 5	GapClust	0.181818	0.1	1		Sim-PBMC 5	GiniClust	1	1	0
Sim-PBMC 5	GapClust	0	0	0		Sim-PBMC 5	GiniClust	1	1	0
Sim-PBMC 5	GapClust	1	1	1		Sim-PBMC 5	GiniClust	1	1	0
Sim-PBMC 5	GapClust	0	0	0		Sim-PBMC 5	GiniClust	1	1	0
Sim-PBMC 5	GapClust	0	0	0		Sim-PBMC 5	GiniClust	0.930167	0.966667	0.122465
Sim-PBMC 5	GapClust	0.181818	0.1	1		Sim-PBMC 5	GiniClust	0.930442	0.966667	0.122002
Sim-PBMC 5	GapClust	0	0	0		Sim-PBMC 5	GiniClust	1	1	0
Sim-PBMC 5	GapClust	0	0	0		Sim-PBMC 5	GiniClust	1	1	0
Sim-PBMC 5	GapClust	0	0	0		Sim-PBMC 5	GiniClust	0.929881	0.966667	0.122922
Sim-PBMC 5	GapClust	1	1	1		Sim-PBMC 5	GiniClust	1	1	0
Sim-PBMC 5	GapClust	0.181818	0.1	1		Sim-PBMC 5	GiniClust	1	1	0
Sim-PBMC 5	GapClust	1	1	1		Sim-PBMC 5	GiniClust	1	1	0
Sim-PBMC 5	GapClust	0	0	0		Sim-PBMC 5	GiniClust	1	1	0
Sim-PBMC 5	GapClust	0	0	0		Sim-PBMC 5	GiniClust	1	1	0
Sim-PBMC 5	GapClust	0	0	0		Sim-PBMC 5	GiniClust	1	1	0
Sim-PBMC 5	GapClust	0	0	0		Sim-PBMC 5	GiniClust	0.929583	0.966667	0.123372
Sim-PBMC 5	GapClust	0	0	0		Sim-PBMC 5	GiniClust	1	1	0
Sim-PBMC 5	GapClust	0.181818	0.1	1		Sim-PBMC 5	GiniClust	1	1	0
Sim-PBMC 5	GapClust	0	0	0		Sim-PBMC 5	GiniClust	0.931201	0.966667	0.120572
Sim-PBMC 5	GapClust	0.181818	0.1	1		Sim-PBMC 5	GiniClust	0.931655	0.966667	0.119584
Sim-PBMC 5	GapClust	0	0	0		Sim-PBMC 5	GiniClust	0.983556	0.996667	0.019864
Sim-PBMC 5	GapClust	0.181818	0.1	1		Sim-PBMC 5	GiniClust	1	1	0
Sim-PBMC 5	GapClust	0.181818	0.1	1		Sim-PBMC 5	GiniClust	1	1	0
Sim-PBMC 5	GapClust	0.947368	0.9	1		Sim-PBMC 5	GiniClust	1	1	0
Sim-PBMC 5	GapClust	0.181818	0.1	1		Sim-PBMC 5	GiniClust	1	1	0
Sim-PBMC 5	GapClust	1	1	1		Sim-PBMC 5	GiniClust	0.930442	0.966667	0.122002
Sim-PBMC 5	GapClust	0.181818	0.1	1		Sim-PBMC 5	GiniClust	1	1	0
Sim-PBMC 5	GapClust	1	1	1		Sim-PBMC 5	GiniClust	1	1	0
Sim-PBMC 5	GapClust	0.181818	0.1	1		Sim-PBMC 5	GiniClust	1	1	0
Sim-PBMC 5	GapClust	1	1	1		Sim-PBMC 5	GiniClust	1	1	0
Sim-PBMC 5	GapClust	0	0	0		Sim-PBMC 5	GiniClust	1	1	0
Sim-PBMC 5	GapClust	0	0	0		Sim-PBMC 5	GiniClust	0.930834	0.966667	0.121295
Sim-PBMC 5	GapClust	0	0	0		Sim-PBMC 5	GiniClust	0.930306	0.966667	0.122234
Sim-PBMC 5	GapClust	0	0	0		Sim-PBMC 5	GiniClust	1	1	0
Sim-PBMC 5	GapClust	0.181818	0.1	1		Sim-PBMC 5	GiniClust	1	1	0
Sim-PBMC 5	CellSIUS	0	0	0		Sim-PBMC 5	RaceID	0.513457	0.94	0.153634
Sim-PBMC 5	CellSIUS	0	0	0		Sim-PBMC 5	RaceID	0.507646	0.93	0.174905
Sim-PBMC 5	CellSIUS	0	0	0		Sim-PBMC 5	RaceID	0.536626	0.956667	0.087782
Sim-PBMC 5	CellSIUS	0	0	0		Sim-PBMC 5	RaceID	0.566762	0.95	0.106746
Sim-PBMC 5	CellSIUS	0	0	0		Sim-PBMC 5	RaceID	0.552879	0.936667	0.147625
Sim-PBMC 5	CellSIUS	0	0	0		Sim-PBMC 5	RaceID	0.485865	0.933333	0.164223
Sim-PBMC 5	CellSIUS	0	0	0		Sim-PBMC 5	RaceID	0.573931	0.95	0.109831
Sim-PBMC 5	CellSIUS	0	0	0		Sim-PBMC 5	RaceID	0.604108	0.94	0.13453
Sim-PBMC 5	CellSIUS	0	0	0		Sim-PBMC 5	RaceID	0.539098	0.943333	0.130734
Sim-PBMC 5	CellSIUS	0	0	0		Sim-PBMC 5	RaceID	0.56364	0.943333	0.117626
Sim-PBMC 5	CellSIUS	0	0	0		Sim-PBMC 5	RaceID	0.526673	0.94	0.148077
Sim-PBMC 5	CellSIUS	0	0	0		Sim-PBMC 5	RaceID	0.620204	0.943333	0.136683
Sim-PBMC 5	CellSIUS	0	0	0		Sim-PBMC 5	RaceID	0.566346	0.95	0.098764
Sim-PBMC 5	CellSIUS	0	0	0		Sim-PBMC 5	RaceID	0.547599	0.946667	0.110467
Sim-PBMC 5	CellSIUS	0	0	0		Sim-PBMC 5	RaceID	0.514641	0.926667	0.185393
Sim-PBMC 5	CellSIUS	0	0	0		Sim-PBMC 5	RaceID	0.580114	0.93	0.177682
Sim-PBMC 5	CellSIUS	0	0	0		Sim-PBMC 5	RaceID	0.509437	0.953333	0.091484
Sim-PBMC 5	CellSIUS	0	0	0		Sim-PBMC 5	RaceID	0.467372	0.913333	0.215209
Sim-PBMC 5	CellSIUS	0	0	0		Sim-PBMC 5	RaceID	0.510251	0.943333	0.132589
Sim-PBMC 5	CellSIUS	0	0	0		Sim-PBMC 5	RaceID	0.635201	0.936667	0.161838
Sim-PBMC 5	CellSIUS	0	0	0		Sim-PBMC 5	RaceID	0.518889	0.956667	0.085626
Sim-PBMC 5	CellSIUS	0	0	0		Sim-PBMC 5	RaceID	0.502714	0.923333	0.192254
Sim-PBMC 5	CellSIUS	0	0	0		Sim-PBMC 5	RaceID	0.509837	0.953333	0.097635
Sim-PBMC 5	CellSIUS	0	0	0		Sim-PBMC 5	RaceID	0.471574	0.95	0.127361
Sim-PBMC 5	CellSIUS	0	0	0		Sim-PBMC 5	RaceID	0.592943	0.94	0.134881
Sim-PBMC 5	CellSIUS	0	0	0		Sim-PBMC 5	RaceID	0.581116	0.933333	0.159841
Sim-PBMC 5	CellSIUS	0	0	0		Sim-PBMC 5	RaceID	0.538843	0.956667	0.075896
Sim-PBMC 5	CellSIUS	0	0	0		Sim-PBMC 5	RaceID	0.549889	0.97	0.079461
Sim-PBMC 5	CellSIUS	0	0	0		Sim-PBMC 5	RaceID	0.556315	0.95	0.113257
Sim-PBMC 5	CellSIUS	0	0	0		Sim-PBMC 5	RaceID	0.55301	0.946667	0.121806
Sim-PBMC 5	CellSIUS	0	0	0		Sim-PBMC 5	RaceID	0.57308	0.93	0.179483
Sim-PBMC 5	CellSIUS	0	0	0		Sim-PBMC 5	RaceID	0.492579	0.92	0.194433
Sim-PBMC 5	CellSIUS	0	0	0		Sim-PBMC 5	RaceID	0.549658	0.963333	0.060467
Sim-PBMC 5	CellSIUS	0	0	0		Sim-PBMC 5	RaceID	0.609646	0.94	0.130548
Sim-PBMC 5	CellSIUS	0	0	0		Sim-PBMC 5	RaceID	0.482765	0.933333	0.169781
Sim-PBMC 5	CellSIUS	0	0	0		Sim-PBMC 5	RaceID	0.527029	0.93	0.176093
Sim-PBMC 5	CellSIUS	0	0	0		Sim-PBMC 5	RaceID	0.664541	0.95	0.112159
Sim-PBMC 5	CellSIUS	0	0	0		Sim-PBMC 5	RaceID	0.569603	0.943333	0.119261
Sim-PBMC 5	CellSIUS	0	0	0		Sim-PBMC 5	RaceID	0.491866	0.95	0.109428
Sim-PBMC 5	CellSIUS	0	0	0		Sim-PBMC 5	RaceID	0.506494	0.93	0.179066
Sim-PBMC 5	CellSIUS	0	0	0		Sim-PBMC 5	RaceID	0.498495	0.95	0.104585
Sim-PBMC 5	CellSIUS	0	0	0		Sim-PBMC 5	RaceID	0.581534	0.926667	0.17957
Sim-PBMC 5	CellSIUS	0	0	0		Sim-PBMC 5	RaceID	0.637668	0.946667	0.121944
Sim-PBMC 5	CellSIUS	0	0	0		Sim-PBMC 5	RaceID	0.557693	0.926667	0.183165
Sim-PBMC 5	CellSIUS	0	0	0		Sim-PBMC 5	RaceID	0.553581	0.946667	0.128314
Sim-PBMC 5	CellSIUS	0	0	0		Sim-PBMC 5	RaceID	0.501925	0.92	0.190769
Sim-PBMC 5	CellSIUS	0	0	0		Sim-PBMC 5	RaceID	0.555649	0.953333	0.082255
Sim-PBMC 5	CellSIUS	0	0	0		Sim-PBMC 5	RaceID	0.630251	0.95	0.101615
Sim-PBMC 5	CellSIUS	0	0	0		Sim-PBMC 5	RaceID	0.574306	0.933333	0.148941
Sim-PBMC 5	CellSIUS	0	0	0		Sim-PBMC 5	RaceID	0.578424	0.956667	0.082261
Sim-PBMC 5	MarsGT	0.833333	1	0.714286		Sim-PBMC 5	MarsGT	0.948142	1	0
Sim-PBMC 5	MarsGT	0.818182	0.9	0.75		Sim-PBMC 5	MarsGT	0.899652	0.986667	0.065983
Sim-PBMC 5	MarsGT	0.826087	0.95	0.730769		Sim-PBMC 5	MarsGT	0.917069	0.993333	0.039752
Sim-PBMC 5	MarsGT	0.816327	1	0.689655		Sim-PBMC 5	MarsGT	0.926764	0.993333	0.018022
Sim-PBMC 5	MarsGT	0.772727	0.85	0.708333		Sim-PBMC 5	MarsGT	0.827786	0.963333	0.139382
Sim-PBMC 5	MarsGT	0.808511	0.95	0.703704		Sim-PBMC 5	MarsGT	0.912829	0.993333	0.039168
Sim-PBMC 5	MarsGT	0.888889	1	0.8		Sim-PBMC 5	MarsGT	0.963426	1	0
Sim-PBMC 5	MarsGT	0.888889	1	0.8		Sim-PBMC 5	MarsGT	0.921206	0.99	0.042461
Sim-PBMC 5	MarsGT	0.578947	0.55	0.611111		Sim-PBMC 5	MarsGT	0.836589	0.96	0.152545
Sim-PBMC 5	MarsGT	0.826087	0.95	0.730769		Sim-PBMC 5	MarsGT	0.937947	0.996667	0.019414
Sim-PBMC 5	MarsGT	0.869565	1	0.769231		Sim-PBMC 5	MarsGT	0.937467	0.993333	0.022643
Sim-PBMC 5	MarsGT	0	0	0		Sim-PBMC 5	MarsGT	0	0.483333	0.937482
Sim-PBMC 5	MarsGT	0	0	0		Sim-PBMC 5	MarsGT	0	0.476667	0.937863
Sim-PBMC 5	MarsGT	0.772727	0.85	0.708333		Sim-PBMC 5	MarsGT	0.873939	0.983333	0.090541
Sim-PBMC 5	MarsGT	0.090909	0.05	0.5		Sim-PBMC 5	MarsGT	0.027754	0.486667	0.919121
Sim-PBMC 5	MarsGT	0	0	0		Sim-PBMC 5	MarsGT	0.003172	0.486667	0.935499
Sim-PBMC 5	MarsGT	0	0	0		Sim-PBMC 5	MarsGT	0	0.49	0.93691
Sim-PBMC 5	MarsGT	0	0	0		Sim-PBMC 5	MarsGT	0	0.503333	0.935193
Sim-PBMC 5	MarsGT	0	0	0		Sim-PBMC 5	MarsGT	0	0.473333	0.937982
Sim-PBMC 5	MarsGT	0.066667	0.05	0.1		Sim-PBMC 5	MarsGT	0.005277	0.47	0.935216
Sim-PBMC 5	MarsGT	0	0	0		Sim-PBMC 5	MarsGT	0	0.473333	0.937982
Sim-PBMC 5	MarsGT	0.816327	1	0.689655		Sim-PBMC 5	MarsGT	0.932744	0.996667	0.01117
Sim-PBMC 5	MarsGT	0.816327	1	0.689655		Sim-PBMC 5	MarsGT	0.944081	1	0
Sim-PBMC 5	MarsGT	0.837209	0.9	0.782609		Sim-PBMC 5	MarsGT	0.888707	0.983333	0.081525
Sim-PBMC 5	MarsGT	0.808511	0.95	0.703704		Sim-PBMC 5	MarsGT	0.932368	0.996667	0.01977
Sim-PBMC 5	MarsGT	0.816327	1	0.689655		Sim-PBMC 5	MarsGT	0.944668	1	0
Sim-PBMC 5	MarsGT	0.77551	0.95	0.655172		Sim-PBMC 5	MarsGT	0.924799	0.996667	0.019979
Sim-PBMC 5	MarsGT	1	1	1		Sim-PBMC 5	MarsGT	1	1	0
Sim-PBMC 5	MarsGT	0.808511	0.95	0.703704		Sim-PBMC 5	MarsGT	0.923282	0.996667	0.019546
Sim-PBMC 5	MarsGT	0.791667	0.95	0.678571		Sim-PBMC 5	MarsGT	0.882722	0.986667	0.065854
Sim-PBMC 5	MarsGT	0.808511	0.95	0.703704		Sim-PBMC 5	MarsGT	0.932193	0.996667	0.019721
Sim-PBMC 5	MarsGT	0.816327	1	0.689655		Sim-PBMC 5	MarsGT	0.934148	0.996667	0.01117
Sim-PBMC 5	MarsGT	0.851064	1	0.740741		Sim-PBMC 5	MarsGT	0.953187	1	0
Sim-PBMC 5	MarsGT	0.851064	1	0.740741		Sim-PBMC 5	MarsGT	0.894611	0.983333	0.061762
Sim-PBMC 5	MarsGT	0.851064	1	0.740741		Sim-PBMC 5	MarsGT	0.953825	1	0
Sim-PBMC 5	MarsGT	0.765957	0.9	0.666667		Sim-PBMC 5	MarsGT	0.865187	0.98	0.087493
Sim-PBMC 5	MarsGT	0.833333	1	0.714286		Sim-PBMC 5	MarsGT	0.948518	1	0
Sim-PBMC 5	MarsGT	0.829268	0.85	0.809524		Sim-PBMC 5	MarsGT	0.901731	0.983333	0.079019
Sim-PBMC 5	MarsGT	0.816327	1	0.689655		Sim-PBMC 5	MarsGT	0.944479	1	0
Sim-PBMC 5	MarsGT	0.8	1	0.666667		Sim-PBMC 5	MarsGT	0.923141	0.993333	0.018022
Sim-PBMC 5	MarsGT	0.791667	0.95	0.678571		Sim-PBMC 5	MarsGT	0.917438	0.993333	0.031034
Sim-PBMC 5	MarsGT	0.8	1	0.666667		Sim-PBMC 5	MarsGT	0.917827	0.993333	0.022643
Sim-PBMC 5	MarsGT	0.791667	0.95	0.678571		Sim-PBMC 5	MarsGT	0.904391	0.983333	0.046681
Sim-PBMC 5	MarsGT	0.734694	0.9	0.62069		Sim-PBMC 5	MarsGT	0.871396	0.98	0.073559
Sim-PBMC 5	MarsGT	0.8	1	0.666667		Sim-PBMC 5	MarsGT	0.918015	0.99	0.023409
Sim-PBMC 5	MarsGT	0.72	0.9	0.6		Sim-PBMC 5	MarsGT	0.862034	0.98	0.07935
Sim-PBMC 5	MarsGT	0.761905	0.8	0.727273		Sim-PBMC 5	MarsGT	0.888397	0.983333	0.085631
Sim-PBMC 5	MarsGT	0.808511	0.95	0.703704		Sim-PBMC 5	MarsGT	0.932612	0.996667	0.019841
Sim-PBMC 5	MarsGT	0.8	1	0.666667		Sim-PBMC 5	MarsGT	0.912343	0.99	0.029192
Sim-PBMC 5	MarsGT	0.745098	0.95	0.612903		Sim-PBMC 5	MarsGT	0.847023	0.973333	0.091611
Sim-PBMC 7	FIRE	0.258621	0.3	0.227273		Sim-PBMC 7	SCMER	0.033859	0.3868	1.33346
Sim-PBMC 7	FIRE	0.277228	0.28	0.27451		Sim-PBMC 7	SCMER	0.019479	0.3664	1.36501
Sim-PBMC 7	FIRE	0.42	0.42	0.42		Sim-PBMC 7	SCMER	0.026483	0.3748	1.34912
Sim-PBMC 7	FIRE	0.473118	0.44	0.511628		Sim-PBMC 7	SCMER	0.021461	0.361	1.36236
Sim-PBMC 7	FIRE	0.357895	0.34	0.377778		Sim-PBMC 7	SCMER	0.02053	0.3664	1.36279
Sim-PBMC 7	FIRE	0.586207	0.68	0.515152		Sim-PBMC 7	SCMER	0.022084	0.3582	1.3589
Sim-PBMC 7	FIRE	0.553846	0.72	0.45		Sim-PBMC 7	SCMER	0.022476	0.3678	1.35921
Sim-PBMC 7	FIRE	0.327273	0.36	0.3		Sim-PBMC 7	SCMER	0.022174	0.3598	1.35862
Sim-PBMC 7	FIRE	0.47619	0.5	0.454545		Sim-PBMC 7	SCMER	0.023987	0.3654	1.35445
Sim-PBMC 7	FIRE	0.407767	0.42	0.396226		Sim-PBMC 7	SCMER	0.027316	0.3702	1.34878
Sim-PBMC 7	FIRE	0.421053	0.48	0.375		Sim-PBMC 7	SCMER	0.018297	0.357	1.36757
Sim-PBMC 7	FIRE	0.45045	0.5	0.409836		Sim-PBMC 7	SCMER	0.049829	0.4066	1.2984
Sim-PBMC 7	FIRE	0.294574	0.38	0.240506		Sim-PBMC 7	SCMER	0.023721	0.3392	1.35465
Sim-PBMC 7	FIRE	0.346457	0.44	0.285714		Sim-PBMC 7	SCMER	0.022996	0.362	1.35754
Sim-PBMC 7	FIRE	0.408759	0.56	0.321839		Sim-PBMC 7	SCMER	0.025073	0.3776	1.3532
Sim-PBMC 7	FIRE	0.321429	0.36	0.290323		Sim-PBMC 7	SCMER	0.0213	0.3598	1.36078
Sim-PBMC 7	FIRE	0.452555	0.62	0.356322		Sim-PBMC 7	SCMER	0.018078	0.3468	1.36706
Sim-PBMC 7	FIRE	0.309091	0.34	0.283333		Sim-PBMC 7	SCMER	0.028934	0.3648	1.34515
Sim-PBMC 7	FIRE	0.494382	0.44	0.564103		Sim-PBMC 7	SCMER	0.024917	0.3646	1.35309
Sim-PBMC 7	FIRE	0.4	0.46	0.353846		Sim-PBMC 7	SCMER	0.025506	0.3718	1.35066
Sim-PBMC 7	FIRE	0.420168	0.5	0.362319		Sim-PBMC 7	SCMER	0.022302	0.3704	1.3586
Sim-PBMC 7	FIRE	0.453608	0.44	0.468085		Sim-PBMC 7	SCMER	0.018867	0.3588	1.36654
Sim-PBMC 7	FIRE	0.488189	0.62	0.402597		Sim-PBMC 7	SCMER	0.032505	0.3838	1.33722
Sim-PBMC 7	FIRE	0.528302	0.56	0.5		Sim-PBMC 7	SCMER	0.038112	0.3866	1.32453
Sim-PBMC 7	FIRE	0.4	0.46	0.353846		Sim-PBMC 7	SCMER	0.01981	0.3644	1.36377
Sim-PBMC 7	FIRE	0.256	0.32	0.213333		Sim-PBMC 7	SCMER	0.022715	0.3572	1.35728
Sim-PBMC 7	FIRE	0.34	0.34	0.34		Sim-PBMC 7	SCMER	0.02464	0.3678	1.3543
Sim-PBMC 7	FIRE	0.224	0.28	0.186667		Sim-PBMC 7	SCMER	0.032935	0.3666	1.33614
Sim-PBMC 7	FIRE	0.396694	0.48	0.338028		Sim-PBMC 7	SCMER	0.022684	0.363	1.35918
Sim-PBMC 7	FIRE	0.382022	0.34	0.435897		Sim-PBMC 7	SCMER	0.01492	0.353	1.37495
Sim-PBMC 7	FIRE	0.381818	0.42	0.35		Sim-PBMC 7	SCMER	0.055976	0.4182	1.28643
Sim-PBMC 7	FIRE	0.514286	0.72	0.4		Sim-PBMC 7	SCMER	0.027535	0.377	1.34827
Sim-PBMC 7	FIRE	0.442857	0.62	0.344444		Sim-PBMC 7	SCMER	0.018412	0.3562	1.36813
Sim-PBMC 7	FIRE	0.396825	0.5	0.328947		Sim-PBMC 7	SCMER	0.050897	0.4006	1.30006
Sim-PBMC 7	FIRE	0.484211	0.46	0.511111		Sim-PBMC 7	SCMER	0.029732	0.377	1.34356
Sim-PBMC 7	FIRE	0.301587	0.38	0.25		Sim-PBMC 7	SCMER	0.02654	0.3728	1.34931
Sim-PBMC 7	FIRE	0.37931	0.44	0.333333		Sim-PBMC 7	SCMER	0.027781	0.373	1.34584
Sim-PBMC 7	FIRE	0.638655	0.76	0.550725		Sim-PBMC 7	SCMER	0.024143	0.3678	1.35529
Sim-PBMC 7	FIRE	0.342857	0.36	0.327273		Sim-PBMC 7	SCMER	0.022863	0.3656	1.35739
Sim-PBMC 7	FIRE	0.446429	0.5	0.403226		Sim-PBMC 7	SCMER	0.024387	0.37	1.34703
Sim-PBMC 7	FIRE	0.318584	0.36	0.285714		Sim-PBMC 7	SCMER	0.023548	0.3706	1.35558
Sim-PBMC 7	FIRE	0.37037	0.4	0.344828		Sim-PBMC 7	SCMER	0.029152	0.3712	1.34338
Sim-PBMC 7	FIRE	0.407767	0.42	0.396226		Sim-PBMC 7	SCMER	0.021481	0.3608	1.36091
Sim-PBMC 7	FIRE	0.380952	0.4	0.363636		Sim-PBMC 7	SCMER	0.024113	0.37	1.35473
Sim-PBMC 7	FIRE	0.35514	0.38	0.333333		Sim-PBMC 7	SCMER	0.028114	0.3672	1.34534
Sim-PBMC 7	FIRE	0.480769	0.5	0.462963		Sim-PBMC 7	SCMER	0.016981	0.3502	1.37089
Sim-PBMC 7	FIRE	0.377049	0.46	0.319444		Sim-PBMC 7	SCMER	0.023136	0.366	1.35725
Sim-PBMC 7	FIRE	0.433962	0.46	0.410714		Sim-PBMC 7	SCMER	0.031507	0.3726	1.33744
Sim-PBMC 7	FIRE	0.27907	0.24	0.333333		Sim-PBMC 7	SCMER	0.030067	0.374	1.34091
Sim-PBMC 7	FIRE	0.388889	0.42	0.362069		Sim-PBMC 7	SCMER	0.023771	0.3754	1.35652
Sim-PBMC 7	GapClust	0	0	0		Sim-PBMC 7	GiniClust	0.534123	0.5606	0.874819
Sim-PBMC 7	GapClust	0	0	0		Sim-PBMC 7	GiniClust	0.527334	0.5568	0.884301
Sim-PBMC 7	GapClust	0	0	0		Sim-PBMC 7	GiniClust	0.521207	0.5572	0.888611
Sim-PBMC 7	GapClust	0	0	0		Sim-PBMC 7	GiniClust	0.520877	0.5578	0.889032
Sim-PBMC 7	GapClust	0	0	0		Sim-PBMC 7	GiniClust	0.527906	0.5586	0.882447
Sim-PBMC 7	GapClust	0	0	0		Sim-PBMC 7	GiniClust	0.507737	0.5606	0.897455
Sim-PBMC 7	GapClust	0	0	0		Sim-PBMC 7	GiniClust	0.531977	0.5598	0.877672
Sim-PBMC 7	GapClust	0	0	0		Sim-PBMC 7	GiniClust	0.515125	0.5572	0.892802
Sim-PBMC 7	GapClust	0	0	0		Sim-PBMC 7	GiniClust	0.51905	0.5572	0.89115
Sim-PBMC 7	GapClust	0	0	0		Sim-PBMC 7	GiniClust	0.527847	0.559	0.88161
Sim-PBMC 7	GapClust	0	0	0		Sim-PBMC 7	GiniClust	0.535829	0.56	0.873564
Sim-PBMC 7	GapClust	0	0	0		Sim-PBMC 7	GiniClust	0.510646	0.556	0.904464
Sim-PBMC 7	GapClust	0	0	0		Sim-PBMC 7	GiniClust	0.522391	0.5588	0.886876
Sim-PBMC 7	GapClust	0	0	0		Sim-PBMC 7	GiniClust	0.525354	0.5598	0.883659
Sim-PBMC 7	GapClust	0	0	0		Sim-PBMC 7	GiniClust	0.517984	0.5556	0.89341
Sim-PBMC 7	GapClust	0	0	0		Sim-PBMC 7	GiniClust	0.530362	0.5582	0.88132
Sim-PBMC 7	GapClust	0	0	0		Sim-PBMC 7	GiniClust	0.514923	0.5572	0.894646
Sim-PBMC 7	GapClust	0	0	0		Sim-PBMC 7	GiniClust	0.511323	0.5562	0.900029
Sim-PBMC 7	GapClust	0	0	0		Sim-PBMC 7	GiniClust	0.507767	0.5606	0.897908
Sim-PBMC 7	GapClust	0	0	0		Sim-PBMC 7	GiniClust	0.52498	0.5572	0.887626
Sim-PBMC 7	GapClust	0	0	0		Sim-PBMC 7	GiniClust	0.524455	0.558	0.885852
Sim-PBMC 7	GapClust	0	0	0		Sim-PBMC 7	GiniClust	0.528731	0.5588	0.881822
Sim-PBMC 7	GapClust	0	0	0		Sim-PBMC 7	GiniClust	0.530411	0.5592	0.880049
Sim-PBMC 7	GapClust	0	0	0		Sim-PBMC 7	GiniClust	0.529299	0.5598	0.879082
Sim-PBMC 7	GapClust	0.076923	0.04	1		Sim-PBMC 7	GiniClust	0.515853	0.558	0.893703
Sim-PBMC 7	GapClust	0.076923	0.04	1		Sim-PBMC 7	GiniClust	0.508712	0.555	0.905699
Sim-PBMC 7	GapClust	0	0	0		Sim-PBMC 7	GiniClust	0.525777	0.5616	0.88138
Sim-PBMC 7	GapClust	0	0	0		Sim-PBMC 7	GiniClust	0.505537	0.5588	0.903231
Sim-PBMC 7	GapClust	0	0	0		Sim-PBMC 7	GiniClust	0.530315	0.5592	0.879565
Sim-PBMC 7	GapClust	0	0	0		Sim-PBMC 7	GiniClust	0.532103	0.5592	0.878236
Sim-PBMC 7	GapClust	0	0	0		Sim-PBMC 7	GiniClust	0.520963	0.5584	0.887733
Sim-PBMC 7	GapClust	0	0	0		Sim-PBMC 7	GiniClust	0.525281	0.5608	0.883742
Sim-PBMC 7	GapClust	0	0	0		Sim-PBMC 7	GiniClust	0.531427	0.5596	0.878024
Sim-PBMC 7	GapClust	0	0	0		Sim-PBMC 7	GiniClust	0.518302	0.5576	0.890903
Sim-PBMC 7	GapClust	0	0	0		Sim-PBMC 7	GiniClust	0.498793	0.5508	0.921266
Sim-PBMC 7	GapClust	0	0	0		Sim-PBMC 7	GiniClust	0.512922	0.5566	0.900992
Sim-PBMC 7	GapClust	0	0	0		Sim-PBMC 7	GiniClust	0.52504	0.5582	0.884786
Sim-PBMC 7	GapClust	0	0	0		Sim-PBMC 7	GiniClust	0.520683	0.5578	0.888618
Sim-PBMC 7	GapClust	0	0	0		Sim-PBMC 7	GiniClust	0.506024	0.555	0.908841
Sim-PBMC 7	GapClust	0	0	0		Sim-PBMC 7	GiniClust	0.517979	0.5558	0.892257
Sim-PBMC 7	GapClust	0	0	0		Sim-PBMC 7	GiniClust	0.501015	0.5512	0.918564
Sim-PBMC 7	GapClust	0	0	0		Sim-PBMC 7	GiniClust	0.522908	0.558	0.886012
Sim-PBMC 7	GapClust	0	0	0		Sim-PBMC 7	GiniClust	0.521854	0.5576	0.887615
Sim-PBMC 7	GapClust	0	0	0		Sim-PBMC 7	GiniClust	0.522885	0.5618	0.88418
Sim-PBMC 7	GapClust	0	0	0		Sim-PBMC 7	GiniClust	0.506502	0.555	0.909055
Sim-PBMC 7	GapClust	0	0	0		Sim-PBMC 7	GiniClust	0.517057	0.5574	0.891248
Sim-PBMC 7	GapClust	0	0	0		Sim-PBMC 7	GiniClust	0.530119	0.5586	0.880015
Sim-PBMC 7	GapClust	0	0	0		Sim-PBMC 7	GiniClust	0.523722	0.558	0.886317
Sim-PBMC 7	GapClust	0	0	0		Sim-PBMC 7	GiniClust	0.531088	0.5604	0.877848
Sim-PBMC 7	GapClust	0	0	0		Sim-PBMC 7	GiniClust	0.528031	0.5584	0.882061
Sim-PBMC 7	CellSIUS	0.550725	0.38	1		Sim-PBMC 7	RaceID	0.224561	0.5408	1.02563
Sim-PBMC 7	CellSIUS	0	0	0		Sim-PBMC 7	RaceID	0.231278	0.5484	1.02104
Sim-PBMC 7	CellSIUS	0	0	0		Sim-PBMC 7	RaceID	0.207985	0.5452	1.04445
Sim-PBMC 7	CellSIUS	0	0	0		Sim-PBMC 7	RaceID	0.17747	0.4318	1.12525
Sim-PBMC 7	CellSIUS	0	0	0		Sim-PBMC 7	RaceID	0.218272	0.5644	1.02223
Sim-PBMC 7	CellSIUS	0.360656	0.22	1		Sim-PBMC 7	RaceID	0.223234	0.5708	0.968536
Sim-PBMC 7	CellSIUS	0	0	0		Sim-PBMC 7	RaceID	0.226991	0.5796	0.946529
Sim-PBMC 7	CellSIUS	0	0	0		Sim-PBMC 7	RaceID	0.202401	0.5396	1.03592
Sim-PBMC 7	CellSIUS	0.5	0.34	0.944444		Sim-PBMC 7	RaceID	0.220075	0.5528	1.01806
Sim-PBMC 7	CellSIUS	0	0	0		Sim-PBMC 7	RaceID	0.208447	0.5302	1.06055
Sim-PBMC 7	CellSIUS	0.461538	0.3	1		Sim-PBMC 7	RaceID	0.178211	0.447	1.13322
Sim-PBMC 7	CellSIUS	0	0	0		Sim-PBMC 7	RaceID	0.234506	0.5504	1.02881
Sim-PBMC 7	CellSIUS	0	0	0		Sim-PBMC 7	RaceID	0.220059	0.556	0.967669
Sim-PBMC 7	CellSIUS	0.529412	0.36	1		Sim-PBMC 7	RaceID	0.220208	0.5744	0.981561
Sim-PBMC 7	CellSIUS	0.550725	0.38	1		Sim-PBMC 7	RaceID	0.210279	0.538	1.03645
Sim-PBMC 7	CellSIUS	0.461538	0.3	1		Sim-PBMC 7	RaceID	0.212381	0.5472	1.0224
Sim-PBMC 7	CellSIUS	0	0	0		Sim-PBMC 7	RaceID	0.205204	0.4786	1.07958
Sim-PBMC 7	CellSIUS	0	0	0		Sim-PBMC 7	RaceID	0.215811	0.5304	1.04913
Sim-PBMC 7	CellSIUS	0	0	0		Sim-PBMC 7	RaceID	0.226727	0.5664	1.01846
Sim-PBMC 7	CellSIUS	0.484848	0.32	1		Sim-PBMC 7	RaceID	0.227478	0.5744	1.02444
Sim-PBMC 7	CellSIUS	0.412698	0.26	1		Sim-PBMC 7	RaceID	0.272556	0.6158	0.88881
Sim-PBMC 7	CellSIUS	0	0	0		Sim-PBMC 7	RaceID	0.198172	0.525	1.07112
Sim-PBMC 7	CellSIUS	0.529412	0.36	1		Sim-PBMC 7	RaceID	0.203417	0.5172	1.048
Sim-PBMC 7	CellSIUS	0	0	0		Sim-PBMC 7	RaceID	0.199689	0.5476	1.04035
Sim-PBMC 7	CellSIUS	0	0	0		Sim-PBMC 7	RaceID	0.224662	0.558	1.03569
Sim-PBMC 7	CellSIUS	0.550725	0.38	1		Sim-PBMC 7	RaceID	0.220085	0.5684	0.998717
Sim-PBMC 7	CellSIUS	0.412698	0.26	1		Sim-PBMC 7	RaceID	0.230799	0.5658	0.963645
Sim-PBMC 7	CellSIUS	0	0	0		Sim-PBMC 7	RaceID	0.211921	0.552	0.979075
Sim-PBMC 7	CellSIUS	0	0	0		Sim-PBMC 7	RaceID	0.223585	0.5424	1.02673
Sim-PBMC 7	CellSIUS	0.4375	0.28	1		Sim-PBMC 7	RaceID	0.191629	0.4954	1.07692
Sim-PBMC 7	CellSIUS	0	0	0		Sim-PBMC 7	RaceID	0.188793	0.4362	1.11715
Sim-PBMC 7	CellSIUS	0.4375	0.28	1		Sim-PBMC 7	RaceID	0.239138	0.5804	0.963789
Sim-PBMC 7	CellSIUS	0.009091	0.02	0.005882		Sim-PBMC 7	RaceID	0.202968	0.5422	1.02659
Sim-PBMC 7	CellSIUS	0	0	0		Sim-PBMC 7	RaceID	0.217402	0.5636	0.995422
Sim-PBMC 7	CellSIUS	0	0	0		Sim-PBMC 7	RaceID	0.217153	0.5542	1.0044
Sim-PBMC 7	CellSIUS	0	0	0		Sim-PBMC 7	RaceID	0.198148	0.5372	1.01133
Sim-PBMC 7	CellSIUS	0	0	0		Sim-PBMC 7	RaceID	0.176916	0.5006	1.13242
Sim-PBMC 7	CellSIUS	0	0	0		Sim-PBMC 7	RaceID	0.214983	0.5642	1.03052
Sim-PBMC 7	CellSIUS	0	0	0		Sim-PBMC 7	RaceID	0.176637	0.4328	1.12273
Sim-PBMC 7	CellSIUS	0	0	0		Sim-PBMC 7	RaceID	0.20911	0.564	0.998312
Sim-PBMC 7	CellSIUS	0.657895	0.5	0.961538		Sim-PBMC 7	RaceID	0.208526	0.5728	0.972605
Sim-PBMC 7	CellSIUS	0.550725	0.38	1		Sim-PBMC 7	RaceID	0.201572	0.5262	1.01809
Sim-PBMC 7	CellSIUS	0.75	0.6	1		Sim-PBMC 7	RaceID	0.22712	0.5762	0.962174
Sim-PBMC 7	CellSIUS	0	0	0		Sim-PBMC 7	RaceID	0.214518	0.549	0.980768
Sim-PBMC 7	CellSIUS	0	0	0		Sim-PBMC 7	RaceID	0.249296	0.5906	0.976557
Sim-PBMC 7	CellSIUS	0	0	0		Sim-PBMC 7	RaceID	0.232955	0.5716	0.9536
Sim-PBMC 7	CellSIUS	0.701299	0.54	1		Sim-PBMC 7	RaceID	0.225898	0.5336	1.02579
Sim-PBMC 7	CellSIUS	0	0	0		Sim-PBMC 7	RaceID	0.214921	0.5456	1.01013
Sim-PBMC 7	CellSIUS	0	0	0		Sim-PBMC 7	RaceID	0.191398	0.5226	1.07336
Sim-PBMC 7	CellSIUS	0.484848	0.32	1		Sim-PBMC 7	RaceID	0.220396	0.5492	1.00922
Sim-PBMC 7	MarsGT	0.924528	0.98	0.875		Sim-PBMC 7	MarsGT	0.532483	0.7518	0.564734
Sim-PBMC 7	MarsGT	0.45614	0.52	0.40625		Sim-PBMC 7	MarsGT	0.498638	0.7394	0.611691
Sim-PBMC 7	MarsGT	0.571429	0.68	0.492754		Sim-PBMC 7	MarsGT	0.46284	0.6776	0.677678
Sim-PBMC 7	MarsGT	0.75	0.6	1		Sim-PBMC 7	MarsGT	0.518232	0.735	0.592252
Sim-PBMC 7	MarsGT	0.502793	0.9	0.348837		Sim-PBMC 7	MarsGT	0.483107	0.7024	0.638826
Sim-PBMC 7	MarsGT	0.661972	0.94	0.51087		Sim-PBMC 7	MarsGT	0.512672	0.7458	0.562126
Sim-PBMC 7	MarsGT	0	0	0		Sim-PBMC 7	MarsGT	0.525804	0.7472	0.587444
Sim-PBMC 7	MarsGT	0	0	0		Sim-PBMC 7	MarsGT	0.512464	0.7468	0.58231
Sim-PBMC 7	MarsGT	0.918367	0.9	0.9375		Sim-PBMC 7	MarsGT	0.456146	0.6912	0.664708
Sim-PBMC 7	MarsGT	0	0	0		Sim-PBMC 7	MarsGT	0.480633	0.731	0.588655
Sim-PBMC 7	MarsGT	0.901099	0.82	1		Sim-PBMC 7	MarsGT	0.519574	0.75	0.588419
Sim-PBMC 7	MarsGT	0	0	0		Sim-PBMC 7	MarsGT	0.45237	0.6858	0.67662
Sim-PBMC 7	MarsGT	0.552846	0.68	0.465753		Sim-PBMC 7	MarsGT	0.467766	0.6944	0.640233
Sim-PBMC 7	MarsGT	0.87619	0.92	0.836364		Sim-PBMC 7	MarsGT	0.525478	0.7538	0.549426
Sim-PBMC 7	MarsGT	0.612245	0.6	0.625		Sim-PBMC 7	MarsGT	0.501332	0.7542	0.579388
Sim-PBMC 7	MarsGT	0.947368	0.9	1		Sim-PBMC 7	MarsGT	0.490993	0.72	0.610305
Sim-PBMC 7	MarsGT	0.431138	0.72	0.307692		Sim-PBMC 7	MarsGT	0.500549	0.748	0.577467
Sim-PBMC 7	MarsGT	0.866667	0.78	0.975		Sim-PBMC 7	MarsGT	0.51472	0.7466	0.559748
Sim-PBMC 7	MarsGT	0.888889	0.8	1		Sim-PBMC 7	MarsGT	0.537526	0.7576	0.549998
Sim-PBMC 7	MarsGT	0.75	0.6	1		Sim-PBMC 7	MarsGT	0.506493	0.7522	0.578204
Sim-PBMC 7	MarsGT	0.914894	0.86	0.977273		Sim-PBMC 7	MarsGT	0.519652	0.7516	0.589977
Sim-PBMC 7	MarsGT	0.473684	0.72	0.352941		Sim-PBMC 7	MarsGT	0.488756	0.7468	0.594702
Sim-PBMC 7	MarsGT	0.927835	0.9	0.957447		Sim-PBMC 7	MarsGT	0.53695	0.7536	0.563123
Sim-PBMC 7	MarsGT	0.780488	0.64	1		Sim-PBMC 7	MarsGT	0.520302	0.7486	0.588359
Sim-PBMC 7	MarsGT	0.899083	0.98	0.830508		Sim-PBMC 7	MarsGT	0.499324	0.7438	0.585418
Sim-PBMC 7	MarsGT	0.827586	0.72	0.972973		Sim-PBMC 7	MarsGT	0.527403	0.7516	0.574827
Sim-PBMC 7	MarsGT	0.55	0.66	0.471429		Sim-PBMC 7	MarsGT	0.43533	0.6754	0.689325
Sim-PBMC 7	MarsGT	0.716049	0.58	0.935484		Sim-PBMC 7	MarsGT	0.474672	0.7318	0.596466
Sim-PBMC 7	MarsGT	0.765432	0.62	1		Sim-PBMC 7	MarsGT	0.518312	0.7516	0.59135
Sim-PBMC 7	MarsGT	0.850575	0.74	1		Sim-PBMC 7	MarsGT	0.50958	0.7592	0.541799
Sim-PBMC 7	MarsGT	0	0	0		Sim-PBMC 7	MarsGT	0.457384	0.6844	0.665971
Sim-PBMC 7	MarsGT	0.503067	0.82	0.362832		Sim-PBMC 7	MarsGT	0.475306	0.7316	0.610836
Sim-PBMC 7	MarsGT	0	0	0		Sim-PBMC 7	MarsGT	0.504051	0.7562	0.587532
Sim-PBMC 7	MarsGT	0	0	0		Sim-PBMC 7	MarsGT	0.54885	0.7656	0.553731
Sim-PBMC 7	MarsGT	0	0	0		Sim-PBMC 7	MarsGT	0.497951	0.7552	0.567965
Sim-PBMC 7	MarsGT	0.876404	0.78	1		Sim-PBMC 7	MarsGT	0.491956	0.7114	0.635093
Sim-PBMC 7	MarsGT	0.717949	0.56	1		Sim-PBMC 7	MarsGT	0.506141	0.7496	0.581087
Sim-PBMC 7	MarsGT	0.508772	0.58	0.453125		Sim-PBMC 7	MarsGT	0.485145	0.7116	0.643773
Sim-PBMC 7	MarsGT	0	0	0		Sim-PBMC 7	MarsGT	0.500339	0.7476	0.593776
Sim-PBMC 7	MarsGT	0.823529	0.7	1		Sim-PBMC 7	MarsGT	0.528793	0.7524	0.577018
Sim-PBMC 7	MarsGT	0.950495	0.96	0.941176		Sim-PBMC 7	MarsGT	0.526334	0.766	0.539641
Sim-PBMC 7	MarsGT	0	0	0		Sim-PBMC 7	MarsGT	0.53957	0.7534	0.57171
Sim-PBMC 7	MarsGT	0.765432	0.62	1		Sim-PBMC 7	MarsGT	0.50638	0.7504	0.574699
Sim-PBMC 7	MarsGT	0.57377	0.7	0.486111		Sim-PBMC 7	MarsGT	0.503506	0.7508	0.574012
Sim-PBMC 7	MarsGT	0	0	0		Sim-PBMC 7	MarsGT	0.459816	0.6976	0.681589
Sim-PBMC 7	MarsGT	0.868687	0.86	0.877551		Sim-PBMC 7	MarsGT	0.444492	0.677	0.68214
Sim-PBMC 7	MarsGT	0.459016	0.84	0.315789		Sim-PBMC 7	MarsGT	0.518439	0.7496	0.548433
Sim-PBMC 7	MarsGT	0	0	0		Sim-PBMC 7	MarsGT	0.492366	0.7248	0.635578
Sim-PBMC 7	MarsGT	0	0	0		Sim-PBMC 7	MarsGT	0.513747	0.7382	0.590402
Sim-PBMC 7	MarsGT	0.52459	0.64	0.444444		Sim-PBMC 7	MarsGT	0.482604	0.746	0.606751
Sim-PBMC 8	FIRE	0	0	0		Sim-PBMC 8	SCMER	0.230051	0.4342	1.53743
Sim-PBMC 8	FIRE	0	0	0		Sim-PBMC 8	SCMER	0.336325	0.4816	1.33073
Sim-PBMC 8	FIRE	0	0	0		Sim-PBMC 8	SCMER	0.207682	0.423	1.59823
Sim-PBMC 8	FIRE	0.030303	0.02	0.0625		Sim-PBMC 8	SCMER	0.181401	0.3916	1.6423
Sim-PBMC 8	FIRE	0	0	0		Sim-PBMC 8	SCMER	0.169524	0.3882	1.66292
Sim-PBMC 8	FIRE	0	0	0		Sim-PBMC 8	SCMER	0.236366	0.4316	1.52313
Sim-PBMC 8	FIRE	0	0	0		Sim-PBMC 8	SCMER	0.217734	0.4302	1.56954
Sim-PBMC 8	FIRE	0	0	0		Sim-PBMC 8	SCMER	0.198678	0.424	1.59809
Sim-PBMC 8	FIRE	0	0	0		Sim-PBMC 8	SCMER	0.188388	0.4062	1.63621
Sim-PBMC 8	FIRE	0	0	0		Sim-PBMC 8	SCMER	0.365447	0.5132	1.25081
Sim-PBMC 8	FIRE	0	0	0		Sim-PBMC 8	SCMER	0.210841	0.4136	1.57287
Sim-PBMC 8	FIRE	0	0	0		Sim-PBMC 8	SCMER	0.159045	0.3804	1.68806
Sim-PBMC 8	FIRE	0.026667	0.02	0.04		Sim-PBMC 8	SCMER	0.222884	0.4298	1.54714
Sim-PBMC 8	FIRE	0	0	0		Sim-PBMC 8	SCMER	0.285391	0.4604	1.42032
Sim-PBMC 8	FIRE	0	0	0		Sim-PBMC 8	SCMER	0.226213	0.4278	1.52647
Sim-PBMC 8	FIRE	0	0	0		Sim-PBMC 8	SCMER	0.17513	0.3982	1.66187
Sim-PBMC 8	FIRE	0	0	0		Sim-PBMC 8	SCMER	0.164647	0.3824	1.67179
Sim-PBMC 8	FIRE	0	0	0		Sim-PBMC 8	SCMER	0.190181	0.423	1.61851
Sim-PBMC 8	FIRE	0	0	0		Sim-PBMC 8	SCMER	0.273287	0.4552	1.43844
Sim-PBMC 8	FIRE	0	0	0		Sim-PBMC 8	SCMER	0.189525	0.4032	1.6253
Sim-PBMC 8	FIRE	0	0	0		Sim-PBMC 8	SCMER	0.18228	0.403	1.63402
Sim-PBMC 8	FIRE	0	0	0		Sim-PBMC 8	SCMER	0.16613	0.391	1.67625
Sim-PBMC 8	FIRE	0	0	0		Sim-PBMC 8	SCMER	0.176763	0.4048	1.65306
Sim-PBMC 8	FIRE	0	0	0		Sim-PBMC 8	SCMER	0.209657	0.4268	1.57982
Sim-PBMC 8	FIRE	0.094488	0.12	0.077922		Sim-PBMC 8	SCMER	0.170769	0.3864	1.6641
Sim-PBMC 8	FIRE	0	0	0		Sim-PBMC 8	SCMER	0.190659	0.3952	1.62345
Sim-PBMC 8	FIRE	0	0	0		Sim-PBMC 8	SCMER	0.262349	0.4464	1.4693
Sim-PBMC 8	FIRE	0	0	0		Sim-PBMC 8	SCMER	0.236929	0.4344	1.53568
Sim-PBMC 8	FIRE	0	0	0		Sim-PBMC 8	SCMER	0.317139	0.4726	1.36298
Sim-PBMC 8	FIRE	0	0	0		Sim-PBMC 8	SCMER	0.189001	0.4012	1.62219
Sim-PBMC 8	FIRE	0	0	0		Sim-PBMC 8	SCMER	0.190014	0.4068	1.61059
Sim-PBMC 8	FIRE	0	0	0		Sim-PBMC 8	SCMER	0.271994	0.4482	1.43631
Sim-PBMC 8	FIRE	0	0	0		Sim-PBMC 8	SCMER	0.215164	0.419	1.56164
Sim-PBMC 8	FIRE	0	0	0		Sim-PBMC 8	SCMER	0.27171	0.4604	1.45403
Sim-PBMC 8	FIRE	0	0	0		Sim-PBMC 8	SCMER	0.168837	0.3944	1.66584
Sim-PBMC 8	FIRE	0	0	0		Sim-PBMC 8	SCMER	0.155035	0.3576	1.69969
Sim-PBMC 8	FIRE	0	0	0		Sim-PBMC 8	SCMER	0.234529	0.4388	1.51226
Sim-PBMC 8	FIRE	0	0	0		Sim-PBMC 8	SCMER	0.200024	0.4216	1.59329
Sim-PBMC 8	FIRE	0	0	0		Sim-PBMC 8	SCMER	0.160859	0.3842	1.68709
Sim-PBMC 8	FIRE	0	0	0		Sim-PBMC 8	SCMER	0.201387	0.3994	1.60633
Sim-PBMC 8	FIRE	0	0	0		Sim-PBMC 8	SCMER	0.184709	0.402	1.63736
Sim-PBMC 8	FIRE	0.075949	0.06	0.103448		Sim-PBMC 8	SCMER	0.17975	0.3918	1.64177
Sim-PBMC 8	FIRE	0	0	0		Sim-PBMC 8	SCMER	0.237759	0.4414	1.52655
Sim-PBMC 8	FIRE	0	0	0		Sim-PBMC 8	SCMER	0.236714	0.4374	1.50674
Sim-PBMC 8	FIRE	0.082645	0.1	0.070423		Sim-PBMC 8	SCMER	0.191674	0.4082	1.61258
Sim-PBMC 8	FIRE	0	0	0		Sim-PBMC 8	SCMER	0.144325	0.3688	1.72138
Sim-PBMC 8	FIRE	0	0	0		Sim-PBMC 8	SCMER	0.193277	0.413	1.62474
Sim-PBMC 8	FIRE	0	0	0		Sim-PBMC 8	SCMER	0.178457	0.403	1.65691
Sim-PBMC 8	FIRE	0.017699	0.02	0.015873		Sim-PBMC 8	SCMER	0.226875	0.4284	1.54059
Sim-PBMC 8	FIRE	0	0	0		Sim-PBMC 8	SCMER	0.207266	0.4196	1.58419
Sim-PBMC 8	GapClust	0	0	0		Sim-PBMC 8	GiniClust	0.713271	0.6146	0.873437
Sim-PBMC 8	GapClust	0	0	0		Sim-PBMC 8	GiniClust	0.735463	0.6252	0.820193
Sim-PBMC 8	GapClust	0	0	0		Sim-PBMC 8	GiniClust	0.746009	0.6588	0.778194
Sim-PBMC 8	GapClust	0	0	0		Sim-PBMC 8	GiniClust	0.720004	0.625	0.849897
Sim-PBMC 8	GapClust	0	0	0		Sim-PBMC 8	GiniClust	0.678114	0.576	0.897805
Sim-PBMC 8	GapClust	0	0	0		Sim-PBMC 8	GiniClust	0.716284	0.6222	0.861969
Sim-PBMC 8	GapClust	0	0	0		Sim-PBMC 8	GiniClust	0.724392	0.6272	0.841798
Sim-PBMC 8	GapClust	0	0	0		Sim-PBMC 8	GiniClust	0.722095	0.6224	0.852204
Sim-PBMC 8	GapClust	0	0	0		Sim-PBMC 8	GiniClust	0.733021	0.647	0.81207
Sim-PBMC 8	GapClust	0	0	0		Sim-PBMC 8	GiniClust	0.70573	0.6164	0.88066
Sim-PBMC 8	GapClust	0	0	0		Sim-PBMC 8	GiniClust	0.732997	0.6472	0.812171
Sim-PBMC 8	GapClust	0	0	0		Sim-PBMC 8	GiniClust	0.707382	0.616	0.883478
Sim-PBMC 8	GapClust	0	0	0		Sim-PBMC 8	GiniClust	0.705953	0.6136	0.884221
Sim-PBMC 8	GapClust	0	0	0		Sim-PBMC 8	GiniClust	0.732116	0.6508	0.814516
Sim-PBMC 8	GapClust	0	0	0		Sim-PBMC 8	GiniClust	0.730321	0.6272	0.832273
Sim-PBMC 8	GapClust	0	0	0		Sim-PBMC 8	GiniClust	0.725511	0.6248	0.841113
Sim-PBMC 8	GapClust	0	0	0		Sim-PBMC 8	GiniClust	0.702668	0.6132	0.892494
Sim-PBMC 8	GapClust	0	0	0		Sim-PBMC 8	GiniClust	0.704758	0.614	0.889323
Sim-PBMC 8	GapClust	0	0	0		Sim-PBMC 8	GiniClust	0.725009	0.627	0.837336
Sim-PBMC 8	GapClust	0	0	0		Sim-PBMC 8	GiniClust	0.758729	0.662	0.754633
Sim-PBMC 8	GapClust	0	0	0		Sim-PBMC 8	GiniClust	0.700189	0.6136	0.824034
Sim-PBMC 8	GapClust	0	0	0		Sim-PBMC 8	GiniClust	0.711982	0.6136	0.875571
Sim-PBMC 8	GapClust	0	0	0		Sim-PBMC 8	GiniClust	0.73146	0.6262	0.830787
Sim-PBMC 8	GapClust	0	0	0		Sim-PBMC 8	GiniClust	0.674004	0.5792	0.901478
Sim-PBMC 8	GapClust	0	0	0		Sim-PBMC 8	GiniClust	0.711495	0.6148	0.878244
Sim-PBMC 8	GapClust	0	0	0		Sim-PBMC 8	GiniClust	0.703421	0.616	0.891105
Sim-PBMC 8	GapClust	0	0	0		Sim-PBMC 8	GiniClust	0.718236	0.6156	0.863596
Sim-PBMC 8	GapClust	0	0	0		Sim-PBMC 8	GiniClust	0.729093	0.6264	0.833996
Sim-PBMC 8	GapClust	0	0	0		Sim-PBMC 8	GiniClust	0.747964	0.6576	0.776134
Sim-PBMC 8	GapClust	0	0	0		Sim-PBMC 8	GiniClust	0.679553	0.5762	0.885998
Sim-PBMC 8	GapClust	0	0	0		Sim-PBMC 8	GiniClust	0.702971	0.6168	0.890345
Sim-PBMC 8	GapClust	0	0	0		Sim-PBMC 8	GiniClust	0.707928	0.6148	0.878588
Sim-PBMC 8	GapClust	0	0	0		Sim-PBMC 8	GiniClust	0.746947	0.658	0.778847
Sim-PBMC 8	GapClust	0	0	0		Sim-PBMC 8	GiniClust	0.728502	0.6246	0.836277
Sim-PBMC 8	GapClust	0	0	0		Sim-PBMC 8	GiniClust	0.703075	0.616	0.89106
Sim-PBMC 8	GapClust	0	0	0		Sim-PBMC 8	GiniClust	0.69728	0.6192	0.835534
Sim-PBMC 8	GapClust	0	0	0		Sim-PBMC 8	GiniClust	0.667922	0.573	0.915468
Sim-PBMC 8	GapClust	0	0	0		Sim-PBMC 8	GiniClust	0.685893	0.5848	0.875725
Sim-PBMC 8	GapClust	0	0	0		Sim-PBMC 8	GiniClust	0.709752	0.6188	0.872312
Sim-PBMC 8	GapClust	0	0	0		Sim-PBMC 8	GiniClust	0.721646	0.6244	0.850495
Sim-PBMC 8	GapClust	0	0	0		Sim-PBMC 8	GiniClust	0.711194	0.6176	0.876193
Sim-PBMC 8	GapClust	0	0	0		Sim-PBMC 8	GiniClust	0.736896	0.649	0.804141
Sim-PBMC 8	GapClust	0	0	0		Sim-PBMC 8	GiniClust	0.711466	0.6142	0.876761
Sim-PBMC 8	GapClust	0	0	0		Sim-PBMC 8	GiniClust	0.673304	0.5714	0.906509
Sim-PBMC 8	GapClust	0	0	0		Sim-PBMC 8	GiniClust	0.718491	0.621	0.860347
Sim-PBMC 8	GapClust	0	0	0		Sim-PBMC 8	GiniClust	0.729825	0.6488	0.820998
Sim-PBMC 8	GapClust	0	0	0		Sim-PBMC 8	GiniClust	0.726066	0.6258	0.838551
Sim-PBMC 8	GapClust	0	0	0		Sim-PBMC 8	GiniClust	0.743895	0.6572	0.781177
Sim-PBMC 8	GapClust	0	0	0		Sim-PBMC 8	GiniClust	0.71776	0.6228	0.859654
Sim-PBMC 8	GapClust	0	0	0		Sim-PBMC 8	GiniClust	0.724523	0.6228	0.836858
Sim-PBMC 8	CellSIUS	0	0	0		Sim-PBMC 8	RaceID	0.41214	0.5134	1.21696
Sim-PBMC 8	CellSIUS	0	0	0		Sim-PBMC 8	RaceID	0.43321	0.493	1.21017
Sim-PBMC 8	CellSIUS	0	0	0		Sim-PBMC 8	RaceID	0.366102	0.4546	1.32846
Sim-PBMC 8	CellSIUS	0	0	0		Sim-PBMC 8	RaceID	0.459723	0.5102	1.17341
Sim-PBMC 8	CellSIUS	0	0	0		Sim-PBMC 8	RaceID	0.431489	0.5628	1.11329
Sim-PBMC 8	CellSIUS	0	0	0		Sim-PBMC 8	RaceID	0.429282	0.529	1.17045
Sim-PBMC 8	CellSIUS	0	0	0		Sim-PBMC 8	RaceID	0.42234	0.578	1.12525
Sim-PBMC 8	CellSIUS	0	0	0		Sim-PBMC 8	RaceID	0.436131	0.4968	1.22399
Sim-PBMC 8	CellSIUS	0	0	0		Sim-PBMC 8	RaceID	0.380505	0.4396	1.35504
Sim-PBMC 8	CellSIUS	0	0	0		Sim-PBMC 8	RaceID	0.409202	0.554	1.18165
Sim-PBMC 8	CellSIUS	0	0	0		Sim-PBMC 8	RaceID	0.413578	0.5192	1.19964
Sim-PBMC 8	CellSIUS	0	0	0		Sim-PBMC 8	RaceID	0.431896	0.5002	1.24635
Sim-PBMC 8	CellSIUS	0	0	0		Sim-PBMC 8	RaceID	0.413388	0.5708	1.12324
Sim-PBMC 8	CellSIUS	0	0	0		Sim-PBMC 8	RaceID	0.451473	0.5726	1.1322
Sim-PBMC 8	CellSIUS	0	0	0		Sim-PBMC 8	RaceID	0.436575	0.5694	1.14809
Sim-PBMC 8	CellSIUS	0	0	0		Sim-PBMC 8	RaceID	0.472262	0.5896	1.06156
Sim-PBMC 8	CellSIUS	0	0	0		Sim-PBMC 8	RaceID	0.396813	0.508	1.2229
Sim-PBMC 8	CellSIUS	0	0	0		Sim-PBMC 8	RaceID	0.372914	0.445	1.36609
Sim-PBMC 8	CellSIUS	0	0	0		Sim-PBMC 8	RaceID	0.431923	0.5544	1.13859
Sim-PBMC 8	CellSIUS	0	0	0		Sim-PBMC 8	RaceID	0.362403	0.4664	1.34278
Sim-PBMC 8	CellSIUS	0	0	0		Sim-PBMC 8	RaceID	0.426053	0.5508	1.15552
Sim-PBMC 8	CellSIUS	0	0	0		Sim-PBMC 8	RaceID	0.446509	0.5908	1.09305
Sim-PBMC 8	CellSIUS	0	0	0		Sim-PBMC 8	RaceID	0.466159	0.5788	1.09865
Sim-PBMC 8	CellSIUS	0	0	0		Sim-PBMC 8	RaceID	0.43618	0.5758	1.15648
Sim-PBMC 8	CellSIUS	0	0	0		Sim-PBMC 8	RaceID	0.439992	0.5984	1.0423
Sim-PBMC 8	CellSIUS	0	0	0		Sim-PBMC 8	RaceID	0.39574	0.4806	1.31121
Sim-PBMC 8	CellSIUS	0	0	0		Sim-PBMC 8	RaceID	0.383716	0.4688	1.32943
Sim-PBMC 8	CellSIUS	0	0	0		Sim-PBMC 8	RaceID	0.399722	0.4824	1.28571
Sim-PBMC 8	CellSIUS	0	0	0		Sim-PBMC 8	RaceID	0.450869	0.5782	1.10725
Sim-PBMC 8	CellSIUS	0	0	0		Sim-PBMC 8	RaceID	0.425109	0.532	1.12498
Sim-PBMC 8	CellSIUS	0	0	0		Sim-PBMC 8	RaceID	0.394126	0.5008	1.24153
Sim-PBMC 8	CellSIUS	0	0	0		Sim-PBMC 8	RaceID	0.405811	0.4722	1.25448
Sim-PBMC 8	CellSIUS	0	0	0		Sim-PBMC 8	RaceID	0.427707	0.4952	1.22199
Sim-PBMC 8	CellSIUS	0	0	0		Sim-PBMC 8	RaceID	0.432954	0.5312	1.1658
Sim-PBMC 8	CellSIUS	0	0	0		Sim-PBMC 8	RaceID	0.441871	0.5412	1.14055
Sim-PBMC 8	CellSIUS	0	0	0		Sim-PBMC 8	RaceID	0.420521	0.5336	1.16719
Sim-PBMC 8	CellSIUS	0	0	0		Sim-PBMC 8	RaceID	0.40397	0.4818	1.23428
Sim-PBMC 8	CellSIUS	0	0	0		Sim-PBMC 8	RaceID	0.424096	0.558	1.15916
Sim-PBMC 8	CellSIUS	0	0	0		Sim-PBMC 8	RaceID	0.424239	0.4856	1.23809
Sim-PBMC 8	CellSIUS	0	0	0		Sim-PBMC 8	RaceID	0.463283	0.638	0.997162
Sim-PBMC 8	CellSIUS	0	0	0		Sim-PBMC 8	RaceID	0.449757	0.5392	1.14691
Sim-PBMC 8	CellSIUS	0	0	0		Sim-PBMC 8	RaceID	0.437975	0.5732	1.0862
Sim-PBMC 8	CellSIUS	0	0	0		Sim-PBMC 8	RaceID	0.436487	0.5898	1.09535
Sim-PBMC 8	CellSIUS	0	0	0		Sim-PBMC 8	RaceID	0.405027	0.4806	1.2771
Sim-PBMC 8	CellSIUS	0	0	0		Sim-PBMC 8	RaceID	0.414528	0.4794	1.24518
Sim-PBMC 8	CellSIUS	0	0	0		Sim-PBMC 8	RaceID	0.428178	0.5258	1.16582
Sim-PBMC 8	CellSIUS	0	0	0		Sim-PBMC 8	RaceID	0.439681	0.5862	1.08944
Sim-PBMC 8	CellSIUS	0	0	0		Sim-PBMC 8	RaceID	0.446902	0.5826	1.08403
Sim-PBMC 8	CellSIUS	0	0	0		Sim-PBMC 8	RaceID	0.413338	0.4956	1.24459
Sim-PBMC 8	CellSIUS	0	0	0		Sim-PBMC 8	RaceID	0.479884	0.6238	1.03369
Sim-PBMC 8	MarsGT	0	0	0		Sim-PBMC 8	MarsGT	0.67044	0.7162	0.682457
Sim-PBMC 8	MarsGT	0.93617	0.88	1		Sim-PBMC 8	MarsGT	0.704857	0.7512	0.603002
Sim-PBMC 8	MarsGT	0	0	0		Sim-PBMC 8	MarsGT	0.707856	0.7486	0.610001
Sim-PBMC 8	MarsGT	0.007605	0.02	0.004695		Sim-PBMC 8	MarsGT	0.667051	0.7218	0.694617
Sim-PBMC 8	MarsGT	0	0	0		Sim-PBMC 8	MarsGT	0.693532	0.7302	0.639158
Sim-PBMC 8	MarsGT	0	0	0		Sim-PBMC 8	MarsGT	0.691857	0.7554	0.613427
Sim-PBMC 8	MarsGT	0.924731	0.86	1		Sim-PBMC 8	MarsGT	0.696114	0.7732	0.588445
Sim-PBMC 8	MarsGT	0	0	0		Sim-PBMC 8	MarsGT	0.696564	0.7474	0.633797
Sim-PBMC 8	MarsGT	0	0	0		Sim-PBMC 8	MarsGT	0.710248	0.7664	0.575416
Sim-PBMC 8	MarsGT	0	0	0		Sim-PBMC 8	MarsGT	0.685995	0.7398	0.646468
Sim-PBMC 8	MarsGT	0.901099	0.82	1		Sim-PBMC 8	MarsGT	0.694001	0.7416	0.629353
Sim-PBMC 8	MarsGT	0	0	0		Sim-PBMC 8	MarsGT	0.684566	0.728	0.653701
Sim-PBMC 8	MarsGT	0	0	0		Sim-PBMC 8	MarsGT	0.672655	0.7226	0.679293
Sim-PBMC 8	MarsGT	0	0	0		Sim-PBMC 8	MarsGT	0.695103	0.7386	0.637925
Sim-PBMC 8	MarsGT	0.75	0.6	1		Sim-PBMC 8	MarsGT	0.70671	0.7554	0.600977
Sim-PBMC 8	MarsGT	0.255507	0.58	0.163842		Sim-PBMC 8	MarsGT	0.6789	0.7508	0.626516
Sim-PBMC 8	MarsGT	0.818182	0.72	0.947368		Sim-PBMC 8	MarsGT	0.693496	0.7476	0.629642
Sim-PBMC 8	MarsGT	0	0	0		Sim-PBMC 8	MarsGT	0.691378	0.7428	0.643966
Sim-PBMC 8	MarsGT	0	0	0		Sim-PBMC 8	MarsGT	0.683212	0.7462	0.626614
Sim-PBMC 8	MarsGT	0	0	0		Sim-PBMC 8	MarsGT	0.68828	0.7342	0.646789
Sim-PBMC 8	MarsGT	0	0	0		Sim-PBMC 8	MarsGT	0.697666	0.7564	0.603481
Sim-PBMC 8	MarsGT	0	0	0		Sim-PBMC 8	MarsGT	0.680882	0.7232	0.664095
Sim-PBMC 8	MarsGT	0	0	0		Sim-PBMC 8	MarsGT	0.691865	0.7412	0.641046
Sim-PBMC 8	MarsGT	0	0	0		Sim-PBMC 8	MarsGT	0.672816	0.726	0.678624
Sim-PBMC 8	MarsGT	0	0	0		Sim-PBMC 8	MarsGT	0.70198	0.7514	0.632729
Sim-PBMC 8	MarsGT	0	0	0		Sim-PBMC 8	MarsGT	0.68766	0.7342	0.651751
Sim-PBMC 8	MarsGT	0.93617	0.88	1		Sim-PBMC 8	MarsGT	0.705281	0.7564	0.593947
Sim-PBMC 8	MarsGT	0.666667	0.5	1		Sim-PBMC 8	MarsGT	0.710828	0.765	0.606231
Sim-PBMC 8	MarsGT	0.795181	0.66	1		Sim-PBMC 8	MarsGT	0.68717	0.7422	0.594241
Sim-PBMC 8	MarsGT	0.903226	0.84	0.976744		Sim-PBMC 8	MarsGT	0.690962	0.7378	0.62905
Sim-PBMC 8	MarsGT	0	0	0		Sim-PBMC 8	MarsGT	0.691671	0.7352	0.638261
Sim-PBMC 8	MarsGT	0	0	0		Sim-PBMC 8	MarsGT	0.685368	0.7338	0.653293
Sim-PBMC 8	MarsGT	0	0	0		Sim-PBMC 8	MarsGT	0.704403	0.7492	0.617095
Sim-PBMC 8	MarsGT	0.823529	0.7	1		Sim-PBMC 8	MarsGT	0.701844	0.7532	0.610895
Sim-PBMC 8	MarsGT	0.840909	0.74	0.973684		Sim-PBMC 8	MarsGT	0.699987	0.7798	0.57413
Sim-PBMC 8	MarsGT	0	0	0		Sim-PBMC 8	MarsGT	0.690583	0.7452	0.642642
Sim-PBMC 8	MarsGT	0	0	0		Sim-PBMC 8	MarsGT	0.686214	0.732	0.651634
Sim-PBMC 8	MarsGT	0.969072	0.94	1		Sim-PBMC 8	MarsGT	0.68516	0.7398	0.635653
Sim-PBMC 8	MarsGT	0.716049	0.58	0.935484		Sim-PBMC 8	MarsGT	0.695477	0.7482	0.627222
Sim-PBMC 8	MarsGT	0.888889	0.8	1		Sim-PBMC 8	MarsGT	0.688598	0.7276	0.635169
Sim-PBMC 8	MarsGT	0	0	0		Sim-PBMC 8	MarsGT	0.680304	0.7316	0.660054
Sim-PBMC 8	MarsGT	0.804598	0.7	0.945946		Sim-PBMC 8	MarsGT	0.674856	0.728	0.665044
Sim-PBMC 8	MarsGT	0.913043	0.84	1		Sim-PBMC 8	MarsGT	0.692368	0.7388	0.629073
Sim-PBMC 8	MarsGT	0.9375	0.9	0.978261		Sim-PBMC 8	MarsGT	0.691636	0.7454	0.630794
Sim-PBMC 8	MarsGT	0	0	0		Sim-PBMC 8	MarsGT	0.689805	0.7524	0.60223
Sim-PBMC 8	MarsGT	0.767442	0.66	0.916667		Sim-PBMC 8	MarsGT	0.700488	0.753	0.616894
Sim-PBMC 8	MarsGT	0	0	0		Sim-PBMC 8	MarsGT	0.685921	0.755	0.61988
Sim-PBMC 8	MarsGT	0	0	0		Sim-PBMC 8	MarsGT	0.684554	0.734	0.663487
Sim-PBMC 8	MarsGT	0.007634	0.02	0.004717		Sim-PBMC 8	MarsGT	0.674415	0.7292	0.679308
Sim-PBMC 8	MarsGT	0	0	0		Sim-PBMC 8	MarsGT	0.687728	0.736	0.647581
Sim-PBMC 9	FIRE	0	0	0		Sim-PBMC 9	SCMER	0.391259	0.487	1.35414
Sim-PBMC 9	FIRE	0	0	0		Sim-PBMC 9	SCMER	0.193987	0.3866	1.77524
Sim-PBMC 9	FIRE	0.01194	0.006173	0.181818		Sim-PBMC 9	SCMER	0.241319	0.4214	1.66077
Sim-PBMC 9	FIRE	0	0	0		Sim-PBMC 9	SCMER	0.189803	0.3898	1.79139
Sim-PBMC 9	FIRE	0	0	0		Sim-PBMC 9	SCMER	0.343943	0.4806	1.44193
Sim-PBMC 9	FIRE	0.005634	0.003021	0.041667		Sim-PBMC 9	SCMER	0.229936	0.4128	1.69052
Sim-PBMC 9	FIRE	0	0	0		Sim-PBMC 9	SCMER	0.220517	0.3994	1.70815
Sim-PBMC 9	FIRE	0	0	0		Sim-PBMC 9	SCMER	0.227488	0.417	1.68494
Sim-PBMC 9	FIRE	0	0	0		Sim-PBMC 9	SCMER	0.177517	0.3786	1.80985
Sim-PBMC 9	FIRE	0.00542	0.002959	0.032258		Sim-PBMC 9	SCMER	0.231711	0.4158	1.68281
Sim-PBMC 9	FIRE	0	0	0		Sim-PBMC 9	SCMER	0.173948	0.3872	1.82872
Sim-PBMC 9	FIRE	0	0	0		Sim-PBMC 9	SCMER	0.23727	0.4224	1.69524
Sim-PBMC 9	FIRE	0.005181	0.00277	0.04		Sim-PBMC 9	SCMER	0.187381	0.3834	1.80096
Sim-PBMC 9	FIRE	0	0	0		Sim-PBMC 9	SCMER	0.148868	0.3516	1.89024
Sim-PBMC 9	FIRE	0	0	0		Sim-PBMC 9	SCMER	0.239994	0.4158	1.6652
Sim-PBMC 9	FIRE	0.006098	0.003115	0.142857		Sim-PBMC 9	SCMER	0.221099	0.4022	1.70433
Sim-PBMC 9	FIRE	0	0	0		Sim-PBMC 9	SCMER	0.542125	0.5462	1.10128
Sim-PBMC 9	FIRE	0.01626	0.00831	0.375		Sim-PBMC 9	SCMER	0.229005	0.4162	1.69859
Sim-PBMC 9	FIRE	0	0	0		Sim-PBMC 9	SCMER	0.188842	0.385	1.7763
Sim-PBMC 9	FIRE	0	0	0		Sim-PBMC 9	SCMER	0.240499	0.4118	1.66723
Sim-PBMC 9	FIRE	0.005181	0.002933	0.022222		Sim-PBMC 9	SCMER	0.415669	0.5	1.32842
Sim-PBMC 9	FIRE	0	0	0		Sim-PBMC 9	SCMER	0.20189	0.4064	1.77657
Sim-PBMC 9	FIRE	0	0	0		Sim-PBMC 9	SCMER	0.184437	0.3738	1.78677
Sim-PBMC 9	FIRE	0	0	0		Sim-PBMC 9	SCMER	0.237212	0.4166	1.67543
Sim-PBMC 9	FIRE	0	0	0		Sim-PBMC 9	SCMER	0.239319	0.418	1.66868
Sim-PBMC 9	FIRE	0	0	0		Sim-PBMC 9	SCMER	0.235422	0.4216	1.68834
Sim-PBMC 9	FIRE	0	0	0		Sim-PBMC 9	SCMER	0.191043	0.3732	1.77996
Sim-PBMC 9	FIRE	0.005682	0.002865	0.333333		Sim-PBMC 9	SCMER	0.440548	0.5392	1.27707
Sim-PBMC 9	FIRE	0	0	0		Sim-PBMC 9	SCMER	0.264382	0.4298	1.62827
Sim-PBMC 9	FIRE	0	0	0		Sim-PBMC 9	SCMER	0.187081	0.3974	1.79129
Sim-PBMC 9	FIRE	0.022284	0.012012	0.153846		Sim-PBMC 9	SCMER	0.180727	0.3958	1.80824
Sim-PBMC 9	FIRE	0	0	0		Sim-PBMC 9	SCMER	0.206019	0.408	1.76288
Sim-PBMC 9	FIRE	0	0	0		Sim-PBMC 9	SCMER	0.254626	0.4184	1.64427
Sim-PBMC 9	FIRE	0	0	0		Sim-PBMC 9	SCMER	0.203344	0.3854	1.75706
Sim-PBMC 9	FIRE	0	0	0		Sim-PBMC 9	SCMER	0.193488	0.3798	1.76381
Sim-PBMC 9	FIRE	0	0	0		Sim-PBMC 9	SCMER	0.253431	0.4092	1.64776
Sim-PBMC 9	FIRE	0	0	0		Sim-PBMC 9	SCMER	0.208654	0.3934	1.75463
Sim-PBMC 9	FIRE	0.005587	0.003049	0.033333		Sim-PBMC 9	SCMER	0.198552	0.3898	1.75141
Sim-PBMC 9	FIRE	0	0	0		Sim-PBMC 9	SCMER	0.210454	0.39	1.7323
Sim-PBMC 9	FIRE	0	0	0		Sim-PBMC 9	SCMER	0.164192	0.3728	1.835
Sim-PBMC 9	FIRE	0.00578	0.003003	0.076923		Sim-PBMC 9	SCMER	0.232987	0.4206	1.67769
Sim-PBMC 9	FIRE	0.005797	0.002967	0.125		Sim-PBMC 9	SCMER	0.136297	0.3384	1.91129
Sim-PBMC 9	FIRE	0	0	0		Sim-PBMC 9	SCMER	0.248523	0.3968	1.64651
Sim-PBMC 9	FIRE	0	0	0		Sim-PBMC 9	SCMER	0.277231	0.4424	1.58191
Sim-PBMC 9	FIRE	0	0	0		Sim-PBMC 9	SCMER	0.251382	0.433	1.63733
Sim-PBMC 9	FIRE	0.005682	0.003086	0.035714		Sim-PBMC 9	SCMER	0.218182	0.4224	1.70486
Sim-PBMC 9	FIRE	0	0	0		Sim-PBMC 9	SCMER	0.198195	0.3872	1.77339
Sim-PBMC 9	FIRE	0	0	0		Sim-PBMC 9	SCMER	0.190048	0.37	1.78335
Sim-PBMC 9	FIRE	0	0	0		Sim-PBMC 9	SCMER	0.200578	0.3962	1.74838
Sim-PBMC 9	FIRE	0	0	0		Sim-PBMC 9	SCMER	0.377637	0.4782	1.38831
Sim-PBMC 9	GapClust	0	0	0		Sim-PBMC 9	GiniClust	0.694064	0.5876	0.932571
Sim-PBMC 9	GapClust	0	0	0		Sim-PBMC 9	GiniClust	0.722138	0.595	0.92149
Sim-PBMC 9	GapClust	0	0	0		Sim-PBMC 9	GiniClust	0.69744	0.585	0.992733
Sim-PBMC 9	GapClust	0	0	0		Sim-PBMC 9	GiniClust	0.697092	0.5844	0.993414
Sim-PBMC 9	GapClust	0	0	0		Sim-PBMC 9	GiniClust	0.722279	0.5938	0.921554
Sim-PBMC 9	GapClust	0	0	0		Sim-PBMC 9	GiniClust	0.737722	0.5966	0.888302
Sim-PBMC 9	GapClust	0	0	0		Sim-PBMC 9	GiniClust	0.683636	0.585	1.0126
Sim-PBMC 9	GapClust	0	0	0		Sim-PBMC 9	GiniClust	0.723259	0.5936	0.913319
Sim-PBMC 9	GapClust	0	0	0		Sim-PBMC 9	GiniClust	0.721388	0.594	0.92719
Sim-PBMC 9	GapClust	0	0	0		Sim-PBMC 9	GiniClust	0.724769	0.593	0.922344
Sim-PBMC 9	GapClust	0	0	0		Sim-PBMC 9	GiniClust	0.700487	0.5822	0.988425
Sim-PBMC 9	GapClust	0	0	0		Sim-PBMC 9	GiniClust	0.697442	0.5766	1.00335
Sim-PBMC 9	GapClust	0	0	0		Sim-PBMC 9	GiniClust	0.725876	0.5926	0.9216
Sim-PBMC 9	GapClust	0	0	0		Sim-PBMC 9	GiniClust	0.734894	0.5954	0.900338
Sim-PBMC 9	GapClust	0	0	0		Sim-PBMC 9	GiniClust	0.699625	0.5782	0.996137
Sim-PBMC 9	GapClust	0	0	0		Sim-PBMC 9	GiniClust	0.697977	0.5818	0.986832
Sim-PBMC 9	GapClust	0	0	0		Sim-PBMC 9	GiniClust	0.748522	0.621	0.852303
Sim-PBMC 9	GapClust	0	0	0		Sim-PBMC 9	GiniClust	0.693401	0.578	1.01243
Sim-PBMC 9	GapClust	0	0	0		Sim-PBMC 9	GiniClust	0.70268	0.584	0.90238
Sim-PBMC 9	GapClust	0	0	0		Sim-PBMC 9	GiniClust	0.704011	0.5814	0.980464
Sim-PBMC 9	GapClust	0	0	0		Sim-PBMC 9	GiniClust	0.711553	0.591	0.948553
Sim-PBMC 9	GapClust	0	0	0		Sim-PBMC 9	GiniClust	0.735939	0.5926	0.899645
Sim-PBMC 9	GapClust	0	0	0		Sim-PBMC 9	GiniClust	0.687065	0.5844	1.00899
Sim-PBMC 9	GapClust	0	0	0		Sim-PBMC 9	GiniClust	0.692692	0.5802	1.0022
Sim-PBMC 9	GapClust	0	0	0		Sim-PBMC 9	GiniClust	0.720396	0.5928	0.928878
Sim-PBMC 9	GapClust	0	0	0		Sim-PBMC 9	GiniClust	0.701367	0.5842	0.979196
Sim-PBMC 9	GapClust	0.012121	0.006098	1		Sim-PBMC 9	GiniClust	0.732927	0.5944	0.900503
Sim-PBMC 9	GapClust	0	0	0		Sim-PBMC 9	GiniClust	0.701185	0.583	0.987915
Sim-PBMC 9	GapClust	0	0	0		Sim-PBMC 9	GiniClust	0.727141	0.5906	0.920026
Sim-PBMC 9	GapClust	0	0	0		Sim-PBMC 9	GiniClust	0.718217	0.5928	0.932603
Sim-PBMC 9	GapClust	0	0	0		Sim-PBMC 9	GiniClust	0.70089	0.583	0.985555
Sim-PBMC 9	GapClust	0	0	0		Sim-PBMC 9	GiniClust	0.693573	0.584	1.00016
Sim-PBMC 9	GapClust	0	0	0		Sim-PBMC 9	GiniClust	0.705946	0.5834	0.978554
Sim-PBMC 9	GapClust	0	0	0		Sim-PBMC 9	GiniClust	0.738672	0.6246	0.868819
Sim-PBMC 9	GapClust	0	0	0		Sim-PBMC 9	GiniClust	0.720831	0.5912	0.92662
Sim-PBMC 9	GapClust	0	0	0		Sim-PBMC 9	GiniClust	0.715949	0.5938	0.942571
Sim-PBMC 9	GapClust	0	0	0		Sim-PBMC 9	GiniClust	0.741254	0.6252	0.868405
Sim-PBMC 9	GapClust	0	0	0		Sim-PBMC 9	GiniClust	0.684056	0.575	0.958864
Sim-PBMC 9	GapClust	0	0	0		Sim-PBMC 9	GiniClust	0.736367	0.6146	0.889112
Sim-PBMC 9	GapClust	0	0	0		Sim-PBMC 9	GiniClust	0.701428	0.5884	0.981582
Sim-PBMC 9	GapClust	0	0	0		Sim-PBMC 9	GiniClust	0.725729	0.614	0.915388
Sim-PBMC 9	GapClust	0	0	0		Sim-PBMC 9	GiniClust	0.696001	0.5816	1.00098
Sim-PBMC 9	GapClust	0	0	0		Sim-PBMC 9	GiniClust	0.737942	0.6304	0.864112
Sim-PBMC 9	GapClust	0	0	0		Sim-PBMC 9	GiniClust	0.699996	0.587	0.984383
Sim-PBMC 9	GapClust	0	0	0		Sim-PBMC 9	GiniClust	0.694616	0.5822	0.997622
Sim-PBMC 9	GapClust	0	0	0		Sim-PBMC 9	GiniClust	0.711891	0.5864	0.957929
Sim-PBMC 9	GapClust	0	0	0		Sim-PBMC 9	GiniClust	0.7319	0.5968	0.898925
Sim-PBMC 9	GapClust	0	0	0		Sim-PBMC 9	GiniClust	0.73355	0.5922	0.896383
Sim-PBMC 9	GapClust	0	0	0		Sim-PBMC 9	GiniClust	0.713909	0.5926	0.94272
Sim-PBMC 9	GapClust	0	0	0		Sim-PBMC 9	GiniClust	0.69386	0.5878	0.991969
Sim-PBMC 9	CellSIUS	0.062323	0.032836	0.611111		Sim-PBMC 9	RaceID	0.434181	0.5126	1.32472
Sim-PBMC 9	CellSIUS	0.22043	0.123867	1		Sim-PBMC 9	RaceID	0.45396	0.5598	1.15361
Sim-PBMC 9	CellSIUS	0	0	0		Sim-PBMC 9	RaceID	0.449667	0.54	1.23659
Sim-PBMC 9	CellSIUS	0	0	0		Sim-PBMC 9	RaceID	0.44233	0.4942	1.29567
Sim-PBMC 9	CellSIUS	0.234332	0.132716	1		Sim-PBMC 9	RaceID	0.463637	0.5728	1.22327
Sim-PBMC 9	CellSIUS	0.155125	0.084592	0.933333		Sim-PBMC 9	RaceID	0.44545	0.5394	1.25656
Sim-PBMC 9	CellSIUS	0.140673	0.076667	0.851852		Sim-PBMC 9	RaceID	0.428324	0.4606	1.34152
Sim-PBMC 9	CellSIUS	0.162791	0.088608	1		Sim-PBMC 9	RaceID	0.440622	0.5366	1.2838
Sim-PBMC 9	CellSIUS	0.219839	0.123494	1		Sim-PBMC 9	RaceID	0.44254	0.576	1.18636
Sim-PBMC 9	CellSIUS	0.192513	0.106509	1		Sim-PBMC 9	RaceID	0.445621	0.4706	1.33059
Sim-PBMC 9	CellSIUS	0.24	0.139942	0.842105		Sim-PBMC 9	RaceID	0.491881	0.536	1.20294
Sim-PBMC 9	CellSIUS	0.194647	0.108401	0.952381		Sim-PBMC 9	RaceID	0.425441	0.4946	1.33828
Sim-PBMC 9	CellSIUS	0.306483	0.216066	0.527027		Sim-PBMC 9	RaceID	0.472396	0.5508	1.20621
Sim-PBMC 9	CellSIUS	0.229167	0.130178	0.956522		Sim-PBMC 9	RaceID	0.432591	0.5278	1.27556
Sim-PBMC 9	CellSIUS	0.191919	0.106145	1		Sim-PBMC 9	RaceID	0.443702	0.4504	1.34132
Sim-PBMC 9	CellSIUS	0	0	0		Sim-PBMC 9	RaceID	0.393007	0.4482	1.41863
Sim-PBMC 9	CellSIUS	0.114583	0.060942	0.956522		Sim-PBMC 9	RaceID	0.465552	0.4922	1.30046
Sim-PBMC 9	CellSIUS	0.016484	0.00831	1		Sim-PBMC 9	RaceID	0.467114	0.5594	1.1748
Sim-PBMC 9	CellSIUS	0.191257	0.10574	1		Sim-PBMC 9	RaceID	0.446068	0.5268	1.29908
Sim-PBMC 9	CellSIUS	0.23219	0.132132	0.956522		Sim-PBMC 9	RaceID	0.462885	0.4914	1.28085
Sim-PBMC 9	CellSIUS	0.151762	0.082111	1		Sim-PBMC 9	RaceID	0.440147	0.5018	1.29155
Sim-PBMC 9	CellSIUS	0.053476	0.027701	0.769231		Sim-PBMC 9	RaceID	0.471209	0.5538	1.24052
Sim-PBMC 9	CellSIUS	0.075	0.04	0.6		Sim-PBMC 9	RaceID	0.422224	0.4824	1.3293
Sim-PBMC 9	CellSIUS	0.140449	0.075529	1		Sim-PBMC 9	RaceID	0.452903	0.518	1.27344
Sim-PBMC 9	CellSIUS	0.218905	0.122905	1		Sim-PBMC 9	RaceID	0.289056	0.3302	1.76294
Sim-PBMC 9	CellSIUS	0.184874	0.101852	1		Sim-PBMC 9	RaceID	0.444119	0.5226	1.26844
Sim-PBMC 9	CellSIUS	0.211957	0.118902	0.975		Sim-PBMC 9	RaceID	0.46511	0.5464	1.20376
Sim-PBMC 9	CellSIUS	0.19171	0.106017	1		Sim-PBMC 9	RaceID	0.433798	0.44	1.43237
Sim-PBMC 9	CellSIUS	0.191919	0.106145	1		Sim-PBMC 9	RaceID	0.478401	0.4784	1.26133
Sim-PBMC 9	CellSIUS	0.017595	0.008902	0.75		Sim-PBMC 9	RaceID	0.44425	0.5244	1.26218
Sim-PBMC 9	CellSIUS	0	0	0		Sim-PBMC 9	RaceID	0.431073	0.554	1.2518
Sim-PBMC 9	CellSIUS	0.223404	0.126126	0.976744		Sim-PBMC 9	RaceID	0.453086	0.5326	1.23664
Sim-PBMC 9	CellSIUS	0.187013	0.103152	1		Sim-PBMC 9	RaceID	0.428654	0.4954	1.2959
Sim-PBMC 9	CellSIUS	0	0	0		Sim-PBMC 9	RaceID	0.418417	0.4914	1.31273
Sim-PBMC 9	CellSIUS	0.245333	0.140244	0.978723		Sim-PBMC 9	RaceID	0.418024	0.5286	1.30827
Sim-PBMC 9	CellSIUS	0.228426	0.12894	1		Sim-PBMC 9	RaceID	0.466643	0.4768	1.28522
Sim-PBMC 9	CellSIUS	0.005831	0.002933	0.5		Sim-PBMC 9	RaceID	0.419833	0.4846	1.33046
Sim-PBMC 9	CellSIUS	0.136364	0.073171	1		Sim-PBMC 9	RaceID	0.451421	0.5416	1.21002
Sim-PBMC 9	CellSIUS	0	0	0		Sim-PBMC 9	RaceID	0.456942	0.5748	1.17956
Sim-PBMC 9	CellSIUS	0.097561	0.051282	1		Sim-PBMC 9	RaceID	0.432343	0.5338	1.23948
Sim-PBMC 9	CellSIUS	0.228723	0.129129	1		Sim-PBMC 9	RaceID	0.424222	0.4264	1.42699
Sim-PBMC 9	CellSIUS	0.017442	0.008902	0.428571		Sim-PBMC 9	RaceID	0.438729	0.4684	1.34298
Sim-PBMC 9	CellSIUS	0.024465	0.012539	0.5		Sim-PBMC 9	RaceID	0.452546	0.5836	1.19373
Sim-PBMC 9	CellSIUS	0.074303	0.039088	0.75		Sim-PBMC 9	RaceID	0.469104	0.5818	1.10932
Sim-PBMC 9	CellSIUS	0.256545	0.147147	1		Sim-PBMC 9	RaceID	0.442174	0.5288	1.24823
Sim-PBMC 9	CellSIUS	0.140992	0.083333	0.457627		Sim-PBMC 9	RaceID	0.457559	0.4852	1.2838
Sim-PBMC 9	CellSIUS	0.216667	0.121495	1		Sim-PBMC 9	RaceID	0.429268	0.4258	1.41622
Sim-PBMC 9	CellSIUS	0.242894	0.138643	0.979167		Sim-PBMC 9	RaceID	0.459948	0.5396	1.21462
Sim-PBMC 9	CellSIUS	0	0	0		Sim-PBMC 9	RaceID	0.446045	0.481	1.32997
Sim-PBMC 9	CellSIUS	0.043478	0.022436	0.7		Sim-PBMC 9	RaceID	0.44763	0.563	1.17314
Sim-PBMC 9	MarsGT	0.638384	0.471642	0.9875		Sim-PBMC 9	MarsGT	0.715253	0.7316	0.67058
Sim-PBMC 9	MarsGT	0	0	0		Sim-PBMC 9	MarsGT	0.691354	0.6974	0.728375
Sim-PBMC 9	MarsGT	0.265957	0.154321	0.961538		Sim-PBMC 9	MarsGT	0.693964	0.7102	0.730849
Sim-PBMC 9	MarsGT	0	0	0		Sim-PBMC 9	MarsGT	0.706445	0.711	0.69669
Sim-PBMC 9	MarsGT	0	0	0		Sim-PBMC 9	MarsGT	0.68682	0.6996	0.734134
Sim-PBMC 9	MarsGT	0.566038	0.407855	0.924658		Sim-PBMC 9	MarsGT	0.708208	0.7362	0.65445
Sim-PBMC 9	MarsGT	0.604545	0.443333	0.95		Sim-PBMC 9	MarsGT	0.690311	0.7216	0.687606
Sim-PBMC 9	MarsGT	0	0	0		Sim-PBMC 9	MarsGT	0.689123	0.6966	0.716988
Sim-PBMC 9	MarsGT	0.187013	0.108434	0.679245		Sim-PBMC 9	MarsGT	0.691271	0.7044	0.706
Sim-PBMC 9	MarsGT	0	0	0		Sim-PBMC 9	MarsGT	0.686138	0.7072	0.702685
Sim-PBMC 9	MarsGT	0	0	0		Sim-PBMC 9	MarsGT	0.684638	0.6936	0.737757
Sim-PBMC 9	MarsGT	0	0	0		Sim-PBMC 9	MarsGT	0.695812	0.7074	0.718368
Sim-PBMC 9	MarsGT	0.226044	0.127424	1		Sim-PBMC 9	MarsGT	0.688941	0.7066	0.725114
Sim-PBMC 9	MarsGT	0.547033	0.559172	0.535411		Sim-PBMC 9	MarsGT	0.697301	0.714	0.674761
Sim-PBMC 9	MarsGT	0	0	0		Sim-PBMC 9	MarsGT	0.701384	0.698	0.711038
Sim-PBMC 9	MarsGT	0	0	0		Sim-PBMC 9	MarsGT	0.688809	0.7054	0.718479
Sim-PBMC 9	MarsGT	0	0	0		Sim-PBMC 9	MarsGT	0.695952	0.7008	0.726186
Sim-PBMC 9	MarsGT	0.570297	0.398892	1		Sim-PBMC 9	MarsGT	0.688937	0.7034	0.713016
Sim-PBMC 9	MarsGT	0.5629	0.398792	0.956522		Sim-PBMC 9	MarsGT	0.689576	0.7006	0.735029
Sim-PBMC 9	MarsGT	0	0	0		Sim-PBMC 9	MarsGT	0.690801	0.6988	0.72365
Sim-PBMC 9	MarsGT	0.584362	0.416422	0.97931		Sim-PBMC 9	MarsGT	0.693612	0.7188	0.690453
Sim-PBMC 9	MarsGT	0	0	0		Sim-PBMC 9	MarsGT	0.681366	0.7002	0.726792
Sim-PBMC 9	MarsGT	0.516908	0.356667	0.938596		Sim-PBMC 9	MarsGT	0.696604	0.7158	0.702621
Sim-PBMC 9	MarsGT	0.55914	0.392749	0.970149		Sim-PBMC 9	MarsGT	0.693118	0.7094	0.723494
Sim-PBMC 9	MarsGT	0.253659	0.145251	1		Sim-PBMC 9	MarsGT	0.719154	0.7228	0.663919
Sim-PBMC 9	MarsGT	0.567686	0.401235	0.970149		Sim-PBMC 9	MarsGT	0.684733	0.7014	0.708659
Sim-PBMC 9	MarsGT	0	0	0		Sim-PBMC 9	MarsGT	0.695957	0.7058	0.714457
Sim-PBMC 9	MarsGT	0	0	0		Sim-PBMC 9	MarsGT	0.670143	0.6812	0.747491
Sim-PBMC 9	MarsGT	0.22716	0.128492	0.978723		Sim-PBMC 9	MarsGT	0.700003	0.7122	0.704947
Sim-PBMC 9	MarsGT	0	0	0		Sim-PBMC 9	MarsGT	0.689492	0.6988	0.731404
Sim-PBMC 9	MarsGT	0.744444	0.603604	0.971014		Sim-PBMC 9	MarsGT	0.700985	0.7092	0.684055
Sim-PBMC 9	MarsGT	0.526799	0.516517	0.5375		Sim-PBMC 9	MarsGT	0.656558	0.6884	0.826716
Sim-PBMC 9	MarsGT	0.6742	0.512894	0.983516		Sim-PBMC 9	MarsGT	0.706512	0.7186	0.691919
Sim-PBMC 9	MarsGT	0	0	0		Sim-PBMC 9	MarsGT	0.65938	0.6846	0.776626
Sim-PBMC 9	MarsGT	0	0	0		Sim-PBMC 9	MarsGT	0.696349	0.7078	0.71272
Sim-PBMC 9	MarsGT	0.536688	0.366762	1		Sim-PBMC 9	MarsGT	0.694499	0.7014	0.729946
Sim-PBMC 9	MarsGT	0.69697	0.539589	0.983957		Sim-PBMC 9	MarsGT	0.710709	0.7328	0.633089
Sim-PBMC 9	MarsGT	0.104046	0.054878	1		Sim-PBMC 9	MarsGT	0.698096	0.7172	0.661598
Sim-PBMC 9	MarsGT	0	0	0		Sim-PBMC 9	MarsGT	0.701564	0.72	0.660303
Sim-PBMC 9	MarsGT	0.619658	0.464744	0.929487		Sim-PBMC 9	MarsGT	0.70848	0.7156	0.68275
Sim-PBMC 9	MarsGT	0.005	0.003003	0.014925		Sim-PBMC 9	MarsGT	0.686784	0.7046	0.718747
Sim-PBMC 9	MarsGT	0.662791	0.507418	0.955307		Sim-PBMC 9	MarsGT	0.690097	0.7154	0.697881
Sim-PBMC 9	MarsGT	0.568282	0.404389	0.955556		Sim-PBMC 9	MarsGT	0.693187	0.7214	0.688856
Sim-PBMC 9	MarsGT	0.547945	0.390879	0.916031		Sim-PBMC 9	MarsGT	0.704144	0.7318	0.670062
Sim-PBMC 9	MarsGT	0	0	0		Sim-PBMC 9	MarsGT	0.689733	0.704	0.726209
Sim-PBMC 9	MarsGT	0.622881	0.453704	0.993243		Sim-PBMC 9	MarsGT	0.68447	0.6966	0.733742
Sim-PBMC 9	MarsGT	0.008511	0.006231	0.013423		Sim-PBMC 9	MarsGT	0.706742	0.7376	0.659732
[truncated: 3 more rows]

## Sheet: Supp data 3
Data 3. The evaluation of simulation datasets for the false positive test.
Group1					Group2
Software	F1	Precision	Recall		Software	purity	NMI	Entropy
FIRE	1	1	1		Scmer	0.64	0.040885	0.627719
FIRE	1	1	1		Scmer	0.632	0.037246	0.635183
FIRE	1	1	1		Scmer	0.69	0.071232	0.576541
FIRE	1	1	1		Scmer	0.62	0.024214	0.655859
FIRE	1	1	1		Scmer	0.652	0.041975	0.62565
FIRE	1	1	1		Scmer	0.66	0.054359	0.607046
FIRE	1	1	1		Scmer	0.608	0.028188	0.649186
FIRE	1	1	1		Scmer	0.62	0.028931	0.648457
FIRE	1	1	1		Scmer	0.638	0.035936	0.63762
FIRE	1	1	1		Scmer	0.588	0.014414	0.670417
FIRE	1	1	1		Scmer	0.58	0.015182	0.670335
FIRE	1	1	1		Scmer	0.654	0.044452	0.624882
FIRE	1	1	1		Scmer	0.604	0.02705	0.651399
FIRE	1	1	1		Scmer	0.654	0.045775	0.620489
FIRE	1	1	1		Scmer	0.696	0.070392	0.586976
FIRE	1	1	1		Scmer	0.642	0.05421	0.609863
FIRE	1	1	1		Scmer	0.608	0.028757	0.64725
FIRE	1	1	1		Scmer	0.604	0.021567	0.659933
FIRE	1	1	1		Scmer	0.7	0.057177	0.592289
FIRE	1	1	1		Scmer	0.664	0.049349	0.614902
FIRE	1	1	1		Scmer	0.7	0.078176	0.573622
FIRE	1	1	1		Scmer	0.656	0.047523	0.619024
FIRE	1	1	1		Scmer	0.612	0.02453	0.655257
FIRE	1	1	1		Scmer	0.622	0.027654	0.649322
FIRE	1	1	1		Scmer	0.628	0.029619	0.646262
FIRE	1	1	1		Scmer	0.65	0.053387	0.607001
FIRE	1	1	1		Scmer	0.66	0.051481	0.610474
FIRE	1	1	1		Scmer	0.648	0.046781	0.622148
FIRE	1	1	1		Scmer	0.606	0.019998	0.660251
FIRE	1	1	1		Scmer	0.636	0.039562	0.630216
FIRE	1	1	1		Scmer	0.61	0.035984	0.636773
FIRE	1	1	1		Scmer	0.63	0.033824	0.640002
FIRE	1	1	1		Scmer	0.686	0.065678	0.590479
FIRE	1	1	1		Scmer	0.702	0.07212	0.582488
FIRE	1	1	1		Scmer	0.7	0.089883	0.554723
FIRE	1	1	1		Scmer	0.698	0.075773	0.57574
FIRE	1	1	1		Scmer	0.65	0.043766	0.62383
FIRE	1	1	1		Scmer	0.616	0.026586	0.651988
FIRE	1	1	1		Scmer	0.652	0.042226	0.622941
FIRE	1	1	1		Scmer	0.674	0.05556	0.606542
FIRE	1	1	1		Scmer	0.66	0.061393	0.596311
FIRE	1	1	1		Scmer	0.698	0.076283	0.580142
FIRE	1	1	1		Scmer	0.634	0.033192	0.641274
FIRE	1	1	1		Scmer	0.634	0.038232	0.632061
FIRE	1	1	1		Scmer	0.658	0.047668	0.618451
FIRE	1	1	1		Scmer	0.618	0.022571	0.657903
FIRE	1	1	1		Scmer	0.624	0.02911	0.647256
FIRE	1	1	1		Scmer	0.67	0.057113	0.604012
FIRE	1	1	1		Scmer	0.684	0.057111	0.599665
FIRE	1	1	1		Scmer	0.624	0.029432	0.64604
GapClust	1	1	1		GiniClust	0.994	0.953057	0.032573
GapClust	1	1	1		GiniClust	0.992	0.940727	0.041145
GapClust	1	1	1		GiniClust	0.996	0.966365	0.023329
GapClust	1	1	1		GiniClust	0.996	0.962378	0.026078
GapClust	0.997996	1	0.996		GiniClust	0.996	0.966365	0.023329
GapClust	1	1	1		GiniClust	0.994	0.953057	0.032573
GapClust	1	1	1		GiniClust	0.994	0.947572	0.036344
GapClust	1	1	1		GiniClust	0.99	0.929125	0.04922
GapClust	0.997996	1	0.996		GiniClust	0.992	0.934275	0.045572
GapClust	1	1	1		GiniClust	0.986	0.907561	0.064252
GapClust	1	1	1		GiniClust	0.994	0.953057	0.032573
GapClust	1	1	1		GiniClust	0.988	0.910368	0.062186
GapClust	1	1	1		GiniClust	0.996	0.962378	0.026078
GapClust	1	1	1		GiniClust	0.996	0.962378	0.026078
GapClust	1	1	1		GiniClust	0.994	0.953057	0.032573
GapClust	1	1	1		GiniClust	0.996	0.938642	0.023265
GapClust	1	1	1		GiniClust	1	1	0
GapClust	1	1	1		GiniClust	0.998	0.981183	0.013047
GapClust	1	1	1		GiniClust	0.996	0.966365	0.023329
GapClust	1	1	1		GiniClust	0.998	0.953008	0.013047
GapClust	1	1	1		GiniClust	0.99	0.929125	0.04922
GapClust	1	1	1		GiniClust	0.992	0.940727	0.041145
GapClust	1	1	1		GiniClust	0.99	0.929125	0.04922
GapClust	1	1	1		GiniClust	0.99	0.929125	0.04922
GapClust	1	1	1		GiniClust	0.996	0.966365	0.023329
GapClust	0.997996	1	0.996		GiniClust	0.994	0.953057	0.032573
GapClust	1	1	1		GiniClust	0.99	0.929125	0.04922
GapClust	1	1	1		GiniClust	0.99	0.929125	0.04922
GapClust	1	1	1		GiniClust	0.996	0.966365	0.023329
GapClust	1	1	1		GiniClust	0.994	0.953057	0.032573
GapClust	1	1	1		GiniClust	0.998	0.964977	0.013047
GapClust	1	1	1		GiniClust	0.992	0.940727	0.041145
GapClust	0.997996	1	0.996		GiniClust	0.998	0.981183	0.013047
GapClust	1	1	1		GiniClust	0.998	0.981183	0.013047
GapClust	1	1	1		GiniClust	0.998	0.981183	0.013047
GapClust	1	1	1		GiniClust	0.992	0.940727	0.041145
GapClust	1	1	1		GiniClust	0.992	0.908718	0.040985
GapClust	1	1	1		GiniClust	0.99	0.921958	0.054128
GapClust	1	1	1		GiniClust	0.994	0.947572	0.036344
GapClust	1	1	1		GiniClust	0.994	0.953057	0.032573
GapClust	1	1	1		GiniClust	0.992	0.934275	0.045572
GapClust	1	1	1		GiniClust	0.996	0.962378	0.026078
GapClust	1	1	1		GiniClust	0.994	0.947572	0.036344
GapClust	1	1	1		GiniClust	1	1	0
GapClust	1	1	1		GiniClust	0.994	0.953057	0.032573
GapClust	1	1	1		GiniClust	0.99	0.921958	0.054128
GapClust	0.997996	1	0.996		GiniClust	1	1	0
GapClust	1	1	1		GiniClust	0.996	0.966365	0.023329
GapClust	1	1	1		GiniClust	0.998	0.981183	0.013047
GapClust	1	1	1		GiniClust	0.992	0.940727	0.041145
CellSIUS	1	1	1		RaceID	0.956	0.378514	0.085676
CellSIUS	1	1	1		RaceID	0.944	0.449204	0.118606
CellSIUS	1	1	1		RaceID	0.976	0.441102	0.046571
CellSIUS	1	1	1		RaceID	0.988	0.435801	0.050775
CellSIUS	1	1	1		RaceID	0.98	0.394434	0.052947
CellSIUS	1	1	1		RaceID	0.974	0.442277	0.063453
CellSIUS	1	1	1		RaceID	0.934	0.386143	0.132907
CellSIUS	1	1	1		RaceID	0.948	0.484142	0.111043
CellSIUS	1	1	1		RaceID	0.978	0.54319	0.086217
CellSIUS	1	1	1		RaceID	0.96	0.41714	0.093804
CellSIUS	1	1	1		RaceID	0.98	0.448297	0.062768
CellSIUS	1	1	1		RaceID	0.966	0.403014	0.092637
CellSIUS	1	1	1		RaceID	0.968	0.450671	0.047016
CellSIUS	1	1	1		RaceID	0.942	0.412642	0.119255
CellSIUS	1	1	1		RaceID	0.974	0.430509	0.079942
CellSIUS	1	1	1		RaceID	0.972	0.468069	0.062646
CellSIUS	1	1	1		RaceID	0.976	0.456411	0.060042
CellSIUS	1	1	1		RaceID	0.986	0.426565	0.06173
CellSIUS	1	1	1		RaceID	0.988	0.507282	0.048554
CellSIUS	1	1	1		RaceID	0.992	0.430959	0.028645
CellSIUS	1	1	1		RaceID	0.976	0.444369	0.044997
CellSIUS	1	1	1		RaceID	0.976	0.413799	0.085867
CellSIUS	1	1	1		RaceID	0.974	0.455007	0.083307
CellSIUS	1	1	1		RaceID	0.96	0.402054	0.10302
CellSIUS	1	1	1		RaceID	0.946	0.428657	0.090902
CellSIUS	1	1	1		RaceID	0.954	0.416853	0.086829
CellSIUS	1	1	1		RaceID	0.946	0.390504	0.128794
CellSIUS	1	1	1		RaceID	0.98	0.486258	0.058973
CellSIUS	1	1	1		RaceID	0.96	0.442561	0.088261
CellSIUS	1	1	1		RaceID	0.964	0.388881	0.098021
CellSIUS	1	1	1		RaceID	0.992	0.498707	0.041675
CellSIUS	1	1	1		RaceID	0.958	0.382346	0.100876
CellSIUS	1	1	1		RaceID	0.978	0.45719	0.067561
CellSIUS	1	1	1		RaceID	0.95	0.517594	0.12265
CellSIUS	1	1	1		RaceID	0.924	0.374365	0.142925
CellSIUS	1	1	1		RaceID	0.968	0.477734	0.097659
CellSIUS	1	1	1		RaceID	0.982	0.426555	0.06348
CellSIUS	1	1	1		RaceID	0.94	0.432374	0.130255
CellSIUS	1	1	1		RaceID	0.992	0.469669	0.029586
CellSIUS	1	1	1		RaceID	0.972	0.44172	0.071271
CellSIUS	1	1	1		RaceID	0.994	0.554706	0.029114
CellSIUS	1	1	1		RaceID	0.978	0.472554	0.065077
CellSIUS	1	1	1		RaceID	0.964	0.440465	0.081671
CellSIUS	1	1	1		RaceID	0.968	0.420024	0.071292
CellSIUS	1	1	1		RaceID	0.952	0.383452	0.111666
CellSIUS	1	1	1		RaceID	0.924	0.386036	0.135195
CellSIUS	1	1	1		RaceID	0.986	0.42603	0.042188
CellSIUS	1	1	1		RaceID	0.966	0.414065	0.078729
CellSIUS	1	1	1		RaceID	0.954	0.494664	0.065135
CellSIUS	1	1	1		RaceID	0.948	0.414327	0.129217
MarsGT	1	1	1		MarsGT	0.994	0.953057	0.032573
MarsGT	1	1	1		MarsGT	0.994	0.792206	0.032454
MarsGT	1	1	1		MarsGT	0.996	0.966365	0.023329
MarsGT	1	1	1		MarsGT	0.996	0.966365	0.023329
MarsGT	1	1	1		MarsGT	0.994	0.953057	0.032573
MarsGT	1	1	1		MarsGT	0.994	0.953057	0.032573
MarsGT	1	1	1		MarsGT	0.994	0.947572	0.036344
MarsGT	1	1	1		MarsGT	0.99	0.929125	0.04922
MarsGT	1	1	1		MarsGT	0.996	0.962378	0.026078
MarsGT	1	1	1		MarsGT	0.99	0.929125	0.04922
MarsGT	1	1	1		MarsGT	0.994	0.953057	0.032573
MarsGT	1	1	1		MarsGT	0.988	0.910368	0.062186
MarsGT	1	1	1		MarsGT	0.998	0.981183	0.013047
MarsGT	1	1	1		MarsGT	0.994	0.947572	0.036344
MarsGT	1	1	1		MarsGT	0.988	0.918102	0.056899
MarsGT	1	1	1		MarsGT	0.996	0.966365	0.023329
MarsGT	1	1	1		MarsGT	1	1	0
MarsGT	1	1	1		MarsGT	0.998	0.981183	0.013047
MarsGT	1	1	1		MarsGT	0.994	0.860902	0.032573
MarsGT	1	1	1		MarsGT	0.996	0.962378	0.026078
MarsGT	1	1	1		MarsGT	0.992	0.940727	0.041145
MarsGT	1	1	1		MarsGT	0.988	0.918102	0.056899
MarsGT	1	1	1		MarsGT	0.996	0.966365	0.023329
MarsGT	1	1	1		MarsGT	0.988	0.735055	0.053526
MarsGT	1	1	1		MarsGT	1	1	0
MarsGT	1	1	1		MarsGT	0.992	0.940727	0.041145
MarsGT	1	1	1		MarsGT	0.988	0.741123	0.050136
MarsGT	1	1	1		MarsGT	0.99	0.929125	0.04922
MarsGT	1	1	1		MarsGT	0.992	0.940727	0.041145
MarsGT	1	1	1		MarsGT	0.994	0.953057	0.032573
MarsGT	1	1	1		MarsGT	0.996	0.966365	0.023329
MarsGT	1	1	1		MarsGT	0.996	0.966365	0.023329
MarsGT	1	1	1		MarsGT	0.996	0.828479	0.022216
MarsGT	1	1	1		MarsGT	0.994	0.953057	0.032573
MarsGT	1	1	1		MarsGT	0.998	0.981183	0.013047
MarsGT	1	1	1		MarsGT	0.996	0.966365	0.023329
MarsGT	1	1	1		MarsGT	0.99	0.929125	0.04922
MarsGT	1	1	1		MarsGT	0.986	0.899357	0.06985
MarsGT	1	1	1		MarsGT	0.998	0.981183	0.013047
MarsGT	1	1	1		MarsGT	0.994	0.953057	0.032573
MarsGT	1	1	1		MarsGT	0.984	0.888828	0.077187
MarsGT	1	1	1		MarsGT	0.994	0.947572	0.036344
MarsGT	1	1	1		MarsGT	0.996	0.962378	0.026078
MarsGT	1	1	1		MarsGT	0.998	0.981183	0.013047
MarsGT	1	1	1		MarsGT	0.988	0.910368	0.062186
MarsGT	1	1	1		MarsGT	0.99	0.921958	0.054128
MarsGT	1	1	1		MarsGT	1	1	0
MarsGT	1	1	1		MarsGT	0.994	0.953057	0.032573
MarsGT	1	1	1		MarsGT	0.996	0.966365	0.023329
MarsGT	1	1	1		MarsGT	0.988	0.918102	0.056899

## Sheet: Supp data 4
Data 4. The evaluation of real datasets in different percentages of rare cell populations for benchmarking.
Group1						Group2
Gradient	Software	F1	Recall	Precision		Gradient	Software	NMI	Purity	Entropy
0.005	FIRE	0.095238	0.2	0.0625		0.005	scmer	0.00358	0.995	0.027099
0.005	FIRE	0.235294	0.4	0.166667		0.005	scmer	0.003556	0.995	0.02683
0.005	FIRE	0.166667	0.4	0.105263		0.005	scmer	0.002915	0.995	0.02778
0.005	FIRE	0.222222	0.4	0.153846		0.005	scmer	0.004702	0.995	0.025842
0.005	FIRE	0.142857	0.2	0.111111		0.005	scmer	0.004432	0.995	0.025638
0.005	GapClust	0	0	0		0.005	GiniClust	0	0.995	0.031479
0.005	GapClust	0	0	0		0.005	GiniClust	0	0.995	0.031479
0.005	GapClust	0	0	0		0.005	GiniClust	0	0.995	0.031479
0.005	GapClust	0	0	0		0.005	GiniClust	0	0.995	0.031479
0.005	GapClust	0	0	0		0.005	GiniClust	0	0.995	0.031479
0.005	CellSIUS	0	0	0		0.005	RaceID	0.012383	0.995	0.018503
0.005	CellSIUS	0.6	0.6	0.6		0.005	RaceID	0.007261	0.995	0.024543
0.005	CellSIUS	0	0	0		0.005	RaceID	0.009467	0.995	0.020585
0.005	CellSIUS	0	0	0		0.005	RaceID	0.008192	0.996	0.020933
0.005	CellSIUS	1	1	1		0.005	RaceID	0.01116	0.996	0.018688
0.005	MarsGT	1	1	1		0.005	MarsGT	0.083654	1	0
0.005	MarsGT	0	0	0		0.005	MarsGT	0.010579	0.995	0.027658
0.005	MarsGT	0.833333	1	0.714286		0.005	MarsGT	0.095191	0.998	0.004188
0.005	MarsGT	0	0	0		0.005	MarsGT	0.004258	0.995	0.030335
0.005	MarsGT	1	1	1		0.005	MarsGT	0.083718	1	0
0.01	FIRE	0.27907	0.6	0.181818		0.01	scmer	0.005903	0.99	0.048202
0.01	FIRE	0.242424	0.4	0.173913		0.01	scmer	0.005558	0.99	0.04885
0.01	FIRE	0.357143	0.5	0.277778		0.01	scmer	0.008598	0.99	0.045682
0.01	FIRE	0.444444	0.8	0.307692		0.01	scmer	0.007196	0.99	0.04632
0.01	FIRE	0.235294	0.4	0.166667		0.01	scmer	0.00422	0.99	0.050318
0.01	GapClust	0	0	0		0.01	GiniClust	0	0.99	0.056002
0.01	GapClust	0	0	0		0.01	GiniClust	0	0.99	0.056002
0.01	GapClust	0.947368	0.9	1		0.01	GiniClust	0	0.99	0.056002
0.01	GapClust	0	0	0		0.01	GiniClust	0	0.99	0.056002
0.01	GapClust	0	0	0		0.01	GiniClust	0	0.99	0.056002
0.01	CellSIUS	0	0	0		0.01	RaceID	0.031926	0.996	0.019847
0.01	CellSIUS	0	0	0		0.01	RaceID	0.014803	0.99	0.0384
0.01	CellSIUS	0.888889	0.8	1		0.01	RaceID	0.036337	0.997	0.015631
0.01	CellSIUS	0	0	0		0.01	RaceID	0.030867	0.994	0.019256
0.01	CellSIUS	0	0	0		0.01	RaceID	0.02904	0.995	0.025978
0.01	MarsGT	0.952381	1	0.909091		0.01	MarsGT	0.131595	0.999	0.003351
0.01	MarsGT	0	0	0		0.01	MarsGT	0.0213	0.99	0.048066
0.01	MarsGT	0.947368	0.9	1		0.01	MarsGT	0.12292	0.999	0.007191
0.01	MarsGT	0.947368	0.9	1		0.01	MarsGT	0.122855	0.999	0.007226
0.01	MarsGT	0.947368	0.9	1		0.01	MarsGT	0.12321	0.999	0.007152
0.02	FIRE	0.521739	0.6	0.461538		0.02	scmer	0.006487	0.98	0.089119
0.02	FIRE	0.68	0.85	0.566667		0.02	scmer	0.007166	0.98	0.088521
0.02	FIRE	0.666667	0.8	0.571429		0.02	scmer	0.009478	0.98	0.086271
0.02	FIRE	0.521739	0.6	0.461538		0.02	scmer	0.010356	0.98	0.085322
0.02	FIRE	0.612245	0.75	0.517241		0.02	scmer	0.007053	0.98	0.088761
0.02	GapClust	0.95	0.95	0.95		0.02	GiniClust	0.938289	0.999	0.007888
0.02	GapClust	0	0	0		0.02	GiniClust	0	0.98	0.098039
0.02	GapClust	0	0	0		0.02	GiniClust	1	1	0
0.02	GapClust	0	0	0		0.02	GiniClust	0.940447	0.999	0.00402
0.02	GapClust	0	0	0		0.02	GiniClust	1	1	0
0.02	CellSIUS	0.823529	0.7	1		0.02	RaceID	0.068557	0.997	0.015714
0.02	CellSIUS	0.833333	0.75	0.9375		0.02	RaceID	0.057606	0.99	0.034356
0.02	CellSIUS	0.787879	0.65	1		0.02	RaceID	0.035271	0.985	0.059064
0.02	CellSIUS	0.823529	0.7	1		0.02	RaceID	0.048972	0.987	0.046959
0.02	CellSIUS	0.823529	0.7	1		0.02	RaceID	0.038099	0.987	0.052621
0.02	MarsGT	0.701754	1	0.540541		0.02	MarsGT	0.196311	0.983	0.025525
0.02	MarsGT	0.974359	0.95	1		0.02	MarsGT	0.211069	0.999	0.007041
0.02	MarsGT	1	1	1		0.02	MarsGT	0.227581	1	0
0.02	MarsGT	0.888889	0.8	1		0.02	MarsGT	0.177272	0.996	0.022587
0.02	MarsGT	1	1	1		0.02	MarsGT	0.224022	1	0
0.03	FIRE	0.724638	0.833333	0.641026		0.03	scmer	0.004795	0.97	0.12858
0.03	FIRE	0.610169	0.6	0.62069		0.03	scmer	0.009265	0.97	0.123079
0.03	FIRE	0.692308	0.9	0.5625		0.03	scmer	0.005334	0.97	0.127951
0.03	FIRE	0.721311	0.733333	0.709677		0.03	scmer	0.0064	0.97	0.126295
0.03	FIRE	0.782609	0.9	0.692308		0.03	scmer	0.009991	0.97	0.120847
0.03	GapClust	0	0	0		0.03	GiniClust	1	1	0
0.03	GapClust	0	0	0		0.03	GiniClust	0.909003	0.998	0.012261
0.03	GapClust	1	1	1		0.03	GiniClust	1	1	0
0.03	GapClust	0	0	0		0.03	GiniClust	0.954956	0.999	0.004418
0.03	GapClust	0.983607	1	0.967742		0.03	GiniClust	0.954956	0.999	0.004418
0.03	CellSIUS	0.909091	0.833333	1		0.03	RaceID	0.075955	0.982	0.045703
0.03	CellSIUS	0.823529	0.7	1		0.03	RaceID	0.096967	0.989	0.04366
0.03	CellSIUS	0.846154	0.733333	1		0.03	RaceID	0.126703	0.99	0.045011
0.03	CellSIUS	0.867925	0.766667	1		0.03	RaceID	0.09473	0.993	0.028384
0.03	CellSIUS	0.888889	0.8	1		0.03	RaceID	0.095149	0.987	0.044995
0.03	MarsGT	0.983607	1	0.967742		0.03	MarsGT	0.276015	0.999	0.004418
0.03	MarsGT	0.983607	1	0.967742		0.03	MarsGT	0.279336	0.999	0.004418
0.03	MarsGT	0.952381	1	0.909091		0.03	MarsGT	0.314821	0.997	0.010053
0.03	MarsGT	0.947368	0.9	1		0.03	MarsGT	0.250544	0.997	0.018062
0.03	MarsGT	0.965517	0.933333	1		0.03	MarsGT	0.260099	0.998	0.013035

## Sheet: Supp data 5
Data 5. Grid optimization MarsGT on real bench sets.
Group1 (Rare:0.01)															Group2 (Rare:0.03)															Group3
FIRE	Parameter (ngenes_keep)	F1				Precison				Recall					FIRE	Parameter (ngenes_keep)	F1				Precison				Recall					RaceID	Parameter (clustnr)	NMI				Purity				Entropy
		bench 1	bench 2	bench 3	bench 4	bench 1	bench 2	bench 3	bench 4	bench 1	bench 2	bench 3	bench 4				bench 1	bench 2	bench 3	bench 4	bench 1	bench 2	bench 3	bench 4	bench 1	bench 2	bench 3	bench 4				bench 1	bench 2	bench 3	bench 4	bench 1	bench 2	bench 3	bench 4	bench 1	bench 2	bench 3	bench 4
	1000	0	0.021374	0	0.1998	0	0.0608696	0	0.531915	0	0.012963	0	0.123001			1000	0.000849257	0.0581135	0.164052	0.0752726	0.0769231	0.565217	0.618243	0.569149	0.000426985	0.0306315	0.0945736	0.0403013			20	0.455421	0.522197	0.672505	0.534485	0.455315	0.571588	0.63953	0.574154	1.44939	1.27708	0.901114	1.30335
	1100	0.0027894	0.0228013	0	0	0.166667	0.0945946	0	0	0.00140647	0.012963	0	0			1100	0.00170358	0.0491803	0.112771	0.0984509	0.333333	0.72973	0.835714	0.572	0.000853971	0.0254477	0.0604651	0.0538606			21	0.455421	0.522197	0.672505	0.534485	0.455315	0.571588	0.63953	0.574154	1.44939	1.27708	0.901114	1.30335
	1200	0	0.00692042	0	0	0	0.0526316	0	0	0	0.0037037	0	0			1200	0	0.0194444	0.119157	0.0809969	0	0.552632	0.526316	0.5	0	0.00989632	0.0671835	0.0440678			22	0.455421	0.522197	0.672505	0.534485	0.455315	0.571588	0.63953	0.574154	1.44939	1.27708	0.901114	1.30335
	1300	0	0.0432767	0	0.0706638	0	0.130841	0	0.272727	0	0.0259259	0	0.0405904			1300	0	0.0637057	0.0613254	0.0345821	0	0.663551	0.712644	0.396694	0	0.033459	0.0320413	0.0180791			23	0.455421	0.522197	0.672505	0.534485	0.455315	0.571588	0.63953	0.574154	1.44939	1.27708	0.901114	1.30335
	1400	0.002574	0.017094	0	0.117874	0.0151515	0.111111	0	0.274775	0.00140647	0.00925926	0	0.0750308			1400	0.000830565	0.0313798	0.0583004	0.0528328	0.0151515	0.755556	0.662921	0.342342	0.000426985	0.0160226	0.030491	0.0286252			24	0.455421	0.522197	0.672505	0.534485	0.455315	0.571588	0.63953	0.574154	1.44939	1.27708	0.901114	1.30335
	1500	0.00992556	0.0360902	0	0	0.0421053	0.096	0	0	0.00562588	0.0222222	0	0			1500	0.00738613	0.081887	0.0881226	0.091868	0.0947368	0.736	0.601307	0.475352	0.00384287	0.0433553	0.0475452	0.0508475			25	0.455421	0.522197	0.672505	0.534485	0.455315	0.571588	0.63953	0.574154	1.44939	1.27708	0.901114	1.30335
	1600	0	0.0196078	0	0.0460251	0	0.0833333	0	0.153846	0	0.0111111	0	0.0270603			1600	0.00335711	0.0319052	0.039801	0.0343102	0.097561	0.486111	0.533333	0.335664	0.00170794	0.0164939	0.0206718	0.0180791			26	0.455421	0.522197	0.672505	0.534485	0.455315	0.571588	0.63953	0.574154	1.44939	1.27708	0.901114	1.30335
	1700	0	0.0135823	0	0.0619658	0	0.0816327	0	0.235772	0	0.00740741	0	0.0356704			1700	0.0025	0.0221096	0.0707119	0.0309575	0.0517241	0.489796	0.468354	0.349593	0.00128096	0.0113101	0.0382429	0.0161959			27	0.455421	0.560128	0.669571	0.534485	0.455315	0.634835	0.643721	0.574154	1.44939	1.09452	0.892864	1.30335
	1800	0.00533333	0.00348432	0.00851064	0.045977	0.0512821	0.0294118	0.0147059	0.152778	0.00281294	0.00185185	0.00598802	0.0270603			1800	0.00671987	0.0176252	0.0289566	0.0493033	0.205128	0.558824	0.426471	0.479167	0.00341588	0.00895382	0.0149871	0.0259887			28	0.455421	0.560128	0.669571	0.534485	0.455315	0.634835	0.643721	0.574154	1.44939	1.09452	0.892864	1.30335
	1900	0	0.0194489	0	0.0605405	0	0.0779221	0	0.25	0	0.0111111	0	0.0344403			1900	0.00951626	0.0391087	0.00809717	0.036863	0.0666667	0.558442	0.195122	0.455357	0.00512383	0.0202639	0.00413437	0.019209			29	0.455421	0.560128	0.669571	0.534485	0.455315	0.634835	0.643721	0.574154	1.44939	1.09452	0.892864	1.30335
	2000	0.0105541	0.0541401	0	0.0407725	0.0851064	0.193182	0	0.159664	0.00562588	0.0314815	0	0.0233702			2000	0.00586019	0.0425339	0.0152362	0.0209084	0.148936	0.534091	0.441176	0.243697	0.0029889	0.0221489	0.00775194	0.0109228			30	0.455421	0.560128	0.669571	0.534485	0.455315	0.634835	0.643721	0.574154	1.44939	1.09452	0.892864	1.30335
GapClust	Parameter (K)	F1				Precison				Recall					GapClust	Parameter (K)	F1				Precison				Recall					scmer	Parameter (lasso_value)	NMI				Purity				Entropy
		bench 1	bench 2	bench 3	bench 4	bench 1	bench 2	bench 3	bench 4	bench 1	bench 2	bench 3	bench 4				bench 1	bench 2	bench 3	bench 4	bench 1	bench 2	bench 3	bench 4	bench 1	bench 2	bench 3	bench 4				bench 1	bench 2	bench 3	bench 4	bench 1	bench 2	bench 3	bench 4	bench 1	bench 2	bench 3	bench 4
	150	0	0	0	0	0	0	0	0	0	0	0	0			150	0	0.00376294	0	0	0	1	0	0	0	0.00188501	0	0			1e-05	0.524577	0.603448	0.742043	0.718917	0.500783	0.603836	0.651965	0.804851	1.27553	1.12552	0.861024	0.61565
	160	0	0	0	0	0	0	0	0	0	0	0	0			160	0	0.00376294	0	0	0	1	0	0	0	0.00188501	0	0			2e-05	0.478908	0.484537	0.708115	0.722306	0.468654	0.506108	0.633347	0.797381	1.40783	1.40574	0.956706	0.63708
	170	0	0	0	0	0	0	0	0	0	0	0	0			170	0	0.00376294	0	0	0	1	0	0	0	0.00188501	0	0			3e-05	0.431341	0.475584	0.61715	0.711074	0.439715	0.527519	0.586356	0.793781	1.53068	1.42251	1.17572	0.647326
	180	0	0	0	0	0	0	0	0	0	0	0	0			180	0	0.00376294	0	0	0	1	0	0	0	0.00188501	0	0			4e-05	0.43718	0.412873	0.604944	0.679069	0.444064	0.513135	0.562174	0.738526	1.53449	1.54223	1.27291	0.778644
	190	0	0	0	0	0	0	0	0	0	0	0	0			190	0	0.00376294	0	0	0	1	0	0	0	0.00188501	0	0			5e-05	0.381614	0.512027	0.593689	0.646813	0.42249	0.556811	0.554204	0.6821	1.64656	1.3118	1.29665	0.949517
	200	0	0	0	0	0	0	0	0	0	0	0	0			200	0	0.00376294	0	0	0	1	0	0	0	0.00188501	0	0			6e-05	0.395572	0.181307	0.584314	0.605751	0.426086	0.432353	0.542251	0.642504	1.60354	1.86981	1.28968	1.07392
	210	0	0	0	0	0	0	0	0	0	0	0	0			210	0	0.00376294	0	0	0	1	0	0	0	0.00188501	0	0			7e-05	0.349438	0.139048	0.25994	0.59422	0.416981	0.385853	0.391797	0.655238	1.68437	1.98301	1.93769	1.06706
	220	0	0	0	0	0	0	0	0	0	0	0	0			220	0	0.00376294	0	0	0	1	0	0	0	0.00188501	0	0			8e-05	0.348854	0.12678	0.308522	0.570326	0.422084	0.378957	0.391179	0.602502	1.67973	2.01901	1.88283	1.17935
	230	0	0	0	0	0	0	0	0	0	0	0	0			230	0	0.00376294	0	0	0	1	0	0	0	0.00188501	0	0			9e-05	0.367011	0.146232	0.22556	0.110971	0.422664	0.411205	0.36576	0.322804	1.65968	1.96169	2.04547	2.17367
	240	0	0	0	0	0	0	0	0	0	0	0	0			240	0	0.00376294	0	0	0	1	0	0	0	0.00188501	0	0			0.0001	0.341075	0.160208	0.178034	0.503008	0.421736	0.410154	0.319868	0.570554	1.69505	1.91618	2.18017	1.4115
	250	0	0	0	0	0	0	0	0	0	0	0	0			250	0	0.00376294	0	0	0	1	0	0	0	0.00188501	0	0
CellSIUS	Parameter (min_n_cells)	F1				Precison				Recall					CellSIUS	Parameter (min_n_cells)	F1				Precison				Recall					GiniCluster	Parameter (neighbors)	NMI				Purity				Entropy
		bench 1	bench 2	bench 3	bench 4	bench 1	bench 2	bench 3	bench 4	bench 1	bench 2	bench 3	bench 4				bench 1	bench 2	bench 3	bench 4	bench 1	bench 2	bench 3	bench 4	bench 1	bench 2	bench 3	bench 4				bench 1	bench 2	bench 3	bench 4	bench 1	bench 2	bench 3	bench 4	bench 1	bench 2	bench 3	bench 4
	10	0.231488	0.126263	0	0.189555	0.236765	0.115741	0	0.443439	0.226442	0.138889	0	0.120541			10	0.268695	0.250265	0.292088	0.0681502	0.520885	0.500707	0.786848	0.443439	0.181042	0.166824	0.179328	0.0369115			5	0.70977	0.797859	0.727254	0.644912	0.63823	0.711677	0.556334	0.526503	0.969256	0.753379	1.10536	1.25745
	11	0.231488	0.132743	0	0.189555	0.236765	0.127119	0	0.443439	0.226442	0.138889	0	0.120541			11	0.268695	0.255503	0.292237	0.0681502	0.520885	0.545455	0.742616	0.443439	0.181042	0.166824	0.181912	0.0369115			6	0.70977	0.798806	0.727254	0.653811	0.63823	0.711677	0.556334	0.528573	0.969256	0.753453	1.10536	1.25051
	12	0.231488	0.152594	0	0.189555	0.236765	0.1693	0	0.443439	0.226442	0.138889	0	0.120541			12	0.268695	0.40456	0.292237	0.0681502	0.520885	0.655063	0.742616	0.443439	0.181042	0.292648	0.181912	0.0369115			7	0.70977	0.798806	0.727254	0.653811	0.63823	0.711677	0.556334	0.528573	0.969256	0.753453	1.10536	1.25051
	13	0.231488	0.158898	0	0.201729	0.236765	0.185644	0	0.460526	0.226442	0.138889	0	0.129151			13	0.268695	0.409766	0.292237	0.0728408	0.520885	0.683168	0.742616	0.460526	0.181042	0.292648	0.181912	0.039548			8	0.70977	0.798806	0.728204	0.653811	0.63823	0.711677	0.556265	0.528573	0.969256	0.753453	1.10517	1.25051
	14	0.231488	0.158898	0	0.201729	0.236765	0.185644	0	0.460526	0.226442	0.138889	0	0.129151			14	0.268695	0.409766	0.292237	0.0728408	0.520885	0.683168	0.742616	0.460526	0.181042	0.292648	0.181912	0.039548			9	0.70977	0.798806	0.728204	0.653811	0.63823	0.711677	0.556265	0.528573	0.969256	0.753453	1.10517	1.25051
	15	0.231488	0.235521	0	0.201729	0.236765	0.245968	0	0.460526	0.226442	0.225926	0	0.129151			15	0.268695	0.407383	0.292237	0.0728408	0.520885	0.707459	0.742616	0.460526	0.181042	0.286051	0.181912	0.039548			10	0.70977	0.798806	0.728204	0.653811	0.63823	0.711677	0.556265	0.528573	0.969256	0.753453	1.10517	1.25051
	16	0.231488	0.235521	0	0.201729	0.236765	0.245968	0	0.460526	0.226442	0.225926	0	0.129151			16	0.268695	0.407383	0.29424	0.0728408	0.520885	0.707459	0.742678	0.460526	0.181042	0.286051	0.183463	0.039548			11	0.70977	0.798806	0.728204	0.653811	0.63823	0.711677	0.556265	0.528573	0.969256	0.753453	1.10517	1.25051
	17	0.231488	0.235521	0	0.201729	0.236765	0.245968	0	0.460526	0.226442	0.225926	0	0.129151			17	0.268695	0.407383	0.29424	0.0728408	0.520885	0.707459	0.742678	0.460526	0.181042	0.286051	0.183463	0.039548			12	0.70977	0.798806	0.728204	0.653811	0.63823	0.711677	0.556265	0.528573	0.969256	0.753453	1.10517	1.25051
	18	0.231488	0.235521	0	0.201729	0.236765	0.245968	0	0.460526	0.226442	0.225926	0	0.129151			18	0.268695	0.407383	0.294118	0.0728408	0.520885	0.707459	0.786517	0.460526	0.181042	0.286051	0.180879	0.039548			13	0.70977	0.798806	0.728204	0.653811	0.63823	0.711677	0.556265	0.528573	0.969256	0.753453	1.10517	1.25051
	19	0.231488	0.235521	0	0.201729	0.236765	0.245968	0	0.460526	0.226442	0.225926	0	0.129151			19	0.268695	0.407383	0.292088	0.0728408	0.520885	0.707459	0.786848	0.460526	0.181042	0.286051	0.179328	0.039548			14	0.70977	0.798806	0.728204	0.653811	0.63823	0.711677	0.556265	0.528573	0.969256	0.753453	1.10517	1.25051
	20	0.231488	0.235521	0	0.201729	0.236765	0.245968	0	0.460526	0.226442	0.225926	0	0.129151			20	0.268695	0.407383	0.292088	0.0728408	0.520885	0.707459	0.786848	0.460526	0.181042	0.286051	0.179328	0.039548			15	0.70977	0.798806	0.728204	0.653811	0.63823	0.711677	0.556265	0.528573	0.969256	0.753453	1.10517	1.25051
MarsGT	Parameter	F1				Precison				Recall					MarsGT	Parameter	F1				Precison				Recall					MarsGT	Parameter	NMI				Purity				Entropy
		bench 1	bench 2	bench 3	bench 4	bench 1	bench 2	bench 3	bench 4	bench 1	bench 2	bench 3	bench 4				bench 1	bench 2	bench 3	bench 4	bench 1	bench 2	bench 3	bench 4	bench 1	bench 2	bench 3	bench 4				bench 1	bench 2	bench 3	bench 4	bench 1	bench 2	bench 3	bench 4	bench 1	bench 2	bench 3	bench 4
	_labsm_0.0_wd_0.3_lr_0.0005	0.182125	0.218487	0	0.572642	0.227368	0.252427	0	0.925824	0.151899	0.192593	0	0.414514			_labsm_0.0_wd_0.3_lr_0.0005	0.626107	0.667919	0.645416	0.613503	0.570126	0.776045	0.782193	0.948031	0.694278	0.586239	0.549354	0.453484			_labsm_0.0_wd_0.3_lr_0.0005	0.676953	0.74581	0.73613	0.721253	0.74697	0.838369	0.770747	0.733531	0.722157	0.517973	0.665027	0.748869
	_labsm_0.1_wd_0.3_lr_0.0005	0.246106	0.461538	0	0.57483	0.275742	0.556136	0	0.931129	0.222222	0.394444	0	0.415744			_labsm_0.1_wd_0.3_lr_0.0005	0.706378	0.80845	0.779532	0.458857	0.696555	0.710461	0.768189	0.950296	0.716482	0.937795	0.791214	0.302448			_labsm_0.1_wd_0.3_lr_0.0005	0.698461	0.782677	0.764928	0.711157	0.769182	0.869828	0.787304	0.74433	0.656017	0.410525	0.611134	0.735759
	_labsm_0.3_wd_0.3_lr_0.0005	0.224589	0.217852	0.00754717	0.547186	0.360248	0.595041	0.0102041	0.923977	0.16315	0.133333	0.00598802	0.388684			_labsm_0.3_wd_0.3_lr_0.0005	0.616148	0.668441	0.758659	0.521385	0.557128	0.767726	0.810335	0.653061	0.689155	0.591894	0.713178	0.433898			_labsm_0.3_wd_0.3_lr_0.0005	0.650148	0.763995	0.748061	0.697793	0.733167	0.866938	0.765251	0.7527	0.767585	0.477254	0.678885	0.748763
	_labsm_0.0_wd_0.0_lr_0.001	0.207957	0.311778	0.0142857	0.572161	0.291139	0.41411	0.0176991	0.935754	0.161744	0.25	0.011976	0.412054			_labsm_0.0_wd_0.0_lr_0.001	0.56433	0.669935	0.773727	0.480633	0.482842	0.740445	0.8039	0.52065	0.678907	0.611687	0.745736	0.446328			_labsm_0.0_wd_0.0_lr_0.001	0.680428	0.767013	0.754858	0.715072	0.744186	0.84579	0.774732	0.750405	0.720858	0.498253	0.653491	0.7209
	_labsm_0.0_wd_0.0_lr_0.0005	0.249077	0.37037	0.0278552	0.565144	0.36193	0.416667	0.0260417	0.905149	0.189873	0.333333	0.0299401	0.410824			_labsm_0.0_wd_0.0_lr_0.0005	0.669766	0.733745	0.774914	0.4554	0.63584	0.771711	0.797593	0.935597	0.707515	0.69934	0.753488	0.300942			_labsm_0.0_wd_0.0_lr_0.0005	0.685936	0.771102	0.74965	0.709288	0.765934	0.8628	0.788129	0.741226	0.663131	0.432927	0.623088	0.743193
	_labsm_0.0_wd_0.3_lr_0.001	0.195025	0.324022	0.012766	0.561644	0.333333	0.659091	0.00990099	0.923944	0.137834	0.214815	0.0179641	0.403444			_labsm_0.0_wd_0.3_lr_0.001	0.672832	0.664971	0.762602	0.528132	0.648574	0.722499	0.837871	0.550695	0.698975	0.615928	0.699742	0.507345			_labsm_0.0_wd_0.3_lr_0.001	0.680768	0.791246	0.753971	0.706453	0.751841	0.848746	0.763671	0.683945	0.705807	0.467354	0.665258	0.779985
	_labsm_0.0_wd_0.1_lr_0.0005	0.248329	0.446389	0.0045977	0.571671	0.386905	0.545455	0.00373134	0.920765	0.182841	0.377778	0.00598802	0.414514			_labsm_0.0_wd_0.1_lr_0.0005	0.673015	0.638655	0.772257	0.653818	0.640324	0.694737	0.754187	0.927978	0.709223	0.590952	0.791214	0.504708			_labsm_0.0_wd_0.1_lr_0.0005	0.681566	0.778459	0.76264	0.707592	0.763614	0.846053	0.786411	0.68615	0.671645	0.464576	0.615849	0.788587
	_labsm_0.1_wd_0.0_lr_0.001	0.272727	0.402395	0.0214286	0.270833	0.385604	0.569492	0.0265487	0.884354	0.21097	0.311111	0.0179641	0.159902			_labsm_0.1_wd_0.0_lr_0.001	0.587265	0.626755	0.779861	0.728934	0.506341	0.715668	0.775281	0.925754	0.698975	0.557493	0.784496	0.60113			_labsm_0.1_wd_0.0_lr_0.001	0.69019	0.786282	0.765907	0.715986	0.76982	0.850256	0.78861	0.7455	0.660318	0.449633	0.609031	0.751648
	_labsm_0.1_wd_0.0_lr_0.0005	0.267035	0.392736	0.0755668	0.549393	0.386667	0.507331	0.0652174	0.929619	0.203938	0.32037	0.0898204	0.389914			_labsm_0.1_wd_0.0_lr_0.0005	0.588152	0.675357	0.783463	0.661658	0.500901	0.721478	0.783463	0.92794	0.712212	0.634779	0.783463	0.514124			_labsm_0.1_wd_0.0_lr_0.0005	0.688398	0.773564	0.75859	0.705465	0.76634	0.881715	0.765595	0.742711	0.65977	0.431888	0.636864	0.752628
	_labsm_0.1_wd_0.3_lr_0.001	0.234848	0.385621	0.00925926	0.573367	0.35942	0.468254	0.0204082	0.923497	0.174402	0.327778	0.00598802	0.415744			_labsm_0.1_wd_0.3_lr_0.001	0.718674	0.758301	0.798206	0.365561	0.744847	0.835508	0.815194	0.397697	0.694278	0.694156	0.781912	0.33823			_labsm_0.1_wd_0.3_lr_0.001	0.700317	0.763606	0.759082	0.688133	0.762222	0.857875	0.788747	0.694789	0.673396	0.458838	0.63445	0.800979
	_labsm_0.1_wd_0.1_lr_0.0005	0.228615	0.385896	0.0060241	0.575552	0.247541	0.409563	0.00606061	0.928767	0.212377	0.364815	0.00598802	0.416974			_labsm_0.1_wd_0.1_lr_0.0005	0.702329	0.741921	0.794812	0.605141	0.690309	0.708226	0.797917	0.953036	0.714774	0.778982	0.791731	0.443315			_labsm_0.1_wd_0.1_lr_0.0005	0.698187	0.781812	0.759635	0.714733	0.768776	0.870616	0.794174	0.730832	0.656783	0.419673	0.594541	0.765329
	_labsm_0.3_wd_0.0_lr_0.001	0.195434	0.162482	0.00666667	0.575809	0.278646	0.40146	0.0075188	0.936288	0.150492	0.101852	0.00598802	0.415744			_labsm_0.3_wd_0.0_lr_0.001	0.643238	0.676971	0.773363	0.611211	0.598237	0.762242	0.823221	0.953674	0.695559	0.60886	0.729199	0.449718			_labsm_0.3_wd_0.0_lr_0.001	0.691051	0.765581	0.753328	0.722294	0.755553	0.870091	0.775763	0.734161	0.687642	0.466106	0.660228	0.747337
	_labsm_0.3_wd_0.0_lr_0.0005	0.240455	0.327586	0	0.539462	0.284615	0.488971	0	0.914706	0.208158	0.246296	0	0.382534			_labsm_0.3_wd_0.0_lr_0.0005	0.640569	0.724946	0.587198	0.469388	0.668524	0.743437	0.797693	0.512249	0.614859	0.707352	0.464599	0.433145			_labsm_0.3_wd_0.0_lr_0.0005	0.650564	0.779565	0.727339	0.709164	0.733921	0.849205	0.762229	0.744015	0.763002	0.478205	0.704249	0.738762
	_labsm_0.3_wd_0.3_lr_0.001	0.264324	0.38453	0	0.567797	0.289298	0.476712	0	0.912807	0.243319	0.322222	0	0.412054			_labsm_0.3_wd_0.3_lr_0.001	0.600618	0.697252	0.783647	0.653181	0.52295	0.727226	0.805677	0.925414	0.70538	0.669651	0.762791	0.504708			_labsm_0.3_wd_0.3_lr_0.001	0.690686	0.782229	0.760332	0.708173	0.763498	0.885853	0.792525	0.68732	0.666893	0.405854	0.591158	0.787213
	_labsm_0.3_wd_0.1_lr_0.0005	0.219537	0.271698	0	0.538399	0.386525	0.276923	0	0.785377	0.153305	0.266667	0	0.409594			_labsm_0.3_wd_0.1_lr_0.0005	0.608034	0.673594	0.643607	0.620553	0.548609	0.774985	0.799693	0.901651	0.681896	0.595664	0.538501	0.47307			_labsm_0.3_wd_0.1_lr_0.0005	0.686065	0.778263	0.733141	0.731966	0.759845	0.854459	0.764564	0.74829	0.687342	0.472297	0.675546	0.715744
	_labsm_0.0_wd_0.1_lr_0.001	0.164495	0.180404	0	0.558974	0.195358	0.563107	0	0.915966	0.142053	0.107407	0	0.402214			_labsm_0.0_wd_0.1_lr_0.001	0.584688	0.690536	0.681963	0.650358	0.511019	0.736645	0.608431	0.945402	0.683177	0.649859	0.775711	0.495669			_labsm_0.0_wd_0.1_lr_0.001	0.675551	0.761344	0.727763	0.711122	0.737053	0.852818	0.717986	0.747435	0.743148	0.499261	0.732231	0.739708
	_labsm_0.1_wd_0.1_lr_0.001	0.308229	0.343434	0	0.519754	0.305671	0.539683	0	0.907975	0.31083	0.251852	0	0.364084			_labsm_0.1_wd_0.1_lr_0.001	0.670364	0.730851	0.631672	0.486038	0.645825	0.735561	0.735577	0.525142	0.69684	0.726202	0.553488	0.452354			_labsm_0.1_wd_0.1_lr_0.001	0.66497	0.787995	0.714183	0.70706	0.744186	0.856298	0.745534	0.741901	0.762898	0.452542	0.725918	0.738435
	_labsm_0.3_wd_0.1_lr_0.001	0.109253	0.460568	0	0.570943	0.263441	0.532847	0	0.923077	0.068917	0.405556	0	0.413284			_labsm_0.3_wd_0.1_lr_0.001	0.652824	0.831666	0.65765	0.606851	0.598364	0.772213	0.78592	0.944312	0.71819	0.901037	0.565375	0.447081			_labsm_0.3_wd_0.1_lr_0.001	0.699994	0.796846	0.752057	0.714819	0.767268	0.874557	0.788884	0.728492	0.645442	0.402314	0.615162	0.764647

## Sheet: Supp data 6
Data 3. The evaluation of real datasets for PBMC-bench-marking.
Group1 (Rare:0.01)						Group2 (Rare:0.03)						Group3
Data_Id	Software	F1	Recall	Precision		Data_Id	Software	F1	Recall	Precision		Data_Id	Software	NMI	Purity	Entropy
PBMC-bench- 1	FIRE	0	0	0		PBMC-bench- 1	FIRE	0.0008	0.0004	0.0769		PBMC-bench- 1	RaceID	0.4554	0.4553	1.4494
PBMC-bench- 2	FIRE	0.0214	0.013	0.0609		PBMC-bench- 2	FIRE	0.0581	0.0306	0.5652		PBMC-bench- 2	RaceID	0.5222	0.5716	1.2771
PBMC-test	FIRE	0	0	0		PBMC-test	FIRE	0.1641	0.0946	0.6182		PBMC-test	RaceID	0.6725	0.6395	0.9011
PBMC-bench- 4	FIRE	0.1998	0.123	0.5319		PBMC-bench- 4	FIRE	0.0753	0.0403	0.5691		PBMC-bench- 4	RaceID	0.5345	0.5742	1.3034
PBMC-bench- 1	GapClust	0	0	0		PBMC-bench- 1	GapClust	0	0	0		PBMC-bench- 1	GiniClust	0.7106	0.6416	0.9519
PBMC-bench- 2	GapClust	0	0	0		PBMC-bench- 2	GapClust	0.0038	0.0019	1		PBMC-bench- 2	GiniClust	0.7992	0.7106	0.7537
PBMC-test	GapClust	0	0	0		PBMC-test	GapClust	0	0	0		PBMC-test	GiniClust	0.7358	0.5842	1.0289
PBMC-bench- 4	GapClust	0	0	0		PBMC-bench- 4	GapClust	0	0	0		PBMC-bench- 4	GiniClust	0.6524	0.528	1.2511
PBMC-bench- 1	CellSIUS	0.2315	0.2264	0.2368		PBMC-bench- 1	CellSIUS	0.2687	0.181	0.5209		PBMC-bench- 1	Scmer	0.346	0.3953	1.6963
PBMC-bench- 2	CellSIUS	0.1263	0.1389	0.1157		PBMC-bench- 2	CellSIUS	0.2503	0.1668	0.5007		PBMC-bench- 2	Scmer	0.1064	0.3501	2.0793
PBMC-test	CellSIUS	0	0	0		PBMC-test	CellSIUS	0.2921	0.1793	0.7868		PBMC-test	Scmer	0.1265	0.2921	2.3165
PBMC-bench- 4	CellSIUS	0.1896	0.1205	0.4434		PBMC-bench- 4	CellSIUS	0.0682	0.0369	0.4434		PBMC-bench- 4	Scmer	0.5114	0.576	1.3867
PBMC-bench- 1	MarsGT	0.2868	0.2222	0.4041		PBMC-bench- 1	MarsGT	0.6335	0.734	0.5572		PBMC-bench- 1	MarsGT	0.7156	0.7761	0.604
PBMC-bench- 2	MarsGT	0.4959	0.4981	0.4936		PBMC-bench- 2	MarsGT	0.808	0.9628	0.6961		PBMC-bench- 2	MarsGT	0.8078	0.8844	0.3324
PBMC-test	MarsGT	0.1321	0.1677	0.1089		PBMC-test	MarsGT	0.8049	0.8114	0.7986		PBMC-test	MarsGT	0.7924	0.8048	0.5295
PBMC-bench- 4	MarsGT	0.5768	0.4157	0.9415		PBMC-bench- 4	MarsGT	0.6143	0.452	0.9585		PBMC-bench- 4	MarsGT	0.7151	0.7423	0.7322

## Sheet: Supp data 7
Data 7. Twenty repeated tests for robustness.
NMI	Purity	Entropy	F1	Recall	Precision
0.772589	0.789571	0.239814	0.795437	0.792765	0.798127
0.790118	0.803655	0.233171	0.80092	0.809819	0.792214
0.792038	0.804479	0.230831	0.802349	0.811886	0.793034
0.790917	0.804136	0.231936	0.803274	0.81137	0.795339
0.789619	0.803861	0.233272	0.795744	0.792248	0.79927
0.791943	0.800976	0.232286	0.804432	0.806718	0.802158
0.772383	0.801388	0.229309	0.801735	0.811886	0.791835
0.773468	0.789984	0.238797	0.802961	0.81292	0.793243
0.79129	0.804067	0.231679	0.803762	0.817054	0.790895
0.791013	0.803861	0.232062	0.802554	0.811886	0.793434
0.791306	0.80235	0.23082	0.802254	0.809302	0.795328
0.780049	0.780022	0.246439	0.801328	0.810853	0.792024
0.791946	0.804136	0.231235	0.804703	0.813437	0.796156
0.792707	0.804754	0.229684	0.751138	0.810336	0.7
0.780319	0.772946	0.249362	0.802139	0.813953	0.790663
0.789631	0.803311	0.233722	0.805135	0.810336	0.8
0.79269	0.804617	0.230213	0.80348	0.81137	0.795743
0.792756	0.804548	0.230316	0.802453	0.81137	0.793731
0.790932	0.803724	0.232193	0.802871	0.809302	0.796541
0.792878	0.804617	0.230043	0.802144	0.811886	0.792634

## Sheet: Supp data 8
Data 8. The cell-cell communication among BC types.
Pathway_name	Source	Target	Ligand	Receptor	Prob	Pval
GDF	BC7	BC1	Gdf11	TGFBR1_ACVR2A	0.00963647	0
GDF	BC7	BC3	Gdf11	TGFBR1_ACVR2A	0.00591775	0
GDF	BC7	BC4	Gdf11	TGFBR1_ACVR2A	0.00313649	0
GDF	BC7	BC7	Gdf11	TGFBR1_ACVR2A	0.0105213	0
GDF	BC7	BC8/9	Gdf11	TGFBR1_ACVR2A	0.00707723	0
ncWNT	RBC	BC3	Wnt5b	Fzd3	0.00292403	0
ncWNT	RBC	BC6	Wnt5b	Fzd3	0.0148114	0
NRG	BC3	BC3	Nrg1	Erbb4	0.0244458	0
NRG	RBC	BC3	Nrg1	Erbb4	0.165933	0
NRG	BC3	BC3	Nrg2	Erbb4	0.0463773	0
NRG	BC6	BC3	Nrg2	Erbb4	0.0462859	0
NRG	BC8/9	BC3	Nrg2	Erbb4	0.0561378	0
NRG	BC1	BC3	Nrg3	Erbb4	0.0935979	0
NRG	BC3	BC3	Nrg3	Erbb4	0.245963	0
NRG	BC4	BC3	Nrg3	Erbb4	0.0617872	0
NRG	BC6	BC3	Nrg3	Erbb4	0.0833507	0
NRG	BC7	BC3	Nrg3	Erbb4	0.0479051	0
NRG	BC8/9	BC3	Nrg3	Erbb4	0.175817	0
NT	BC7	BC1	Bdnf	Ntrk2	0.0269879	0.04
NT	RBC	BC1	Bdnf	Ntrk2	0.0221625	0
NT	BC1	BC3	Bdnf	Ntrk2	0.0359663	0
NT	BC7	BC3	Bdnf	Ntrk2	0.0410598	0
NT	RBC	BC3	Bdnf	Ntrk2	0.0338058	0
NT	RBC	BC4	Bdnf	Ntrk2	0.00742929	0.02
NT	BC1	BC5	Bdnf	Ntrk2	0.0255029	0.04
NT	RBC	BC5	Bdnf	Ntrk2	0.0239553	0
NT	BC1	BC6	Bdnf	Ntrk2	0.0428578	0
NT	BC7	BC6	Bdnf	Ntrk2	0.0488778	0
NT	RBC	BC6	Bdnf	Ntrk2	0.0403006	0
NT	BC1	BC7	Bdnf	Ntrk2	0.0363476	0
NT	BC7	BC7	Bdnf	Ntrk2	0.0414928	0
NT	RBC	BC7	Bdnf	Ntrk2	0.034165	0
NT	BC1	BC8/9	Bdnf	Ntrk2	0.0398002	0
NT	BC7	BC8/9	Bdnf	Ntrk2	0.0454111	0
NT	RBC	BC8/9	Bdnf	Ntrk2	0.0374183	0
NT	BC7	RBC	Bdnf	Ntrk2	0.0285793	0
NT	RBC	RBC	Bdnf	Ntrk2	0.0234762	0
CADM	BC1	BC1	Cadm3	Cadm3	0.0842192	0
CADM	BC3	BC1	Cadm3	Cadm3	0.0708377	0
CADM	BC4	BC1	Cadm3	Cadm3	0.0347327	0
CADM	BC5	BC1	Cadm3	Cadm3	0.0268312	0
CADM	BC6	BC1	Cadm3	Cadm3	0.0246304	0
CADM	BC7	BC1	Cadm3	Cadm3	0.0726098	0
CADM	BC8/9	BC1	Cadm3	Cadm3	0.082124	0
CADM	BC1	BC3	Cadm3	Cadm3	0.0708377	0
CADM	BC3	BC3	Cadm3	Cadm3	0.0594443	0
CADM	BC4	BC3	Cadm3	Cadm3	0.0289653	0
CADM	BC5	BC3	Cadm3	Cadm3	0.0223455	0
CADM	BC6	BC3	Cadm3	Cadm3	0.0205049	0
CADM	BC7	BC3	Cadm3	Cadm3	0.0609501	0
CADM	BC8/9	BC3	Cadm3	Cadm3	0.0690503	0
CADM	BC1	BC4	Cadm3	Cadm3	0.0347327	0
CADM	BC3	BC4	Cadm3	Cadm3	0.0289653	0
CADM	BC4	BC4	Cadm3	Cadm3	0.0138832	0
CADM	BC5	BC4	Cadm3	Cadm3	0.0106724	0
CADM	BC6	BC4	Cadm3	Cadm3	0.00978368	0
CADM	BC7	BC4	Cadm3	Cadm3	0.0297235	0
CADM	BC8/9	BC4	Cadm3	Cadm3	0.0338231	0
CADM	BC1	BC5	Cadm3	Cadm3	0.0268312	0
CADM	BC3	BC5	Cadm3	Cadm3	0.0223455	0
CADM	BC4	BC5	Cadm3	Cadm3	0.0106724	0
CADM	BC7	BC5	Cadm3	Cadm3	0.0229345	0
CADM	BC8/9	BC5	Cadm3	Cadm3	0.026123	0.03
CADM	BC1	BC6	Cadm3	Cadm3	0.0246304	0
CADM	BC3	BC6	Cadm3	Cadm3	0.0205049	0
CADM	BC4	BC6	Cadm3	Cadm3	0.00978368	0
CADM	BC7	BC6	Cadm3	Cadm3	0.0210464	0
CADM	BC8/9	BC6	Cadm3	Cadm3	0.0239788	0.04
CADM	BC1	BC7	Cadm3	Cadm3	0.0726098	0
CADM	BC3	BC7	Cadm3	Cadm3	0.0609501	0
CADM	BC4	BC7	Cadm3	Cadm3	0.0297235	0
CADM	BC5	BC7	Cadm3	Cadm3	0.0229345	0
CADM	BC6	BC7	Cadm3	Cadm3	0.0210464	0
CADM	BC7	BC7	Cadm3	Cadm3	0.0624916	0
CADM	BC8/9	BC7	Cadm3	Cadm3	0.0707811	0
CADM	BC1	BC8/9	Cadm3	Cadm3	0.082124	0
CADM	BC3	BC8/9	Cadm3	Cadm3	0.0690503	0
CADM	BC4	BC8/9	Cadm3	Cadm3	0.0338231	0
CADM	BC5	BC8/9	Cadm3	Cadm3	0.026123	0.03
CADM	BC6	BC8/9	Cadm3	Cadm3	0.0239788	0.04
CADM	BC7	BC8/9	Cadm3	Cadm3	0.0707811	0
CADM	BC8/9	BC8/9	Cadm3	Cadm3	0.0800763	0.03
CDH	BC6	BC6	Cdh4	Cdh4	0.00863819	0
CDH	BC7	BC6	Cdh4	Cdh4	0.020224	0
CDH	BC6	BC7	Cdh4	Cdh4	0.020224	0
CDH	BC7	BC7	Cdh4	Cdh4	0.0466184	0
CDH	BC1	BC1	Cdh2	Cdh2	0.101895	0.01
CDH	BC3	BC1	Cdh2	Cdh2	0.0949757	0.02
CDH	BC4	BC1	Cdh2	Cdh2	0.132137	0
CDH	RBC	BC1	Cdh2	Cdh2	0.0956036	0.01
CDH	BC1	BC3	Cdh2	Cdh2	0.0949757	0.02
CDH	BC4	BC3	Cdh2	Cdh2	0.123446	0
CDH	BC1	BC4	Cdh2	Cdh2	0.132137	0
CDH	BC3	BC4	Cdh2	Cdh2	0.123446	0
CDH	BC4	BC4	Cdh2	Cdh2	0.169658	0
CDH	BC5	BC4	Cdh2	Cdh2	0.115769	0
CDH	BC7	BC4	Cdh2	Cdh2	0.107625	0.02
CDH	RBC	BC4	Cdh2	Cdh2	0.124236	0
CDH	BC4	BC5	Cdh2	Cdh2	0.115769	0
CDH	BC4	BC7	Cdh2	Cdh2	0.107625	0.02
CDH	BC1	RBC	Cdh2	Cdh2	0.0956036	0.01
CDH	BC4	RBC	Cdh2	Cdh2	0.124236	0
CNTN	BC1	BC3	Cntn1	Nrcam	0.0461533	0
CNTN	BC3	BC3	Cntn1	Nrcam	0.0570173	0
CNTN	BC4	BC3	Cntn1	Nrcam	0.0564172	0
CNTN	BC5	BC3	Cntn1	Nrcam	0.0458658	0
CNTN	BC7	BC3	Cntn1	Nrcam	0.0512905	0
CNTN	BC8/9	BC3	Cntn1	Nrcam	0.0457158	0
CNTN	RBC	BC3	Cntn1	Nrcam	0.0502812	0
CNTN	BC1	BC4	Cntn1	Nrcam	0.047399	0.04
CNTN	BC3	BC4	Cntn1	Nrcam	0.0585382	0
CNTN	BC4	BC4	Cntn1	Nrcam	0.0579232	0
CNTN	BC5	BC4	Cntn1	Nrcam	0.0471042	0.04
CNTN	BC7	BC4	Cntn1	Nrcam	0.0526673	0
CNTN	RBC	BC4	Cntn1	Nrcam	0.0516323	0
CNTN	BC3	BC6	Cntn1	Nrcam	0.0513732	0
CNTN	BC4	BC6	Cntn1	Nrcam	0.0508293	0
CNTN	BC7	BC6	Cntn1	Nrcam	0.0461855	0.03
CNTN	RBC	BC6	Cntn1	Nrcam	0.0452719	0.04
CNTN	BC1	BC7	Cntn1	Nrcam	0.181953	0
CNTN	BC3	BC7	Cntn1	Nrcam	0.217494	0
CNTN	BC4	BC7	Cntn1	Nrcam	0.215591	0
CNTN	BC5	BC7	Cntn1	Nrcam	0.18098	0
CNTN	BC6	BC7	Cntn1	Nrcam	0.127256	0
CNTN	BC7	BC7	Cntn1	Nrcam	0.199051	0
CNTN	BC8/9	BC7	Cntn1	Nrcam	0.180472	0
CNTN	RBC	BC7	Cntn1	Nrcam	0.195734	0
CNTN	BC1	BC8/9	Cntn1	Nrcam	0.0565863	0.03
CNTN	BC3	BC8/9	Cntn1	Nrcam	0.0697265	0.02
CNTN	BC4	BC8/9	Cntn1	Nrcam	0.0690025	0.02
CNTN	BC5	BC8/9	Cntn1	Nrcam	0.0562377	0.03
CNTN	BC7	BC8/9	Cntn1	Nrcam	0.0628083	0.02
CNTN	BC8/9	BC8/9	Cntn1	Nrcam	0.0560558	0.03
CNTN	RBC	BC8/9	Cntn1	Nrcam	0.061587	0.02
EPHA	BC3	BC1	Efna5	Epha3	0.151968	0
EPHA	BC6	BC1	Efna5	Epha3	0.261537	0
EPHA	BC3	BC3	Efna5	Epha3	0.159629	0
EPHA	BC6	BC3	Efna5	Epha3	0.272943	0
EPHA	BC3	BC4	Efna5	Epha3	0.161687	0
EPHA	BC6	BC4	Efna5	Epha3	0.275983	0
EPHA	BC3	BC5	Efna5	Epha3	0.0265869	0
EPHA	BC6	BC5	Efna5	Epha3	0.0512157	0
EPHA	BC3	BC1	Efna5	Epha4	0.0679721	0
EPHA	BC6	BC1	Efna5	Epha4	0.125976	0
EPHA	BC3	BC4	Efna5	Epha4	0.0267169	0
EPHA	BC6	BC4	Efna5	Epha4	0.0514597	0
EPHA	BC3	BC5	Efna5	Epha4	0.0239502	0
EPHA	BC6	BC5	Efna5	Epha4	0.0462525	0
EPHA	BC3	BC6	Efna5	Epha4	0.0681829	0
EPHA	BC6	BC6	Efna5	Epha4	0.126343	0
EPHA	BC3	BC7	Efna5	Epha4	0.0817628	0
EPHA	BC6	BC7	Efna5	Epha4	0.149646	0
EPHA	BC3	BC8/9	Efna5	Epha4	0.0245525	0.01
EPHA	BC6	BC8/9	Efna5	Epha4	0.0473884	0
EPHA	BC3	BC1	Efna5	Epha5	0.0229307	0.01
EPHA	BC6	BC1	Efna5	Epha5	0.0443266	0
EPHA	BC3	BC3	Efna5	Epha5	0.124376	0
EPHA	BC6	BC3	Efna5	Epha5	0.219194	0
EPHA	BC3	BC4	Efna5	Epha5	0.0293174	0
EPHA	BC6	BC4	Efna5	Epha5	0.0563291	0
EPHA	BC3	BC5	Efna5	Epha5	0.110003	0
EPHA	BC6	BC5	Efna5	Epha5	0.196319	0
EPHA	BC3	BC6	Efna5	Epha5	0.0817167	0
EPHA	BC6	BC6	Efna5	Epha5	0.149568	0
EPHA	BC3	BC7	Efna5	Epha5	0.130342	0
EPHA	BC6	BC7	Efna5	Epha5	0.228521	0
EPHA	BC3	BC8/9	Efna5	Epha5	0.123335	0
EPHA	BC6	BC8/9	Efna5	Epha5	0.217556	0
EPHA	BC3	BC1	Efna5	Epha7	0.108103	0
EPHA	BC6	BC1	Efna5	Epha7	0.193253	0
EPHA	BC3	BC3	Efna5	Epha7	0.0269865	0.01
EPHA	BC6	BC3	Efna5	Epha7	0.0519656	0
EPHA	BC3	BC4	Efna5	Epha7	0.077548	0
EPHA	BC6	BC4	Efna5	Epha7	0.142475	0
EPHA	BC3	BC5	Efna5	Epha7	0.170118	0
EPHA	BC6	BC5	Efna5	Epha7	0.288324	0
EPHA	BC3	BC6	Efna5	Epha7	0.128547	0
EPHA	BC6	BC6	Efna5	Epha7	0.225724	0
EPHA	BC3	BC7	Efna5	Epha7	0.0209983	0.04
EPHA	BC6	BC7	Efna5	Epha7	0.0406662	0
EPHA	BC3	BC8/9	Efna5	Epha7	0.0676491	0
EPHA	BC6	BC8/9	Efna5	Epha7	0.125415	0
EPHA	BC3	RBC	Efna5	Epha7	0.0673387	0
EPHA	BC6	RBC	Efna5	Epha7	0.124875	0
EPHA	BC3	BC5	Efna5	Ephb2	0.0228801	0
EPHA	BC6	BC5	Efna5	Ephb2	0.044231	0
ESAM	BC3	BC3	Esam	Esam	0.00833693	0
JAM	BC3	BC1	Jam2	Jam3	0.0207252	0
JAM	BC5	BC1	Jam2	Jam3	0.0216138	0
JAM	BC7	BC1	Jam2	Jam3	0.0194348	0
JAM	BC8/9	BC1	Jam2	Jam3	0.0108279	0
JAM	BC3	BC3	Jam2	Jam3	0.00627764	0
JAM	BC5	BC3	Jam2	Jam3	0.00655093	0
JAM	BC7	BC3	Jam2	Jam3	0.00588137	0.01
JAM	BC3	BC4	Jam2	Jam3	0.0223931	0
JAM	BC5	BC4	Jam2	Jam3	0.0233515	0
JAM	BC7	BC4	Jam2	Jam3	0.0210011	0
JAM	BC8/9	BC4	Jam2	Jam3	0.0117089	0
JAM	BC3	BC7	Jam2	Jam3	0.0195457	0
JAM	BC5	BC7	Jam2	Jam3	0.0203847	0
JAM	BC7	BC7	Jam2	Jam3	0.0183273	0
JAM	BC8/9	BC7	Jam2	Jam3	0.0102058	0
JAM	BC3	BC3	Jam2	Jam2	0.00585316	0
JAM	BC5	BC3	Jam2	Jam2	0.0061081	0
JAM	BC7	BC3	Jam2	Jam2	0.00548354	0
JAM	BC8/9	BC3	Jam2	Jam2	0.00303598	0
JAM	BC3	BC5	Jam2	Jam2	0.0061081	0
JAM	BC5	BC5	Jam2	Jam2	0.00637406	0
JAM	BC7	BC5	Jam2	Jam2	0.00572247	0
JAM	BC8/9	BC5	Jam2	Jam2	0.0031686	0
JAM	BC3	BC7	Jam2	Jam2	0.00548354	0
JAM	BC5	BC7	Jam2	Jam2	0.00572247	0
JAM	BC7	BC7	Jam2	Jam2	0.00513714	0.03
JAM	BC8/9	BC7	Jam2	Jam2	0.00284375	0.02
JAM	BC3	BC8/9	Jam2	Jam2	0.00303598	0
JAM	BC5	BC8/9	Jam2	Jam2	0.0031686	0
JAM	BC7	BC8/9	Jam2	Jam2	0.00284375	0.02
JAM	BC1	BC3	Jam3	Jam2	0.0207252	0
JAM	BC3	BC3	Jam3	Jam2	0.00627764	0
JAM	BC4	BC3	Jam3	Jam2	0.0223931	0
JAM	BC7	BC3	Jam3	Jam2	0.0195457	0
JAM	BC1	BC5	Jam3	Jam2	0.0216138	0
JAM	BC3	BC5	Jam3	Jam2	0.00655093	0
JAM	BC4	BC5	Jam3	Jam2	0.0233515	0
JAM	BC7	BC5	Jam3	Jam2	0.0203847	0
JAM	BC1	BC7	Jam3	Jam2	0.0194348	0
JAM	BC3	BC7	Jam3	Jam2	0.00588137	0.01
JAM	BC4	BC7	Jam3	Jam2	0.0210011	0
JAM	BC7	BC7	Jam3	Jam2	0.0183273	0
JAM	BC1	BC8/9	Jam3	Jam2	0.0108279	0
JAM	BC4	BC8/9	Jam3	Jam2	0.0117089	0
JAM	BC7	BC8/9	Jam3	Jam2	0.0102058	0
JAM	BC1	BC1	Jam3	Jam3	0.0706977	0
JAM	BC3	BC1	Jam3	Jam3	0.0222041	0
JAM	BC4	BC1	Jam3	Jam3	0.0760749	0
JAM	BC7	BC1	Jam3	Jam3	0.0668683	0
JAM	BC1	BC3	Jam3	Jam3	0.0222041	0
JAM	BC3	BC3	Jam3	Jam3	0.00673268	0.03
JAM	BC4	BC3	Jam3	Jam3	0.0239881	0
JAM	BC7	BC3	Jam3	Jam3	0.0209422	0
JAM	BC1	BC4	Jam3	Jam3	0.0760749	0
JAM	BC3	BC4	Jam3	Jam3	0.0239881	0
JAM	BC4	BC4	Jam3	Jam3	0.081825	0
JAM	BC7	BC4	Jam3	Jam3	0.0719768	0
JAM	BC1	BC7	Jam3	Jam3	0.0668683	0
JAM	BC3	BC7	Jam3	Jam3	0.0209422	0
JAM	BC4	BC7	Jam3	Jam3	0.0719768	0
JAM	BC7	BC7	Jam3	Jam3	0.0632322	0
NECTIN	BC1	BC1	Nectin1	Cadm3	0.0293961	0
NECTIN	BC3	BC1	Nectin1	Cadm3	0.0281574	0
NECTIN	BC4	BC1	Nectin1	Cadm3	0.0280042	0
NECTIN	BC5	BC1	Nectin1	Cadm3	0.0710068	0
NECTIN	BC6	BC1	Nectin1	Cadm3	0.0803247	0
NECTIN	BC7	BC1	Nectin1	Cadm3	0.107372	0
NECTIN	BC8/9	BC1	Nectin1	Cadm3	0.0833309	0
NECTIN	RBC	BC1	Nectin1	Cadm3	0.026849	0
NECTIN	BC1	BC3	Nectin1	Cadm3	0.0244924	0
NECTIN	BC3	BC3	Nectin1	Cadm3	0.0234553	0.04
NECTIN	BC5	BC3	Nectin1	Cadm3	0.059588	0
NECTIN	BC6	BC3	Nectin1	Cadm3	0.0675163	0
NECTIN	BC7	BC3	Nectin1	Cadm3	0.0906759	0
NECTIN	BC8/9	BC3	Nectin1	Cadm3	0.0700797	0
NECTIN	RBC	BC3	Nectin1	Cadm3	0.0223604	0.03
NECTIN	BC5	BC4	Nectin1	Cadm3	0.0290376	0
NECTIN	BC6	BC4	Nectin1	Cadm3	0.033044	0
NECTIN	BC7	BC4	Nectin1	Cadm3	0.0449487	0
NECTIN	BC6	BC5	Nectin1	Cadm3	0.0255165	0
NECTIN	BC7	BC5	Nectin1	Cadm3	0.034807	0
NECTIN	BC7	BC6	Nectin1	Cadm3	0.0319734	0
NECTIN	BC1	BC7	Nectin1	Cadm3	0.0251365	0
NECTIN	BC3	BC7	Nectin1	Cadm3	0.0240728	0.03
NECTIN	BC5	BC7	Nectin1	Cadm3	0.0610972	0
NECTIN	BC6	BC7	Nectin1	Cadm3	0.0692116	0
NECTIN	BC7	BC7	Nectin1	Cadm3	0.0928947	0
NECTIN	BC8/9	BC7	Nectin1	Cadm3	0.0718343	0
NECTIN	RBC	BC7	Nectin1	Cadm3	0.0229498	0.03
NECTIN	BC5	BC8/9	Nectin1	Cadm3	0.0692154	0
NECTIN	BC6	BC8/9	Nectin1	Cadm3	0.0783181	0
NECTIN	BC7	BC8/9	Nectin1	Cadm3	0.104767	0
NECTIN	BC8/9	BC8/9	Nectin1	Cadm3	0.0812558	0.03
NGL	BC3	BC3	Lrrc4c	Ntng1	0.346529	0
NGL	BC4	BC3	Lrrc4c	Ntng1	0.42324	0
NGL	BC5	BC3	Lrrc4c	Ntng1	0.41227	0
NGL	BC6	BC3	Lrrc4c	Ntng1	0.221855	0
NGL	BC7	BC3	Lrrc4c	Ntng1	0.354574	0
NGL	BC3	BC6	Lrrc4c	Ntng1	0.352831	0
NGL	BC4	BC6	Lrrc4c	Ntng1	0.430019	0
NGL	BC5	BC6	Lrrc4c	Ntng1	0.419	0
NGL	BC6	BC6	Lrrc4c	Ntng1	0.226676	0
NGL	BC7	BC6	Lrrc4c	Ntng1	0.360941	0
NGL	BC3	RBC	Lrrc4c	Ntng1	0.351148	0
NGL	BC4	RBC	Lrrc4c	Ntng1	0.428211	0
NGL	BC5	RBC	Lrrc4c	Ntng1	0.417205	0
NGL	BC6	RBC	Lrrc4c	Ntng1	0.225385	0
NGL	BC7	RBC	Lrrc4c	Ntng1	0.359241	0
NRXN	BC1	BC3	Nrxn1	Nlgn1	0.183705	0
NRXN	BC3	BC3	Nrxn1	Nlgn1	0.296217	0
NRXN	BC4	BC3	Nrxn1	Nlgn1	0.209016	0
NRXN	BC5	BC3	Nrxn1	Nlgn1	0.195992	0
NRXN	BC6	BC3	Nrxn1	Nlgn1	0.0642108	0
NRXN	BC7	BC3	Nrxn1	Nlgn1	0.229537	0
NRXN	BC8/9	BC3	Nrxn1	Nlgn1	0.298282	0
NRXN	BC1	BC4	Nrxn1	Nlgn1	0.206846	0
NRXN	BC3	BC4	Nrxn1	Nlgn1	0.327839	0
NRXN	BC4	BC4	Nrxn1	Nlgn1	0.23443	0
NRXN	BC5	BC4	Nrxn1	Nlgn1	0.220264	0
NRXN	BC6	BC4	Nrxn1	Nlgn1	0.0736576	0
NRXN	BC7	BC4	Nrxn1	Nlgn1	0.256637	0
NRXN	BC8/9	BC4	Nrxn1	Nlgn1	0.330021	0
NRXN	BC1	BC5	Nrxn1	Nlgn1	0.134157	0
NRXN	BC3	BC5	Nrxn1	Nlgn1	0.224674	0
NRXN	BC4	BC5	Nrxn1	Nlgn1	0.153928	0
NRXN	BC5	BC5	Nrxn1	Nlgn1	0.143713	0
NRXN	BC6	BC5	Nrxn1	Nlgn1	0.0451109	0.04
NRXN	BC7	BC5	Nrxn1	Nlgn1	0.170204	0
NRXN	BC8/9	BC5	Nrxn1	Nlgn1	0.226401	0
NRXN	BC3	BC6	Nrxn1	Nlgn1	0.0702848	0
NRXN	BC7	BC6	Nrxn1	Nlgn1	0.0507929	0
NRXN	BC8/9	BC6	Nrxn1	Nlgn1	0.0709335	0.01
NRXN	BC3	BC7	Nrxn1	Nlgn1	0.0503782	0.03
NRXN	BC1	BC3	Nrxn1	Nlgn2	0.02819	0.01
NRXN	BC3	BC3	Nrxn1	Nlgn2	0.0514595	0
NRXN	BC4	BC3	Nrxn1	Nlgn2	0.0329386	0
NRXN	BC5	BC3	Nrxn1	Nlgn2	0.0304637	0
NRXN	BC7	BC3	Nrxn1	Nlgn2	0.0369808	0
NRXN	BC8/9	BC3	Nrxn1	Nlgn2	0.0519443	0
NRXN	BC1	BC5	Nrxn1	Nlgn2	0.0273539	0.04
NRXN	BC3	BC5	Nrxn1	Nlgn2	0.0499687	0
NRXN	BC4	BC5	Nrxn1	Nlgn2	0.0319662	0
NRXN	BC5	BC5	Nrxn1	Nlgn2	0.0295622	0.01
NRXN	BC7	BC5	Nrxn1	Nlgn2	0.0358935	0
NRXN	BC8/9	BC5	Nrxn1	Nlgn2	0.0504401	0
NRXN	BC1	BC6	Nrxn1	Nlgn2	0.0317772	0
NRXN	BC3	BC6	Nrxn1	Nlgn2	0.0578316	0
NRXN	BC4	BC6	Nrxn1	Nlgn2	0.037107	0
NRXN	BC5	BC6	Nrxn1	Nlgn2	0.03433	0
NRXN	BC7	BC6	Nrxn1	Nlgn2	0.0416387	0
NRXN	BC8/9	BC6	Nrxn1	Nlgn2	0.0583727	0
NRXN	BC1	BC7	Nrxn1	Nlgn2	0.0284767	0.04
NRXN	BC3	BC7	Nrxn1	Nlgn2	0.0519703	0
NRXN	BC4	BC7	Nrxn1	Nlgn2	0.033272	0
NRXN	BC5	BC7	Nrxn1	Nlgn2	0.0307728	0.01
NRXN	BC7	BC7	Nrxn1	Nlgn2	0.0373535	0
NRXN	BC8/9	BC7	Nrxn1	Nlgn2	0.0524596	0
NRXN	BC4	BC8/9	Nrxn1	Nlgn2	0.0378845	0.04
NRXN	BC3	BC3	Nrxn2	Nlgn1	0.0516355	0
NRXN	BC5	BC3	Nrxn2	Nlgn1	0.0533771	0
NRXN	BC6	BC3	Nrxn2	Nlgn1	0.0493088	0
NRXN	BC8/9	BC3	Nrxn2	Nlgn1	0.155064	0
NRXN	BC3	BC4	Nrxn2	Nlgn1	0.0593495	0
NRXN	BC5	BC4	Nrxn2	Nlgn1	0.0613345	0
NRXN	BC6	BC4	Nrxn2	Nlgn1	0.0566961	0
NRXN	BC8/9	BC4	Nrxn2	Nlgn1	0.175372	0
NRXN	BC3	BC5	Nrxn2	Nlgn1	0.0361317	0
NRXN	BC5	BC5	Nrxn2	Nlgn1	0.0373711	0
NRXN	BC6	BC5	Nrxn2	Nlgn1	0.0344783	0
NRXN	BC8/9	BC5	Nrxn2	Nlgn1	0.112179	0
NRXN	BC3	BC6	Nrxn2	Nlgn1	0.00968472	0.03
NRXN	BC5	BC6	Nrxn2	Nlgn1	0.0100263	0.01
NRXN	BC8/9	BC6	Nrxn2	Nlgn1	0.0319111	0
NRXN	BC8/9	BC7	Nrxn2	Nlgn1	0.0226087	0.03
NRXN	BC8/9	BC8/9	Nrxn2	Nlgn1	0.0341953	0.03
NRXN	BC3	BC3	Nrxn2	Nlgn2	0.00696907	0
NRXN	BC5	BC3	Nrxn2	Nlgn2	0.0072156	0
NRXN	BC6	BC3	Nrxn2	Nlgn2	0.00664096	0
NRXN	BC8/9	BC3	Nrxn2	Nlgn2	0.0231085	0
NRXN	BC3	BC5	Nrxn2	Nlgn2	0.00675799	0
NRXN	BC5	BC5	Nrxn2	Nlgn2	0.0069971	0
NRXN	BC6	BC5	Nrxn2	Nlgn2	0.00643975	0
NRXN	BC8/9	BC5	Nrxn2	Nlgn2	0.0224196	0
NRXN	BC3	BC6	Nrxn2	Nlgn2	0.00787779	0
NRXN	BC5	BC6	Nrxn2	Nlgn2	0.00815619	0
NRXN	BC6	BC6	Nrxn2	Nlgn2	0.00750722	0
NRXN	BC8/9	BC6	Nrxn2	Nlgn2	0.0260664	0
NRXN	BC3	BC7	Nrxn2	Nlgn2	0.00704152	0
NRXN	BC5	BC7	Nrxn2	Nlgn2	0.00729059	0
NRXN	BC6	BC7	Nrxn2	Nlgn2	0.00671002	0
NRXN	BC8/9	BC7	Nrxn2	Nlgn2	0.0233448	0
NRXN	BC3	BC8/9	Nrxn2	Nlgn2	0.00804797	0.01
NRXN	BC5	BC8/9	Nrxn2	Nlgn2	0.00833234	0.02
NRXN	BC8/9	BC8/9	Nrxn2	Nlgn2	0.026619	0
NRXN	BC1	BC3	Nrxn3	Nlgn1	0.429554	0
NRXN	BC3	BC3	Nrxn3	Nlgn1	0.434022	0
NRXN	BC4	BC3	Nrxn3	Nlgn1	0.431233	0
NRXN	BC5	BC3	Nrxn3	Nlgn1	0.437676	0
NRXN	BC6	BC3	Nrxn3	Nlgn1	0.424213	0
NRXN	BC7	BC3	Nrxn3	Nlgn1	0.434529	0
NRXN	BC8/9	BC3	Nrxn3	Nlgn1	0.41833	0
NRXN	RBC	BC3	Nrxn3	Nlgn1	0.423945	0
NRXN	BC1	BC4	Nrxn3	Nlgn1	0.465985	0
NRXN	BC3	BC4	Nrxn3	Nlgn1	0.47052	0
NRXN	BC4	BC4	Nrxn3	Nlgn1	0.46769	0
NRXN	BC5	BC4	Nrxn3	Nlgn1	0.474224	0
NRXN	BC6	BC4	Nrxn3	Nlgn1	0.460557	0
NRXN	BC7	BC4	Nrxn3	Nlgn1	0.471034	0
NRXN	BC8/9	BC4	Nrxn3	Nlgn1	0.454568	0
NRXN	RBC	BC4	Nrxn3	Nlgn1	0.460284	0
NRXN	BC1	BC5	Nrxn3	Nlgn1	0.341431	0
NRXN	BC3	BC5	Nrxn3	Nlgn1	0.345538	0
NRXN	BC4	BC5	Nrxn3	Nlgn1	0.342972	0
NRXN	BC5	BC5	Nrxn3	Nlgn1	0.348906	0
NRXN	BC6	BC5	Nrxn3	Nlgn1	0.336539	0
NRXN	BC7	BC5	Nrxn3	Nlgn1	0.346005	0
NRXN	BC8/9	BC5	Nrxn3	Nlgn1	0.331173	0
NRXN	RBC	BC5	Nrxn3	Nlgn1	0.336294	0
NRXN	BC5	BC3	Nrxn3	Nlgn2	0.091177	0.02
NRXN	BC1	BC6	Nrxn3	Nlgn2	0.0989504	0
NRXN	BC3	BC6	Nrxn3	Nlgn2	0.100586	0
NRXN	BC4	BC6	Nrxn3	Nlgn2	0.0995627	0
NRXN	BC5	BC6	Nrxn3	Nlgn2	0.101939	0
NRXN	BC6	BC6	Nrxn3	Nlgn2	0.097021	0
NRXN	BC7	BC6	Nrxn3	Nlgn2	0.100773	0
NRXN	BC8/9	BC6	Nrxn3	Nlgn2	0.0949274	0
NRXN	RBC	BC6	Nrxn3	Nlgn2	0.0969249	0
PTPRM	BC6	BC6	Ptprm	Ptprm	0.27666	0
SEMA7	BC7	BC7	Sema7a	Plxnc1	0.0319263	0
SEMA7	BC7	BC8/9	Sema7a	Plxnc1	0.00804519	0

## Sheet: Supp data 9
Data 9. The enhancer-gene network with "the structural constituent of eye lens" pathway.
Enhancer	Expression	Color	Gene	Mean expression
chr10:128188273-128188951	0.015748	1	Mip	0.795276
chr10:128185387-128186476	0.015748	1	Mip
chr10:128294292-128295473	0.0551181	3	Mip
chr10:128096243-128098289	0.141732	4	Mip
chr10:128099681-128100269	0.0393701	2	Mip
chr10:128374354-128374803	0.015748	1	Mip
chr10:128086316-128086812	0.00787402	1	Mip
chr5:24749800-24752191	0.0944882	3	Crygn	0.070866
chr5:24779990-24781554	0.0393701	2	Crygn
chr5:24812007-24812673	0.015748	1	Crygn
chr5:24674063-24674689	0.015748	1	Crygn
chr5:24651491-24652842	0.0629921	3	Crygn
chr5:24860010-24861841	0.015748	1	Crygn
chr5:24623656-24625099	0.0472441	2	Crygn
chr5:112240515-112241337	0.0314961	2	Crybb1	0.937008
chr5:112153523-112154255	0.0472441	2	Crybb1
chr5:112363983-112364869	0.0551181	3	Crybb1
chr9:103490069-103491072	0.0314961	2	Bfsp2	0.03937
chr9:103494252-103494993	0.015748	1	Bfsp2
chr9:103465500-103466286	0.00787402	1	Bfsp2
chr9:103443355-103444186	0.00787402	1	Bfsp2
chr9:103546833-103547801	0.0393701	2	Bfsp2
chr9:103376744-103377268	0.0472441	2	Bfsp2
chr1:74897830-74902132	0.125984	4	Cryba2	0.889764
chr1:74892639-74895744	0.0629921	3	Cryba2
chr1:74880532-74885524	0.110236	4	Cryba2
chr1:74816248-74817654	0.149606	4	Cryba2
chr1:74797257-74798013	0.0314961	2	Cryba2
chr1:74787591-74789188	0.0551181	3	Cryba2
chr1:74759734-74760294	0.0393701	2	Cryba2
chr2:143867222-143867775	0.023622	1	Bfsp1	0.007874
chr2:143837100-143838043	0.0944882	3	Bfsp1
chr2:143921015-143921657	0.0314961	2	Bfsp1
chr2:143980748-143981260	0.015748	1	Bfsp1
chr5:113099291-113100335	0.0787402	3	Crybb3	0.787402
chr5:113166827-113168152	0.0472441	2	Crybb3
chr5:113154927-113155787	0.015748	1	Crybb3
chr5:113173250-113173919	0.0314961	2	Crybb3
chr9:50694592-50700189	0.299213	4	Cryab	3.20472
chr9:50700757-50703919	0.141732	4	Cryab
chr9:50734798-50735475	0.00787402	1	Cryab
chr9:50708234-50709527	0.0314961	2	Cryab
chr9:50800984-50801411	0.015748	1	Cryab
chr9:50710762-50711787	0.00787402	1	Cryab
chr9:50841041-50841810	0.0472441	2	Cryab
chr9:50848314-50849843	0.0314961	2	Cryab
chr17:31684650-31686484	0.15748	4	Cryaa	6.07874
chr17:31692819-31694692	0.0866142	3	Cryaa
chr17:31664518-31665252	0.015748	1	Cryaa
chr17:31788275-31792484	0.330709	4	Cryaa
chr17:31766711-31767945	0.00787402	1	Cryaa
chr17:31557293-31558571	0.0314961	2	Cryaa
chr17:31546721-31547281	0.0314961	2	Cryaa
chr17:31534722-31536292	0.0629921	3	Cryaa
chr17:31529076-31529760	0.00787402	1	Cryaa
chr2:13573453-13574956	0.0629921	3	Vim	0.755905
chr2:13509464-13510040	0.0314961	2	Vim

## Sheet: Supp data 10
Data 10. The enhancer-gene network in cell type 2 and cell type 10.
Gene	Enhancer	Score	Cluster
Ttf1	chr2:29194127-29196308	185.612	2
Ttf1	chr2:29191479-29193244	24.8614	2
Clu	chr14:65967765-65971877	20.9526	2
Bsg	chr10:79699872-79709419	17.7581	2
Apoe	chr7:19697534-19699568	15.8104	2
Msi1	chr5:115427353-115443434	15.0532	2
Cfap77	chr2:29194127-29196308	14.383	2
Acsl3	chr1:78655331-78660178	12.9396	2
Trpm3	chr19:22915694-22917441	11.8316	2
Pcdh9	chr14:93889803-93891556	9.48765	2
Tmtc2	chr10:105573420-105575715	9.24149	2
Setx	chr2:29194127-29196308	8.58442	2
Cdh2	chr18:16805511-16810048	7.45072	2
Apoe	chr7:19700622-19701707	6.76432	2
Mgarp	chr3:51391565-51398043	5.65409	2
Nfib	chr4:82504143-82508112	5.58597	2
Hes1	chr16:30062946-30067460	5.51702	2
Cst3	chr2:148870185-148879583	5.15546	2
Zswim6	chr13:107887925-107892375	5.12214	2
Rora	chr9:69289101-69296825	5.04709	2
Actb	chr5:142902681-142910492	4.97271	2
Hspa8	chr9:40798483-40802472	4.91524	2
Dkk3	chr7:112157682-112159451	4.62858	2
Itm2b	chr14:73382445-73385995	4.56864	2
Tcf4	chr18:69342951-69347148	4.54968	2
Gbe1	chr16:70313344-70316268	4.05768	2
Grid2	chr6:63255863-63258244	4.01737	2
Sorcs1	chr19:50678332-50679073	3.94779	2
Slc2a1	chr4:119104751-119114165	3.90324	2
Unc5c	chr3:141464513-141466514	3.90118	2
Apoe	chr7:19668594-19670520	3.85793	2
Auts2	chr5:132542884-132544229	3.80993	2
Dbi	chr1:120119937-120121964	3.71756	2
Pmepa1	chr2:173273632-173277773	3.57297	2
Dkk3	chr7:112170082-112170820	3.4958	2
Dkk3	chr7:112142962-112145005	3.39743	2
Atp1a1	chr3:101602830-101607657	3.38615	2
Hsp90ab1	chr17:45572065-45575277	3.37135	2
Myo6	chr9:80163991-80166066	3.33246	2
Mgarp	chr3:51386035-51390595	3.2911	2
Immp2l	chr12:41023496-41024726	3.18151	2
Espn	chr4:152129414-152133418	3.17073	2
Qk	chr17:10316444-10320645	3.14932	2
Ptma	chr1:86523754-86529335	3.13072	2
Ckb	chr12:111667224-111673102	3.09788	2
Wipi1	chr11:109609498-109612563	3.07053	2
Slc6a6	chr6:91682646-91699915	3.06222	2
Cd81	chr7:143051992-143056337	2.96933	2
Car14	chr3:95903781-95907306	2.9035	2
Car2	chr3:14885832-14891171	2.84817	2
Ttyh1	chr7:4128229-4138082	2.82293	2
Adgrl3	chr5:81019287-81022831	2.82191	2
Ptgds	chr2:25464829-25470689	2.80777	2
Atp1b3	chr9:96363463-96365145	2.79122	2
Tox	chr4:6988786-6991748	2.78775	2
Ubc	chr5:125388510-125395608	2.74464	2
Galnt13	chr2:54435562-54438209	2.72956	2
Hsp90b1	chr10:86704080-86706883	2.6911	2
Nfia	chr4:97771639-97773957	2.6141	2
Gnai2	chr9:107632361-107636343	2.60703	2
Cp	chr3:19953734-19954310	2.54738	2
Prkg1	chr19:31663885-31664947	2.49139	2
Prph2	chr17:46908034-46935184	2.4789	2
Lncpint	chr6:31215822-31218955	2.43794	2
Pax6	chr2:105680219-105683294	2.42829	2
Htra1	chr7:130934960-130941248	2.37755	2
Synpr	chr14:13284055-13286243	2.35883	2
Fxyd1	chr7:31055267-31056039	2.32978	2
Sparc	chr11:55417813-55418576	2.31367	2
Notch1	chr2:26499685-26504949	2.24948	2
Gnao1	chr8:93809602-93815305	2.24807	2
Atp2b1	chr10:98913346-98918385	2.23641	2
Tanc2	chr11:105589067-105590575	2.19043	2
Ankrd10	chr8:11633511-11637203	2.1694	2
Slc25a4	chr8:46208232-46212702	2.12997	2
Mfge8	chr7:79146452-79149705	2.12414	2
Gpc6	chr14:116924975-116927321	2.11704	2
Ddr1	chr17:35699614-35705242	2.10649	2
Ckb	chr12:111685133-111697132	2.07156	2
Ppia	chr11:6414595-6417281	1.99799	2
Tnrc18	chr5:142812892-142824047	1.98658	2
Acsl3	chr1:78661081-78661847	1.98217	2
Pitpnc1	chr11:107468136-107471482	1.95876	2
Cfap77	chr2:29191479-29193244	1.9265	2
Arhgap21	chr2:20966718-20970291	1.88223	2
Sfxn5	chr6:85332156-85335034	1.87308	2
Zfp36l2	chr17:84184898-84191904	1.85587	2
Vegfa	chr17:46027113-46033708	1.85396	2
Fxyd1	chr7:31052588-31053465	1.85209	2
Sparc	chr11:55428058-55428687	1.8422	2
Six3os1	chr17:85616353-85619037	1.81373	2
Cp	chr3:19956773-19957220	1.81338	2
Far1	chr7:113512622-113514903	1.80357	2
Tgfb2	chr1:186701766-186706511	1.78627	2
Dock4	chr12:40445033-40447877	1.7692	2
Map3k5	chr10:19933464-19935439	1.75425	2
Pdcd4	chr19:53902096-53904571	1.73864	2
Hspa5	chr2:34771152-34773021	1.7132	2
Kdr	chr5:75977972-75978973	1.70649	2
Efna5	chr17:62880073-62884567	1.70481	2
Dbi	chr1:120115517-120116553	1.70416	2
Calm1	chr12:100198672-100202811	1.69965	2
Trpm3	chr19:22904920-22905638	1.67324	2
Sorbs2	chr8:45627206-45629393	1.67247	2
Nsd1	chr13:55208867-55213400	1.66523	2
Sparc	chr11:55419175-55420736	1.66395	2
Bsg	chr10:79710004-79713901	1.6621	2
Nlgn1	chr3:26333148-26333902	1.62916	2
Tcf7l2	chr19:55741043-55744435	1.62872	2
Mxra7	chr11:116824534-116829456	1.61838	2
Calr	chr8:84844568-84848320	1.60437	2
Cd63	chr10:128908926-128911352	1.5858	2
Ust	chr10:8520806-8521475	1.55018	2
Rcn2	chr9:56041339-56042668	1.54054	2
Mxi1	chr19:53328140-53331880	1.53922	2
Ctsl	chr13:64369370-64371070	1.53061	2
Nfib	chr4:82511858-82513960	1.52374	2
Sema5a	chr15:32244457-32246442	1.52204	2
Dab1	chr4:104366848-104369159	1.51127	2
Fchsd2	chr7:101106938-101110377	1.50738	2
Rax	chr18:65932226-65942466	1.50301	2
Mxra7	chr11:116806529-116816235	1.49941	2
Nr3c2	chr8:76898557-76903749	1.49892	2
Tox3	chr8:90347685-90348892	1.49761	2
Actg1	chr11:120346419-120352029	1.49714	2
App	chr16:85172004-85174227	1.4959	2
Nav2	chr7:49247713-49249126	1.49359	2
Pik3r1	chr13:101766653-101769153	1.47613	2
Sptan1	chr2:29964204-29968238	1.43794	2
Ndfip1	chr18:38416945-38420588	1.43619	2
Maml3	chr3:52101442-52105716	1.4281	2
Vim	chr2:13573453-13574956	1.40662	2
Ptgds	chr2:25455967-25462580	1.40335	2
Rlbp1	chr7:79388606-79389072	1.39437	2
Ndrg2	chr14:51912434-51915385	1.38669	2
Tsc22d1	chr14:76503049-76508346	1.3724	2
Tmbim6	chr15:99392162-99394187	1.36807	2
Ankrd28	chr14:31829534-31831685	1.3419	2
Mfap3l	chr8:60631041-60634327	1.31974	2
Pdlim5	chr3:142394566-142396404	1.30859	2
Suco	chr1:161875623-161878109	1.30733	2
Tom1l2	chr11:60351427-60353904	1.29934	2
Slc24a3	chr2:145166936-145168493	1.29475	2
Meis1	chr11:19018171-19021775	1.29237	2
Hes1	chr16:30069656-30071164	1.25938	2
Rlbp1	chr7:79362093-79363772	1.24825	2
Reck	chr4:43874788-43877464	1.24376	2
Pja2	chr17:64331066-64333505	1.24352	2
Mgarp	chr3:51382857-51385068	1.23202	2
Npas3	chr12:53251719-53253801	1.22831	2
Cux1	chr5:136565078-136569350	1.20242	2
Tmtc2	chr10:105572361-105572903	1.19805	2
Pfkp	chr13:6645183-6649466	1.19707	2
Mertk	chr2:128697996-128699516	1.19063	2
Crot	chr5:8996612-8997933	1.18815	2
Msi1	chr5:115444126-115455208	1.18809	2
Mboat2	chr12:24830097-24832560	1.18306	2
Rgs6	chr12:82616694-82617177	1.17399	2
Bcas3	chr11:85352234-85353784	1.17267	2
Myo9a	chr9:59750026-59752296	1.17082	2
Rora	chr9:69306322-69307555	1.15087	2
Rtn3	chr19:7481826-7484446	1.15031	2
Setx	chr2:29191479-29193244	1.14982	2
Rdh10	chr1:16103656-16106583	1.14957	2
Nfia	chr4:97777074-97778987	1.14819	2
Spon1	chr7:113769298-113769746	1.14812	2
Cntn1	chr15:92050864-92052491	1.14489	2
Bmp2k	chr5:96995976-96998733	1.13636	2
Dach1	chr14:98166583-98170498	1.13406	2
Slc16a1	chr3:104636928-104640904	1.13312	2
Gpr137c	chr14:45216928-45221704	1.13272	2
Tspan3	chr9:56159349-56162633	1.12369	2
Ptprs	chr17:56472102-56477963	1.12104	2
Bcat1	chr6:145044869-145054094	1.11648	2
Lnpep	chr17:17623282-17626216	1.11257	2
Nbeal1	chr1:60179338-60181574	1.10918	2
Pax6	chr2:105686592-105689939	1.10127	2
Por	chr5:135687925-135690684	1.0995	2
Cst3	chr2:148889499-148891378	1.09566	2
Tead1	chr7:112678314-112681213	1.08574	2
Clu	chr14:65980800-65983085	1.07916	2
Ptpra	chr2:130449376-130451773	1.07522	2
Col2a1	chr15:98001259-98005239	1.07056	2
Lrrc4c	chr2:97466062-97467588	1.07005	2
Farp1	chr14:121034349-121037687	1.06965	2
Rlbp1	chr7:79386555-79387243	1.06555	2
Srgap2	chr1:131524927-131528552	1.06291	2
Nfix	chr8:84773593-84775889	1.051	2
Dusp16	chr6:134791124-134793148	1.04943	2
Lman1	chr18:66014452-66024331	1.04574	2
Shisa9	chr16:11983239-11984721	1.03955	2
Epas1	chr17:86752675-86756504	1.03719	2
Laptm4a	chr12:8921035-8922869	1.03121	2
Trpm3	chr19:22938793-22941100	1.02587	2
Sesn3	chr9:14274550-14278105	1.02501	2
Cd9	chr6:125494191-125495178	1.02319	2
Pip5k1b	chr19:24555336-24556934	1.01149	2
Trio	chr15:28023895-28026679	1.00861	2
Srgap3	chr6:112944791-112947929	1.00786	2
Gnai2	chr9:107641482-107642219	0.996164	2
Arl6ip1	chr7:118128137-118130465	0.993372	2
Lrp1	chr10:127619677-127622621	0.987801	2
Aldoc	chr11:78322293-78324727	0.985123	2
Zfp608	chr18:54990529-54993322	0.976959	2
Sema6a	chr18:47368559-47370773	0.972999	2
Peg3	chr7:6727003-6731272	0.969947	2
Parp8	chr13:117024155-117026173	0.966357	2
Rrbp1	chr2:144009592-144012001	0.960265	2
Lman1	chr18:66001839-66004175	0.956369	2
Tnik	chr3:28262359-28265698	0.942826	2
Ptch1	chr13:63572199-63573908	0.940585	2
Cspg5	chr9:110244296-110247445	0.93563	2
Eef2	chr10:81172688-81178188	0.929892	2
Calm2	chr17:87445472-87448042	0.92676	2
Adamtsl1	chr4:86053690-86054160	0.924041	2
Ppib	chr9:66059408-66061347	0.918324	2
Deptor	chr15:55111830-55113536	0.911353	2
Pcmtd1	chr1:7087610-7090065	0.907365	2
Arl15	chr13:113793731-113795720	0.901828	2
Folh1	chr7:86775669-86776275	0.900359	2
Fgf13	chrX:59134207-59135474	0.89967	2
Med12l	chr3:59005223-59007539	0.894603	2
Actn4	chr7:28960399-28963616	0.89351	2
Ptpn12	chr5:21054357-21056795	0.892202	2
Garem1	chr18:21298693-21301157	0.890874	2
Smarca4	chr9:21614127-21617644	0.890578	2
Maged1	chrX:94540200-94543274	0.885785	2
Prdx6	chr1:161249952-161251665	0.885133	2
Fcho2	chr13:98813542-98815973	0.866601	2
Pcnx	chr12:81859463-81863161	0.863755	2
Ppp2r3a	chr9:101249881-101252629	0.863478	2
Cry2	chr2:92426603-92435581	0.862871	2
Zfand3	chr17:30003902-30005910	0.861875	2
Dlgap4	chr2:156715339-156723353	0.856271	2
Prkca	chr11:108341794-108344776	0.85587	2
Sash1	chr10:8885651-8886619	0.852439	2
Plekhb1	chr7:100653239-100666619	0.85223	2
Map4k4	chr1:39900064-39903508	0.850368	2
Atrnl1	chr19:57609424-57612583	0.85008	2
Rgl1	chr1:152765265-152767469	0.850048	2
Sned1	chr1:93235033-93237407	0.848713	2
Megf9	chr4:70533124-70537007	0.845286	2
Clu	chr14:65998865-66007119	0.844448	2
Rtn4	chr11:29718189-29719838	0.843977	2
Nudt4	chr10:95561762-95564936	0.841075	2
Rhpn2	chr7:35333020-35335421	0.840094	2
Adk	chr14:21074909-21076940	0.839651	2
Per1	chr11:69091559-69107730	0.839238	2
Scd2	chr19:44282201-44285326	0.835302	2
Nrxn3	chr12:89812006-89812550	0.834464	2
Sox6	chr7:116031735-116034755	0.833819	2
Gnai2	chr9:107629931-107631072	0.831808	2
Pon2	chr6:5297322-5298639	0.82873	2
Magi3	chr3:104218430-104221845	0.824396	2
Klhl2	chr8:64847471-64850983	0.820041	2
Tcf7l1	chr6:72787225-72789884	0.818463	2
Cdc14a	chr3:116422641-116425423	0.818173	2
Cpe	chr8:64691025-64693641	0.807129	2
Rps6ka3	chrX:159253981-159257577	0.806075	2
Gpr37	chr6:25688875-25690635	0.804136	2
Camk2n1	chr4:138452508-138456727	0.798189	2
Gdi2	chr13:3536999-3539085	0.797927	2
Peak1	chr9:56417201-56419411	0.794024	2
Klf3	chr5:64802431-64804577	0.78905	2
Inpp5a	chr7:139387774-139392013	0.788562	2
Dkk3	chr7:112129728-112130618	0.781	2
Rora	chr9:69301925-69305560	0.776122	2
Hivep2	chr10:13964340-13968488	0.775653	2
Bmpr2	chr1:59762218-59765113	0.77548	2
Dpysl2	chr14:66865462-66869914	0.769957	2
Brd2	chr17:34116799-34123840	0.768183	2
Tanc1	chr2:59611484-59613850	0.762991	2
Spred1	chr2:117119643-117123459	0.762963	2
Lsamp	chr16:39984062-39985231	0.761584	2
Aplp2	chr9:31210423-31213178	0.753206	2
Shisa4	chr1:135370678-135375891	0.749917	2
Pak3	chrX:143664001-143664907	0.745401	2
Lrrc8c	chr5:105518354-105520444	0.74437	2
Gldc	chr19:30173975-30175776	0.742898	2
Sesn1	chr10:41886680-41890941	0.740441	2
Tm9sf2	chr14:122104339-122107894	0.73883	2
Zbtb20	chr16:42907194-42907819	0.73736	2
Gnai2	chr9:107608558-107615482	0.737158	2
Bcl6	chr16:23980823-23985728	0.73082	2
Fam135a	chr1:24099274-24101556	0.727979	2
Scmh1	chr4:120404615-120406508	0.722143	2
Clstn1	chr4:149564033-149577601	0.718998	2
Col23a1	chr11:51295736-51296151	0.716904	2
Dnaja1	chr4:40721254-40723547	0.716437	2
Ctsb	chr14:63121696-63125441	0.710462	2
Prnp	chr2:131908289-131911860	0.707925	2
Apoe	chr7:19712380-19713627	0.701985	2
Spire1	chr18:67609865-67612684	0.700598	2
Il6st	chr13:112463176-112465330	0.698999	2
Ttyh3	chr5:140644555-140650669	0.697873	2
Plekha1	chr7:130865095-130866973	0.687721	2
Tef	chr15:81801300-81805249	0.684744	2
Setd3	chr12:108178120-108180403	0.68439	2
Kdr	chr5:75976652-75977085	0.683449	2
Marcks	chr10:37135937-37141870	0.682595	2
Gnai2	chr9:107626193-107629244	0.679497	2
Cnn3	chr3:121425515-121428120	0.678475	2
Syt11	chr3:88771165-88773067	0.67524	2
Lars2	chr9:123365892-123367821	0.674328	2
Sdf4	chr4:155991317-155993973	0.6704	2
Hjurp	chr1:88276108-88278568	0.670099	2
Sos2	chr12:69680285-69684068	0.663506	2
Etv5	chr16:22438278-22440978	0.662628	2
Magi1	chr6:93911330-93914082	0.662181	2
Bhlhe40	chr6:108658259-108661934	0.655767	2
Mapt	chr11:104230446-104233094	0.655497	2
Hsd17b12	chr2:94157279-94158724	0.652996	2
Crip2	chr12:113139085-113143032	0.647191	2
Gtdc1	chr2:44926130-44928331	0.643996	2
Ptprs	chr17:56466972-56470929	0.640032	2
Tle1	chr4:72198743-72202026	0.634944	2
Impact	chr18:12971797-12974748	0.63221	2
Kif13a	chr13:46928733-46931340	0.629542	2
Asap1	chr15:64310345-64316167	0.628274	2
Cadps	chr14:12821051-12823375	0.623917	2
Zfp467	chr6:48443485-48447472	0.623535	2
Bsg	chr10:79697868-79699080	0.622558	2
Tecr	chr8:83593487-83595450	0.622201	2
Dag1	chr9:108262860-108265293	0.61806	2
Rcor1	chr12:111037436-111040666	0.617713	2
Pik3r3	chr4:116219595-116223008	0.617219	2
Six3os1	chr17:85612710-85615555	0.614067	2
Nt5c2	chr19:46961184-46963888	0.613551	2
Thra	chr11:98739954-98744801	0.612734	2
Slmap	chr14:26533289-26535667	0.612522	2
Sertad2	chr11:20541748-20544280	0.607126	2
Wnk2	chr13:49142004-49149081	0.607006	2
Nipal3	chr4:135493319-135496274	0.606841	2
Sgk1	chr10:21992440-22001290	0.605558	2
Nlgn2	chr11:69833829-69839392	0.605104	2
Plekha7	chr7:116307027-116309849	0.602498	2
Ptprd	chr4:78211638-78212268	0.602038	2
Gnas	chr2:174328773-174331541	0.601865	2
Adam22	chr5:8367093-8368504	0.601241	2
Hspb11	chr4:107252522-107255659	0.600086	2
Wwtr1	chr3:57574352-57576792	0.599801	2
Map3k5	chr10:19937040-19937717	0.599061	2
Mapk6	chr9:75407813-75411536	0.597962	2
Adam23	chr1:63459079-63459605	0.596544	2
Mmp14	chr14:54431266-54433780	0.596388	2
Sap130	chr18:31633604-31635696	0.595907	2
Fndc3b	chr3:27708770-27711639	0.595811	2
Npc2	chr12:84770597-84774042	0.594792	2
Kctd1	chr18:15062014-15066511	0.594531	2
Atp1b2	chr11:69598633-69606828	0.592553	2
Ksr1	chr11:79144686-79147141	0.592385	2
Zhx2	chr15:57692928-57697370	0.590262	2
Myh9	chr15:77839937-77843868	0.589404	2
Erc1	chr6:119847500-119849631	0.58738	2
Coro2b	chr9:62517097-62538391	0.585469	2
Pawr	chr10:108330927-108334080	0.584979	2
Ralbp1	chr17:65883762-65886439	0.584678	2
Id3	chr4:136143070-136145218	0.583856	2
Trim9	chr12:70344734-70349529	0.581543	2
Bcl2l1	chr2:152828569-152832226	0.579518	2
Ube2g1	chr11:72606456-72608988	0.578339	2
Hspd1	chr1:55086677-55089082	0.576985	2
Kif1a	chr1:93079052-93082386	0.575435	2
Pde4b	chr4:102568593-102571031	0.575198	2
Mxd4	chr5:34185481-34189616	0.575117	2
Dusp1	chr17:26506086-26509766	0.574153	2
Kremen1	chr11:5260146-5262604	0.572973	2
Pkp4	chr2:59159894-59162455	0.569745	2
Morf4l1	chr9:90113013-90115601	0.569647	2
St3gal4	chr9:35115549-35118000	0.569404	2
Abcd3	chr3:121814325-121816340	0.563616	2
Zfp609	chr9:65826008-65828502	0.560662	2
Tle3	chr9:61368561-61374762	0.560304	2
Serinc3	chr2:163643591-163645884	0.55926	2
Sirpa	chr2:129589625-129596396	0.557857	2
Syne2	chr12:75817490-75819833	0.556631	2
Pfn2	chr3:57845912-57848423	0.556368	2
Cmip	chr8:117255845-117259776	0.556322	2
Dennd5a	chr7:109958432-109961199	0.555687	2
Clu	chr14:65987331-65988876	0.555331	2
Ddr1	chr17:35697356-35698673	0.555232	2
Prox1	chr1:190167817-190171236	0.554975	2
Hdlbp	chr1:93477710-93479830	0.554267	2
Ank3	chr10:69534993-69536010	0.551682	2
Dkk3	chr7:112121046-112122199	0.551024	2
Ablim2	chr5:35755101-35759885	0.549285	2
Mgat5	chr1:127204146-127207482	0.546605	2
Cdh11	chr8:102783862-102785577	0.545008	2
Tbl1x	chrX:77508817-77512856	0.544781	2
Akap13	chr7:75454850-75456666	0.544701	2
Calm3	chr7:16920906-16925381	0.543326	2
Gli3	chr13:15462880-15464442	0.543205	2
Usp25	chr16:77012939-77015089	0.543098	2
Chn1	chr2:73774599-73776228	0.541836	2
Jund	chr8:70695294-70703879	0.537954	2
Chpt1	chr10:88501817-88504688	0.536246	2
Abat	chr16:8512926-8514526	0.536091	2
Scaper	chr9:55937053-55938974	0.535773	2
Rasa4	chr5:136082347-136086013	0.534255	2
Ube2e2	chr14:18892886-18894442	0.53352	2
Rdx	chr9:52047185-52049305	0.533341	2
Odf2	chr2:29888844-29891159	0.533086	2
Arhgap28	chr17:68003524-68005131	0.531377	2
Gnas	chr2:174327084-174328171	0.531259	2
Lrpap1	chr5:35104147-35106597	0.529867	2
Fgf9	chr14:58069954-58077283	0.529142	2
Lrig1	chr6:94698648-94701887	0.529117	2
Ctnnb1	chr9:120932720-120935181	0.527808	2
Col2a1	chr15:97990156-97993786	0.523363	2
Prdx1	chr4:116684921-116686538	0.523218	2
Kdm6b	chr11:69412960-69421217	0.522463	2
Snap25	chr2:136711382-136715992	0.521824	2
Arf4	chr14:26637126-26639162	0.520598	2
Elmod1	chr9:53973870-53975750	0.520571	2
Id2	chr12:25097692-25099724	0.519586	2
Zbtb7a	chr10:81133975-81141213	0.515351	2
Foxn2	chr17:88439614-88442282	0.512773	2
Flt1	chr5:147725262-147726575	0.512537	2
Tubb4b	chr2:25223347-25225813	0.512532	2
B3galt1	chr2:68079595-68080260	0.512364	2
Pde10a	chr17:8523661-8527454	0.508389	2
Scd2	chr19:44292697-44297291	0.506756	2
Reck	chr4:43883485-43884939	0.505952	2
Elf1	chr14:79480431-79483885	0.504744	2
Mdh1	chr11:21569471-21572715	0.502888	2
Ptgds	chr2:25478164-25478749	0.502331	2
Fbxw11	chr11:32641073-32643766	0.501519	2
Ccdc141	chr2:77169820-77172734	0.501026	2
Dgkb	chr12:37880296-37881131	0.499491	2
Copg2	chr6:30895811-30897468	0.499381	2
Cd164	chr10:41518238-41521655	0.499284	2
Ptk2	chr15:73421200-73424052	0.499155	2
Ralgapa2	chr2:146510862-146513443	0.498755	2
Lnx2	chr5:147075332-147078168	0.497439	2
Pbx3	chr2:34370605-34375622	0.494728	2
Hip1	chr5:135488487-135490266	0.493872	2
Palld	chr8:61589908-61592523	0.48836	2
Epha5	chr5:84415144-84417883	0.487391	2
Tbx2	chr11:85839692-85845130	0.487215	2
Hunk	chr16:90385164-90389036	0.484779	2
Plpp3	chr4:105175109-105175722	0.482693	2
Lin52	chr12:84450250-84452157	0.482376	2
Tspan14	chr14:40965504-40968349	0.481759	2
G3bp2	chr5:92136552-92139236	0.480972	2
Tulp4	chr17:6106059-6108144	0.479752	2
Prkar1a	chr11:109648508-109652060	0.477664	2
Gpcpd1	chr2:132576838-132578904	0.476324	2
Aqp4	chr18:15400998-15401408	0.475041	2
Pdpn	chr4:143298575-143300478	0.474933	2
Tmed5	chr5:108131651-108133407	0.474207	2
Otud7a	chr7:63444248-63445638	0.474167	2
Id2	chr12:25094820-25096867	0.472419	2
Tpm3	chr3:90078977-90080935	0.47217	2
Cxxc5	chr18:35838647-35853609	0.469809	2
Pigp	chr16:94369469-94372242	0.469172	2
Car14	chr3:95901675-95903097	0.468159	2
Rtbdn	chr8:84943637-84952030	0.467646	2
Tkt	chr14:30547989-30550219	0.466899	2
Basp1	chr15:25411673-25415183	0.465421	2
Rassf8	chr6:145745534-145748724	0.465191	2
Zfp521	chr18:13969785-13974515	0.464195	2
Mxra7	chr11:116818659-116822899	0.463973	2
Irs1	chr1:82289952-82293501	0.462466	2
Sulf1	chr1:12718192-12718634	0.461475	2
Eprs	chr1:185362130-185364475	0.460421	2
Pak3	chrX:143665732-143666096	0.458871	2
Tpcn1	chr5:120586597-120589638	0.458604	2
Pdia6	chr12:17265769-17267855	0.457855	2
Ifrd1	chr12:40221900-40224042	0.457547	2
Cd9	chr6:125467110-125467886	0.455689	2
Smad2	chr18:76240506-76242843	0.453854	2
Cd47	chr16:49854651-49856931	0.452411	2
Sfxn5	chr6:85320274-85321022	0.452089	2
Slc20a2	chr8:22475423-22477845	0.451771	2
Reep3	chr10:67095822-67101320	0.450516	2
Gnaq	chr19:16131852-16134573	0.449965	2
Mpc1	chr17:8282645-8284986	0.447763	2
Abcc5	chr16:20425244-20426954	0.447409	2
Clstn1	chr4:149578128-149579532	0.44715	2
Myo9b	chr8:71271512-71273610	0.446024	2
Ctsd	chr7:142385889-142389610	0.443162	2
Car14	chr3:95928475-95934111	0.442703	2
Rreb1	chr13:37824824-37828391	0.442107	2
Rc3h1	chr1:160904800-160907798	0.441488	2
Pde7b	chr10:20724747-20725848	0.441436	2
Plxnb1	chr9:109092851-109099531	0.440547	2
Naa16	chr14:79389588-79391396	0.440155	2
Fos	chr12:85470969-85476910	0.439727	2
Cnga1	chr5:72640865-72648952	0.437978	2
Slc3a2	chr19:8712263-8715427	0.43794	2
Fyn	chr10:39369175-39371210	0.436765	2
Git2	chr5:114772367-114776935	0.43664	2
Ctdspl	chr9:118924857-118927668	0.436095	2
Atp1a3	chr7:24996787-25011056	0.435484	2
Utrn	chr10:12868142-12869688	0.435397	2
Slc25a4	chr8:46216277-46217511	0.435333	2
Pnkd	chr1:74283951-74285821	0.432999	2
Elmod1	chr9:53967500-53968418	0.432802	2
Vtn	chr11:78495891-78501395	0.432594	2
Lfng	chr5:140606655-140611967	0.430211	2
Rabep1	chr11:70843745-70845604	0.430082	2
Zbtb20	chr16:42914479-42915092	0.42989	2
Ppp2r1a	chr17:20944108-20946519	0.42891	2
Dkk3	chr7:112179901-112180757	0.428536	2
Cdc42	chr4:137356507-137358624	0.427849	2
Pcdh9	chr14:93884489-93884889	0.427431	2
Adgra2	chr8:27085034-27087786	0.427245	2
Arf5	chr6:28420439-28424720	0.426856	2
Apbb2	chr5:66337218-66339049	0.426778	2
Pax6os1	chr2:105666753-105670650	0.426508	2
Arhgef10l	chr4:140657450-140658767	0.426444	2
Snx25	chr8:46151033-46153351	0.425848	2
Sqstm1	chr11:50209612-50213570	0.424905	2
Mlec	chr5:115157099-115159905	0.424259	2
Cdon	chr9:35420654-35423603	0.42385	2
Col23a1	chr11:51289426-51290835	0.423652	2
Wsb1	chr11:79253099-79255436	0.423612	2
Bcl9	chr3:97226653-97228798	0.422702	2
Calu	chr6:29347249-29348794	0.4225	2
Tulp3	chr6:128349413-128350192	0.422151	2
Nrl	chr14:55513392-55528588	0.419984	2
Cep170	chr1:176812894-176815474	0.419564	2
Plpp3	chr4:105157007-105158588	0.41925	2
Fhit	chr14:11160568-11162677	0.418815	2
Sox2	chr3:34649245-34650557	0.41825	2
Cmss1	chr16:57606297-57607389	0.417854	2
Cbfa2t2	chr2:154435465-154437323	0.416283	2
Rora	chr9:69259282-69259871	0.416163	2
Pcdh15	chr10:73820936-73823635	0.415573	2
Cdk17	chr10:93159990-93162217	0.414068	2
Cav1	chr6:17305907-17306657	0.413236	2
Msmo1	chr8:64732062-64735258	0.41165	2
Creb3l2	chr6:37440666-37443202	0.410565	2
Il33	chr19:29948079-29948938	0.409282	2
Mcu	chr10:59615296-59617445	0.409246	2
Spon1	chr7:113765584-113766877	0.409221	2
Specc1l	chr10:75211219-75213399	0.408699	2
Podxl2	chr6:88841285-88844645	0.40851	2
Tlk1	chr2:70824386-70826412	0.407945	2
Flrt2	chr12:95694897-95695821	0.407563	2
Lhx2	chr2:38350375-38352433	0.407177	2
Hivep1	chr13:42050705-42053958	0.406351	2
Nav2	chr7:49249965-49250417	0.405798	2
Cdh20	chr1:104768429-104769729	0.405534	2
Herc2	chr7:56049397-56050944	0.403541	2
Rpl31	chr1:39366724-39371275	0.402537	2
Mt1	chr8:94178652-94180349	0.400488	2
Pam	chr1:98094698-98095998	0.399756	2
Trp53bp2	chr1:182407985-182409936	0.399123	2
Col9a1	chr1:24211497-24212195	0.398679	2
Dpysl4	chr7:139085069-139088329	0.398263	2
Reep5	chr18:34372187-34374779	0.397854	2
Zfp608	chr18:54985458-54987196	0.397671	2
Frmd6	chr12:70824030-70826656	0.396186	2
Vdac1	chr11:52359749-52362268	0.395957	2
Tbx2	chr11:85827048-85839160	0.395303	2
Atp1b2	chr11:69590010-69593850	0.394032	2
Cpeb1	chr7:81452807-81456112	0.392108	2
Slc6a6	chr6:91702814-91722704	0.389029	2
Plekhh2	chr17:84510499-84513003	0.38827	2
Khdrbs3	chr15:68927571-68929904	0.388098	2
Ddr1	chr17:35710621-35711322	0.387973	2
Ube2r2	chr4:41134539-41137203	0.386617	2
Vti1a	chr19:55314501-55316871	0.386476	2
Ctnna1	chr18:35118015-35120027	0.385754	2
Slc6a6	chr6:91658217-91670921	0.385319	2
Sh3pxd2b	chr11:32346977-32349894	0.383892	2
Ptch1	chr13:63585075-63585576	0.383588	2
Pknox2	chr9:37144354-37147889	0.381855	2
Nhs	chrX:162158655-162160401	0.381797	2
Gpm6b	chrX:166344267-166345094	0.380678	2
Znrf1	chr8:111535602-111540988	0.380153	2
Klhl24	chr16:20097001-20098665	0.379914	2
Fkbp3	chr12:65072859-65076214	0.379506	2
Cry2	chr2:92421457-92426015	0.379205	2
Hlf	chr11:90381052-90382817	0.378388	2
Nrcam	chr12:44328503-44330293	0.37695	2
Ociad1	chr5:73291938-73293463	0.376455	2
Prrc2b	chr2:32150051-32153896	0.376297	2
Cox4i2	chr2:152753871-152755414	0.376183	2
Zfyve9	chr4:108779684-108783103	0.375433	2
Pbx1	chr1:168431059-168432948	0.375234	2
Osbpl9	chr4:109117421-109118756	0.373384	2
Fancc	chr13:63430311-63433182	0.373324	2
Bbx	chr16:50428980-50433064	0.373248	2
Canx	chr11:50324724-50326497	0.37242	2
Eva1c	chr16:90829719-90832016	0.372091	2
Espn	chr4:152135943-152137340	0.370412	2
Zfp423	chr8:87957957-87962623	0.369361	2
Atp1a1	chr3:101599784-101601672	0.369095	2
Srpr	chr9:35210329-35211989	0.368836	2
Slc39a1	chr3:90247463-90249247	0.368661	2
Mras	chr9:99434318-99437755	0.368592	2
Gstm5	chr3:107895358-107896595	0.368037	2
Galnt18	chr7:111778836-111780644	0.367781	2
Tmtc2	chr10:105578200-105578820	0.367767	2
Arid5b	chr10:68275299-68280478	0.367374	2
Appl1	chr14:26969620-26971786	0.365775	2
Wdr1	chr5:38560316-38562619	0.364907	2
Tmem164	chrX:142680642-142682636	0.364852	2
Gnai2	chr9:107644167-107647611	0.364746	2
Acyp2	chr11:30648874-30649772	0.364611	2
Zfp395	chr14:65357574-65360316	0.362412	2
Map3k14	chr11:103266280-103268966	0.360853	2
Snx10	chr6:51543378-51546586	0.360836	2
Prph2	chr17:46903462-46905951	0.360814	2
Os9	chr10:127120413-127124060	0.36003	2
Rnf130	chr11:50024338-50026508	0.359855	2
Zbtb16	chr9:48834747-48837501	0.359751	2
Ust	chr10:8518216-8519324	0.359597	2
Hnrnpll	chr17:80060946-80064390	0.358118	2
Gpr37	chr6:25684350-25684857	0.35779	2
Espn	chr4:152125281-152126681	0.357726	2
Six6	chr12:72937543-72942163	0.35625	2
Ugcg	chr4:59188593-59190374	0.355696	2
Eif3a	chr19:60789685-60791704	0.355243	2
Rtn1	chr12:72407014-72409436	0.35515	2
Thra	chr11:98746418-98751825	0.354958	2
Plekhg1	chr10:3739997-3741677	0.354813	2
Spata1	chr3:146498656-146502196	0.354196	2
Slc25a36	chr9:97110350-97111944	0.353946	2
Ogfrl1	chr1:23382178-23384038	0.351746	2
Gsap	chr5:21185298-21186871	0.351429	2
Rps6ka5	chr12:100723919-100726233	0.351105	2
Nfkbiz	chr16:55820613-55822879	0.350868	2
Lars2	chr9:123461603-123462399	0.350575	2
Ndufc2	chr7:97399405-97400859	0.350568	2
Zfp438	chr18:5333453-5335544	0.350176	2
Kidins220	chr12:24974450-24975875	0.350078	2
Abhd2	chr7:79272567-79274777	0.34977	2
Sacm1l	chr9:123528246-123530577	0.349495	2
Rheb	chr5:24841244-24843813	0.349304	2
Ddost	chr4:138303816-138305434	0.348733	2
Elovl5	chr9:77909578-77911499	0.348059	2
Ncor2	chr5:125174882-125180563	0.347883	2
Rnf38	chr4:44167152-44168842	0.347772	2
Mgarp	chr3:51379790-51382132	0.347771	2
Scd2	chr19:44314021-44315648	0.347382	2
Ssr1	chr13:37992996-37994916	0.347116	2
Hmgcr	chr13:96670082-96671994	0.346976	2
Vsx2	chr12:84568849-84572521	0.346957	2
Hey2	chr10:30841693-30844722	0.346093	2
Lamc1	chr1:153331318-153334395	0.345675	2
Mlc1	chr15:88978812-88979284	0.344852	2
Atp11c	chrX:60403096-60405193	0.343855	2
Stim1	chr7:102266393-102269208	0.341387	2
Rps6ka2	chr17:7167236-7171356	0.341308	2
Phactr4	chr4:132421432-132423204	0.340966	2
Mpzl1	chr1:165641092-165643505	0.340606	2
Gng5	chr3:146498656-146502196	0.340339	2
Raver2	chr4:101068680-101070176	0.340242	2
Cryab	chr9:50752334-50753462	0.340016	2
Prelp	chr1:133920657-133921835	0.33996	2
Glud1	chr14:34309607-34312817	0.33925	2
Pdlim3	chr8:45884553-45886227	0.339187	2
Kirrel	chr3:87171383-87175943	0.338984	2
Pmp22	chr11:63132345-63133303	0.338241	2
Ap3b1	chr13:94357940-94359643	0.338058	2
Tspan15	chr10:62230210-62232721	0.337918	2
Csad	chr15:102202409-102204658	0.337151	2
Tgfbr1	chr4:47351456-47354223	0.337073	2
Pbxip1	chr3:89436158-89437692	0.336622	2
Skil	chr3:31093081-31096315	0.336121	2
Tspan9	chr6:128027646-128037457	0.33611	2
Egr1	chr18:34858893-34863974	0.335786	2
Kctd8	chr5:69340014-69341988	0.335443	2
Pcdh15	chr10:73824540-73827140	0.334103	2
Camkmt	chr17:85089008-85091500	0.333699	2
Dst	chr1:34010915-34012179	0.333043	2
Tmem50a	chr4:134913363-134917219	0.33304	2
Mgll	chr6:88724024-88725264	0.332828	2
Usp3	chr9:66591105-66594349	0.332667	2
Tmed7	chr18:46596773-46598780	0.332314	2
Tspan13	chr12:36040540-36043044	0.331935	2
Ptch1	chr13:63551623-63553845	0.33097	2
Fasn	chr11:120822816-120826862	0.330857	2
Acaa2	chr18:74776560-74780460	0.330197	2
Ndrg1	chr15:66961335-66970916	0.330135	2
Cgrrf1	chr14:46831366-46833132	0.329825	2
Ino80dos	chr1:63112054-63116034	0.329606	2
Fbxw7	chr3:84813646-84815975	0.328913	2
Cd63	chr10:128895186-128896591	0.328211	2
Zfp277	chr12:40445033-40447877	0.328139	2
Id1	chr2:152734345-152737134	0.327514	2
Ywhab	chr2:163994138-163996097	0.324858	2
Degs1	chr1:182280572-182283924	0.323348	2
Sfmbt1	chr14:30714540-30717351	0.323235	2
Tox	chr4:6986494-6987452	0.321953	2
Six3os1	chr17:85628625-85629391	0.321849	2
Sort1	chr3:108282336-108285328	0.320465	2
Rer1	chr4:155085420-155087314	0.320363	2
Aig1	chr10:13868043-13869878	0.32033	2
Sec11c	chr18:65799670-65801414	0.319401	2
Sipa1l2	chr8:125567539-125571491	0.318785	2
Cep112	chr11:108424554-108426322	0.317832	2
Rnf169	chr7:99979220-99982182	0.317702	2
Ephb2	chr4:136833953-136837293	0.317613	2
Kif16b	chr2:142900781-142903897	0.317095	2
Id3	chr4:136146778-136148905	0.316908	2
Trib1	chr15:59645756-59654153	0.316873	2
Upp2	chr2:58566130-58569113	0.316575	2
Cdh2	chr18:16797284-16797903	0.31642	2
Chn2	chr6:54039301-54040528	0.31627	2
Rnf170	chr8:26115172-26120219	0.316235	2
Nxn	chr11:76397788-76400338	0.316163	2
Myh10	chr11:68690911-68693534	0.316041	2
B4galt1	chr4:40850595-40855143	0.313553	2
Tjp2	chr19:24222847-24225994	0.312334	2
Ston2	chr12:91778110-91779653	0.312205	2
Nrbp2	chr15:76090466-76092229	0.310484	2
Tmcc3	chr10:94513924-94515718	0.309957	2
Msi1	chr5:115400429-115408876	0.309474	2
Tsc22d4	chr5:137745451-137747751	0.309283	2
Vwa8	chr14:78848486-78850929	0.30913	2
Srebf1	chr11:60208122-60213785	0.308926	2
Cdc27	chr11:104549385-104551327	0.308671	2
Ghr	chr15:3582380-3583781	0.307432	2
Ptma	chr1:86499892-86506800	0.306842	2
Kcnj10	chr1:172342633-172343272	0.306306	2
Nckap5	chr1:126484635-126485174	0.305961	2
Bmpr1b	chr3:141932964-141933449	0.305168	2
Irx5	chr8:92355440-92359161	0.304451	2
Grb2	chr11:115707549-115710241	0.303494	2
Plxnb2	chr15:89177070-89183623	0.303486	2
Sptssa	chr12:54654347-54657518	0.303471	2
Pmepa1	chr2:173270169-173272566	0.30338	2
Flna	chrX:74244478-74247335	0.303163	2
Igsf8	chr1:172308580-172315412	0.302247	2
Lpcat3	chr6:124661249-124663994	0.302119	2
Sdk2	chr11:114054494-114055377	0.301719	2
Maf	chr8:115706110-115708282	0.301453	2
Prkdc	chr16:15636736-15638308	0.301056	2
Cdc5l	chr17:45432751-45434816	0.300902	2
Gmds	chr13:32337978-32339403	0.300727	2
Lrrc8a	chr2:30236358-30239024	0.30046	2
Cspg5	chr9:110254758-110256156	0.299343	2
Mpzl1	chr1:165633762-165635314	0.299013	2
Nova1	chr12:46818095-46820234	0.298644	2
Vat1l	chr8:114205132-114206109	0.29825	2
Kdm4b	chr17:56324510-56328685	0.296627	2
Cav1	chr6:17307391-17307882	0.296591	2
Acot11	chr4:106799029-106800674	0.295425	2
Rest	chr5:77264822-77267035	0.295365	2
Ugp2	chr11:21370255-21371886	0.294485	2
Inpp4b	chr8:81341301-81343605	0.29443	2
Trerf1	chr17:47138632-47142718	0.294347	2
Sox6	chr7:116039707-116040651	0.294196	2
Lgmn	chr12:102437089-102442092	0.293961	2
Scamp1	chr13:94284310-94286555	0.293961	2
Cyp2d22	chr15:82379569-82380955	0.293601	2
Cdc42se2	chr11:54786475-54788411	0.293042	2
Itgb5	chr16:33832628-33834612	0.292951	2
Etv1	chr12:38778348-38780477	0.292833	2
Mtch1	chr17:29345101-29349062	0.29264	2
Pmepa1	chr2:173257471-173258994	0.292592	2
Ctnna3	chr10:63428741-63430685	0.292321	2
Hmgn3	chr9:83145418-83147010	0.292208	2
Clstn1	chr4:149584555-149588424	0.291354	2
Crim1	chr17:78199179-78201677	0.29099	2
Fam219a	chr4:41567928-41570340	0.29083	2
Ahdc1	chr4:133010683-133017502	0.290724	2
Aldh6a1	chr12:84450250-84452157	0.290217	2
Rgs9bp	chr7:35582505-35589958	0.290003	2
Sat1	chrX:155215717-155216901	0.288983	2
Cd81	chr7:143042046-143042591	0.288018	2
Dapk1	chr13:60601384-60603236	0.28774	2
Nfib	chr4:82494843-82495218	0.287641	2
Fbxo2	chr4:148158481-148161479	0.287437	2
Vamp4	chr1:162569942-162571923	0.287169	2
Cdv3	chr9:103363572-103366666	0.286768	2
Usp5	chr6:124828212-124830890	0.28633	2
Snta1	chr2:154405290-154408768	0.285735	2
Jak2	chr19:29250084-29254413	0.285093	2
Slc38a2	chr15:96708952-96710536	0.285091	2
Btg2	chr1:134074342-134080498	0.284118	2
Actg1	chr11:120357877-120375230	0.283382	2
Itm2b	chr14:73375584-73376471	0.283195	2
Cyth1	chr11:118246650-118249531	0.283142	2
Tmco3	chr8:13286686-13289115	0.282282	2
Rhoc	chr3:104788273-104791380	0.281732	2
Nbl1	chr4:139090196-139093490	0.281546	2
F3	chr3:121722875-121724029	0.281433	2
Hspa8	chr9:40806362-40809259	0.28123	2
Atp6v1d	chr12:78860656-78862654	0.281109	2
Elovl6	chr3:129531764-129537070	0.280454	2
Plcl1	chr1:55404355-55407404	0.280077	2
Oxr1	chr15:41829914-41831329	0.279665	2
Tmtc2	chr10:105552435-105553401	0.279324	2
Wipi1	chr11:109616337-109616858	0.279047	2
Adgrl2	chr3:148958920-148960035	0.278923	2
Atl3	chr19:7493582-7495297	0.278822	2
Asb7	chr7:66688716-66690794	0.278661	2
Eif2ak4	chr2:118387861-118390206	0.278566	2
Pacs1	chr19:5271910-5274844	0.278559	2
Lmo4	chr3:144201704-144206258	0.277981	2
Zfpm2	chr15:40654356-40656156	0.277721	2
Sh3bp4	chr1:89069335-89073184	0.277517	2
Larp1b	chr3:40948622-40951623	0.27732	2
Orai1	chr5:123013381-123016148	0.277109	2
Mmd2	chr5:142606852-142609617	0.276702	2
Fzd3	chr14:65261440-65263106	0.276359	2
Amotl2	chr9:102716789-102722642	0.275333	2
Rhobtb2	chr14:69802200-69806479	0.273878	2
Adgrb3	chr1:25828316-25831155	0.273701	2
Rab8b	chr9:66918647-66920973	0.272729	2
Cap1	chr4:122885019-122887236	0.272532	2
Wdpcp	chr11:21569471-21572715	0.272376	2
Zfp664	chr5:124861018-124863957	0.272219	2
Ttc3	chr16:94369469-94372242	0.272093	2
Sema6a	chr18:47366128-47367441	0.272013	2
Acer3	chr7:98349056-98349687	0.271914	2
Scd2	chr19:44266288-44268231	0.27168	2
Foxn3	chr12:99467497-99468738	0.271038	2
Comt	chr16:18409822-18412354	0.270231	2
Itga9	chr9:118606304-118607057	0.270133	2
Pacrg	chr17:10839364-10841504	0.269584	2
Pnpla8	chr12:44268259-44269994	0.269156	2
Dlc1	chr8:36606460-36614691	0.268678	2
Nck2	chr1:43445251-43447047	0.268676	2
Fxyd1	chr7:31082680-31083506	0.268152	2
Gpi1	chr7:34225678-34231598	0.268126	2
Clptm1	chr7:19668594-19670520	0.26724	2
Reck	chr4:43878048-43878603	0.266972	2
Unk	chr11:116029425-116032284	0.266922	2
Rras	chr7:45015355-45019395	0.266453	2
Arrdc2	chr8:70838475-70841850	0.266393	2
Rtn4	chr11:29734834-29736470	0.266356	2
Mgarp	chr3:51377558-51379264	0.265864	2
Derl2	chr11:71018688-71020267	0.265739	2
Lncpint	chr6:31212664-31213383	0.265532	2
Tmco1	chr1:167307820-167309290	0.265383	2
Inf2	chr12:112587767-112589591	0.265034	2
Gucd1	chr10:75512156-75518608	0.264226	2
Rabgap1l	chr1:160791751-160793584	0.26412	2
Hes1	chr16:30059256-30059693	0.263958	2
Six6	chr12:72944784-72948057	0.263651	2
Gna12	chr5:140828532-140831367	0.263629	2
Pebp1	chr5:117286748-117288381	0.262896	2
Stim2	chr5:53997705-54000599	0.26289	2
Nfe2l1	chr11:96829027-96831053	0.262434	2
Kctd6	chr14:8213007-8215868	0.26228	2
Hif3a	chr7:17059788-17061434	0.262096	2
Ppia	chr11:6388304-6390755	0.262093	2
Pgrmc1	chrX:36597530-36600043	0.261972	2
Frem1	chr4:83052082-83052665	0.261445	2
Fhl1	chrX:56731007-56732410	0.261213	2
Nfia	chr4:97757155-97758455	0.260935	2
Celsr2	chr3:108410530-108412356	0.260656	2
Ubc	chr5:125403689-125407010	0.260542	2
Atp2a2	chr5:122500939-122503444	0.260135	2
Mt2	chr8:94171243-94174045	0.260029	2
Tbl1xr1	chr3:22075628-22077583	0.259921	2
Frmd5	chr2:121805336-121808150	0.259699	2
Hmx1	chr5:35387896-35392616	0.259426	2
E2f3	chr13:29982958-29989422	0.259099	2
Atg10	chr13:91222860-91224748	0.258375	2
Pip4k2b	chr11:97743779-97746031	0.258367	2
Nsd1	chr13:55189170-55193254	0.25815	2
Neat1	chr19:5844067-5850954	0.257974	2
Tspan3	chr9:56151792-56152521	0.256581	2
Meis2	chr2:116060868-116068164	0.256294	2
Glb1l2	chr9:26803404-26807219	0.255997	2
Ckb	chr12:111663194-111666541	0.255926	2
Sox8	chr17:25569884-25571850	0.255907	2
Hsph1	chr5:149635470-149637420	0.255745	2
Ranbp10	chr8:105826394-105828200	0.255544	2
Plekha5	chr6:140423481-140425473	0.25494	2
Nav2	chr7:49245471-49247058	0.254722	2
Cacng4	chr11:107793291-107795835	0.254581	2
Hipk1	chr3:103789867-103792191	0.25389	2
Cyfip1	chr7:55841549-55843243	0.253695	2
Stip1	chr19:7038990-7041332	0.253616	2
Pitpnc1	chr11:107472894-107473927	0.253272	2
Cobl	chr11:12459815-12460544	0.252708	2
Tmx4	chr2:134643023-134644638	0.252547	2
Clic1	chr17:35049445-35052531	0.252299	2
Fam126a	chr5:24029252-24031307	0.25208	2
Bcl2l11	chr2:128122364-128128565	0.251629	2
Timp2	chr11:118354018-118356345	0.251617	2
Slc2a1	chr4:119120017-119122419	0.251348	2
Msi1	chr5:115414914-115416116	0.250885	2
Spon1	chr7:113759148-113759595	0.250501	2
Sod1	chr16:90219969-90222023	0.250189	2
Fzd5	chr1:64734643-64739624	0.250178	2
Stox2	chr8:47344882-47346505	0.250115	2
Ttyh3	chr5:140659455-140660596	0.249317	2
Rlbp1	chr7:79371413-79371957	0.249118	2
Plcb4	chr2:135762741-135765196	0.248776	2
Adamts1	chr16:85800604-85803496	0.24821	2
Tmem192	chr8:64944900-64949254	0.24802	2
Fam214a	chr9:74974451-74979851	0.247824	2
Ccdc171	chr4:83524247-83526703	0.247567	2
Arhgef40	chr14:51984136-51986279	0.247082	2
Prox1	chr1:190171860-190175752	0.247047	2
Nckap1	chr2:80580069-80582110	0.246494	2
Apaf1	chr10:91081810-91084521	0.24618	2
Dhrs7	chr12:72663610-72665527	0.245986	2
Zeb2	chr2:45112931-45113621	0.245946	2
St6galnac3	chr3:153724451-153725636	0.245572	2
Rtn4	chr11:29764892-29765653	0.24497	2
Dstn	chr2:143914471-143916552	0.244607	2
Htra1	chr7:130918092-130919313	0.244284	2
Msl1	chr11:98785405-98789656	0.244242	2
Rev3l	chr10:39730659-39733787	0.244143	2
Scg5	chr2:113827202-113829731	0.243805	2
Gcnt4	chr13:96928365-96929218	0.24356	2
Ski	chr4:155233702-155236453	0.243547	2
Pmp22	chr11:63135465-63136584	0.243329	2
Efcab14	chr4:115737203-115738353	0.242585	2
Megf10	chr18:57124190-57124596	0.242568	2
Letm2	chr8:25596740-25599206	0.241794	2
Nfia	chr4:97750944-97752152	0.241356	2
Gca	chr2:62663815-62665800	0.241321	2
Ier2	chr8:84659802-84665859	0.241301	2
Espn	chr4:152119306-152121539	0.241016	2
Tox2	chr2:163237785-163238649	0.241005	2
Adamtsl5	chr10:80328401-80346252	0.24079	2
Stxbp4	chr11:90637381-90639140	0.24077	2
Gpm6a	chr8:54975482-54975952	0.240675	2
Gna11	chr10:81541285-81546066	0.240564	2
Akap10	chr11:61929494-61931553	0.240437	2
Zranb3	chr1:128102067-128104309	0.240413	2
Slc2a1	chr4:119115439-119117796	0.240268	2
Kif1a	chr1:93083204-93085765	0.239948	2
Kcnj10	chr1:172349734-172350890	0.239846	2
Strada	chr11:106192773-106194652	0.239795	2
Sorbs3	chr14:70203210-70208689	0.239632	2
Mapk10	chr5:103070945-103071453	0.239411	2
Pink1	chr4:138325155-138328584	0.239251	2
Kcnab2	chr4:152476335-152478918	0.239217	2
Immp2l	chr12:40994827-40995325	0.238304	2
Ankrd27	chr7:35582505-35589958	0.238298	2
Limch1	chr5:66861095-66861811	0.23694	2
Ccnd3	chr17:47510820-47512094	0.236735	2
Tenm4	chr7:96209722-96214325	0.236137	2
Chgb	chr2:132780584-132782384	0.235798	2
Cep57l1	chr10:41809028-41811454	0.235632	2
Slain2	chr5:72913397-72916924	0.23562	2
Rab6b	chr9:103107587-103117079	0.235217	2
Leprot	chr4:101646606-101648633	0.235077	2
Gcnt4	chr13:96924176-96926709	0.234972	2
Usf3	chr16:44172096-44174146	0.234381	2
Stmn1	chr4:134467314-134469748	0.234206	2
Luzp1	chr4:136468932-136471286	0.234082	2
Elovl4	chr9:83801923-83807018	0.233277	2
Nphp3	chr9:104001594-104003454	0.233124	2
Rab7	chr6:88044228-88045934	0.232981	2
Sox2	chr3:34663650-34664744	0.232668	2
Asph	chr4:9641692-9644174	0.232427	2
Nrp1	chr8:128356864-128359768	0.231659	2
Gas6	chr8:13489597-13495271	0.23136	2
Cd81	chr7:143077207-143077827	0.230774	2
Atp6v0a1	chr11:101008782-101011389	0.230372	2
Ablim1	chr19:57118600-57120240	0.230337	2
Akap7	chr10:25296268-25298510	0.230313	2
Cdk14	chr5:5379790-5380949	0.230168	2
Afap1	chr5:35892341-35895422	0.229592	2
Klf7	chr1:64119267-64122846	0.229117	2
Dcaf5	chr12:80434558-80437424	0.227651	2
Begain	chr12:109067690-109068520	0.227281	2
Jam2	chr16:84772513-84776883	0.227242	2
Camk2n1	chr4:138462862-138465221	0.226388	2
Prex1	chr2:166711581-166715269	0.226008	2
Tshz1	chr18:84084862-84089321	0.225612	2
Mpped2	chr2:106692323-106698128	0.225533	2
Vsx2	chr12:84577583-84579397	0.225421	2
Mdk	chr2:91929945-91934379	0.225007	2
Camk2g	chr14:20792642-20795779	0.224167	2
Cadps	chr14:12816427-12816793	0.224137	2
Snx1	chr9:66123951-66127418	0.224033	2
Tsn	chr1:118310631-118312241	0.22384	2
Lpcat2	chr8:92845672-92851098	0.223777	2
Sulf1	chr1:12734273-12734737	0.223755	2
Six3	chr17:85612710-85615555	0.22328	2
Ammecr1l	chr18:31758865-31761162	0.22327	2
Sos1	chr17:80482423-80483766	0.223118	2
Stk10	chr11:32531931-32534389	0.222974	2
Zfp704	chr3:9607777-9610573	0.222425	2
Tulp3	chr6:128355097-128356506	0.222362	2
Abcb9	chr5:124093329-124096721	0.222081	2
Kbtbd11	chr8:15010697-15013379	0.221562	2
Eif3c	chr7:126565665-126567019	0.220499	2
Fam160b1	chr19:57359921-57362007	0.220225	2
Gpm6a	chr8:54955875-54957138	0.220001	2
Ccdc88c	chr12:101026538-101030444	0.219858	2
Zfp804b	chr5:7344174-7345219	0.219595	2
Fkbp5	chr17:28484808-28487037	0.21942	2
Ndnf	chr6:65670942-65673073	0.21922	2
Itm2b	chr14:73371596-73374710	0.218777	2
Tox2	chr2:163235864-163236520	0.218535	2
Reck	chr4:43860715-43861743	0.217999	2
Coq10b	chr1:55051531-55053659	0.217851	2
Mapk3	chr7:126758707-126761071	0.217841	2
Itgb8	chr12:119237936-119239060	0.21783	2
Dusp1	chr17:26501830-26505413	0.217437	2
Fgfr1	chr8:25536503-25537952	0.216297	2
Ror1	chr4:100095494-100096978	0.21629	2
Tpp2	chr1:43933074-43934739	0.215964	2
Slc1a3	chr15:8710181-8710847	0.215964	2
Adipor2	chr6:119387845-119389624	0.215399	2
Ypel5	chr17:72835652-72838620	0.214917	2
Arhgef10	chr8:14910639-14912372	0.214779	2
Nin	chr12:70092698-70096347	0.214704	2
Abhd16a	chr17:35087715-35090823	0.214398	2
Cltc	chr11:86756110-86758958	0.213879	2
Cntfr	chr4:41695900-41699038	0.213622	2
Prkaa2	chr4:105108874-105110950	0.213554	2
Pip5k1c	chr10:81287674-81294799	0.213174	2
Gls	chr1:52231485-52234060	0.212813	2
Axin1	chr17:26137511-26139814	0.212521	2
Caskin2	chr11:115812093-115815619	0.212149	2
Cst3	chr2:148901449-148902928	0.21187	2
Ccdc191	chr16:43889092-43891163	0.211601	2
Plce1	chr19:38507179-38507650	0.211597	2
Pde10a	chr17:8505578-8509459	0.21021	2
Rnf138	chr18:21000549-21003146	0.209939	2
Slc15a2	chr16:36770062-36771427	0.209894	2
Fads2	chr19:10099983-10102794	0.209839	2
Dpy19l1	chr9:24502415-24504043	0.209817	2
Plekho1	chr3:95992978-95998396	0.209701	2
Trim35	chr14:66296422-66298995	0.209689	2
Tmsb10	chr6:72955682-72959028	0.209565	2
Dgkz	chr2:91961957-91964330	0.209538	2
Apc2	chr10:80301985-80303133	0.209179	2
Syt11	chr3:88757956-88758659	0.209029	2
Patz1	chr11:3288321-3293213	0.208653	2
Vgll4	chr6:114919273-114923117	0.208301	2
Prodh	chr16:18082724-18084514	0.20823	2
Itgb1	chr8:128684672-128686780	0.208059	2
Sh3rf3	chr10:58812049-58813799	0.20784	2
Shisa4	chr1:135367923-135370161	0.207436	2
Rybp	chr6:100286284-100288747	0.207105	2
Psmd1	chr1:86063737-86065405	0.207041	2
Fos	chr12:85484933-85488193	0.206499	2
Rab11a	chr9:64736282-64738577	0.20637	2
Psen2	chr1:180254553-180257323	0.206105	2
Kdm6b	chr11:69407938-69412344	0.206015	2
Dhx32	chr7:133775803-133777392	0.205985	2
Sgpl1	chr10:61146036-61148463	0.205768	2
Usp29	chr7:6727003-6731272	0.205144	2
Arhgap42	chr9:9238531-9239380	0.204181	2
Slc48a1	chr15:97783828-97786941	0.204107	2
Nfe2l2	chr2:75703201-75705698	0.203867	2
Gpr153	chr4:152272395-152275485	0.203753	2
Bcl7a	chr5:123343533-123346870	0.203316	2
Ap1s2	chrX:163908095-163909981	0.203137	2
Gldc	chr19:30159917-30160469	0.202701	2
Actg1	chr11:120352664-120354312	0.202554	2
Atm	chr9:53535941-53537890	0.202239	2
Krtcap2	chr3:89243501-89247087	0.202074	2
Tmem50a	chr4:134918246-134918847	0.202043	2
Mfge8	chr7:79140482-79141531	0.202006	2
Pnpla7	chr2:24974394-24976571	0.201848	2
Raph1	chr1:60565028-60567644	0.201794	2
Nectin1	chr9:43742184-43752319	0.201781	2
Creb5	chr6:53572890-53573598	0.201743	2
P4hb	chr11:120571963-120574214	0.201505	2
Gpm6b	chrX:166351795-166352194	0.201188	2
Ctnnd1	chr2:84634986-84636192	0.201061	2
Tmem50b	chr16:91596576-91598500	0.200933	2
Lrp4	chr2:91455578-91463578	0.200916	2
Znrf3	chr11:5443155-5446045	0.200887	2
Col9a1	chr1:24194995-24195509	0.200224	2
Prodh	chr16:18087178-18090580	0.200072	2
Arhgap23	chr11:97448797-97451984	0.199965	2
Spock2	chr10:60105422-60110756	0.199635	2
Vps35	chr8:85298853-85300509	0.199571	2
Hopx	chr5:77093429-77095550	0.199565	2
Fam76a	chr4:132921041-132923635	0.199261	2
Rtn4	chr11:29714813-29715891	0.19917	2
Nfix	chr8:84793704-84794912	0.199007	2
Osbpl1a	chr18:12859773-12864431	0.198823	2
B3glct	chr5:149677819-149679306	0.198656	2
Golga5	chr12:102468333-102469924	0.198254	2
Chadl	chr15:81697088-81698302	0.198206	2
Gpx3	chr11:54902300-54904723	0.198008	2
Prom1	chr5:44094668-44103246	0.197762	2
Pknox1	chr17:31563177-31566807	0.197222	2
Cblb	chr16:52030775-52032707	0.196909	2
Bambi	chr18:3506784-3508707	0.196906	2
Khdrbs3	chr15:68932422-68934141	0.196674	2
Rab11fip2	chr19:59942602-59944252	0.196481	2
S100pbp	chr4:129188434-129190861	0.196463	2
Fbxo2	chr4:148163573-148167500	0.196022	2
Tmem106b	chr6:13069081-13070961	0.19566	2
Cisd1	chr10:71344081-71345627	0.195385	2
Ccdc50	chr16:27390910-27391317	0.195327	2
Arl6ip5	chr6:97210284-97212402	0.195209	2
Gpld1	chr13:24942507-24943053	0.194555	2
Dgkd	chr1:87799923-87855847	0.194333	2
Zmiz1	chr14:25456857-25462009	0.194229	2
Epha4	chr1:77513397-77516702	0.192757	2
Adprh	chr16:38451545-38453431	0.192595	2
Pfkp	chr13:6629962-6632172	0.192554	2
Celf4	chr18:25683882-25685581	0.192446	2
Opa3	chr7:19226903-19229663	0.192306	2
Vcl	chr14:20928310-20930946	0.191975	2
Dkk3	chr7:112184674-112185781	0.191905	2
Sgce	chr6:4746529-4749866	0.191833	2
Prdx5	chr19:6908715-6910825	0.191788	2
Hlf	chr11:90388507-90392863	0.191771	2
Myo6	chr9:80178702-80179067	0.191765	2
Rax	chr18:65957304-65971255	0.191631	2
Crb1	chr1:139376700-139377311	0.191609	2
Mtor	chr4:148447732-148449402	0.191606	2
Nfkbia	chr12:55490264-55493534	0.191405	2
Ifnar2	chr16:91372388-91373793	0.191244	2
Tiparp	chr3:65527456-65530133	0.191182	2
Lamp1	chr8:13158329-13160152	0.190868	2
Pdpn	chr4:143296928-143297407	0.190742	2
Kdr	chr5:75952203-75952808	0.190723	2
Cldn12	chr5:5513009-5515740	0.190394	2
Map2k1	chr9:64251497-64254581	0.189855	2
Npas3	chr12:53248041-53248676	0.189556	2
Maml2	chr9:13681517-13682101	0.188947	2
Xkr4	chr1:3670540-3672512	0.188828	2
Clpb	chr7:101662986-101664389	0.188765	2
Iqgap1	chr7:80801896-80804076	0.188502	2
Lrrc49	chr9:60687255-60688615	0.188276	2
Gstm5	chr3:107887684-107888194	0.18782	2
Mgarp	chr3:51364624-51366021	0.187799	2
Eif2ak3	chr6:70843075-70845444	0.187772	2
Cers6	chr2:68860913-68862472	0.187534	2
Nol4	chr18:23039045-23040195	0.187313	2
Prune2	chr19:16955391-16956250	0.187269	2
Etv5	chr16:22428686-22430813	0.1867	2
Wfs1	chr5:36987902-36990156	0.186551	2
Tmem205	chr9:21926723-21928245	0.186315	2
Ptma	chr1:86530872-86534144	0.186253	2
Cep63	chr9:102625412-102627343	0.186173	2
Id3	chr4:136133807-136136496	0.185842	2
Rnf214	chr9:45905659-45907575	0.185769	2
Spred2	chr11:19923762-19926500	0.185125	2
Ptn	chr6:36809809-36810484	0.185107	2
Arl8a	chr1:135145867-135148715	0.184867	2
Cyp2d22	chr15:82376624-82377177	0.184778	2
Spats2	chr15:99125718-99131008	0.184676	2
Dkk3	chr7:112182972-112184004	0.184554	2
Egln1	chr8:124947749-124951250	0.184381	2
Morc3	chr16:93830183-93833409	0.184122	2
Tmed4	chr11:6273887-6276437	0.184083	2
Ghitm	chr14:37134587-37136050	0.184019	2
Rbp3	chr14:33947682-33961009	0.183717	2
Megf8	chr7:25312942-25318023	0.183611	2
Irak2	chr6:113638038-113639063	0.183371	2
Hopx	chr5:77089256-77090908	0.182952	2
Dnajb9	chr12:44209051-44210958	0.182932	2
Tshz3	chr7:36695483-36698817	0.182918	2
Nr2f1	chr13:78200279-78204225	0.182902	2
H13	chr2:152668944-152670814	0.182659	2
Ctnnd1	chr2:84649611-84651242	0.182597	2
Stox2	chr8:47349049-47349450	0.182534	2
Sash1	chr10:8898398-8899053	0.182507	2
Ldb1	chr19:46041515-46042915	0.182472	2
Btg2	chr1:134091343-134097088	0.18247	2
Palm	chr10:79792928-79795238	0.182465	2
Irf2bpl	chr12:86887892-86889559	0.182255	2
Amotl2	chr9:102723283-102727206	0.182177	2
Tox	chr4:6978560-6980235	0.182155	2
Plcg1	chr2:160729765-160733151	0.182088	2
Mxra7	chr11:116838537-116839999	0.181839	2
Tmem176a	chr6:48840864-48841718	0.181825	2
Depdc5	chr5:32863018-32864394	0.181825	2
Rab6a	chr7:100606753-100608913	0.181695	2
Zfp395	chr14:65342588-65345172	0.18162	2
Clcn6	chr4:148037959-148042015	0.181424	2
Sdc4	chr2:164440826-164443978	0.180627	2
Palld	chr8:61606637-61607258	0.18044	2
Als2	chr1:59235795-59238892	0.180384	2
Prss23	chr7:89517262-89518439	0.1802	2
Pmepa1	chr2:173259846-173262013	0.179614	2
Ngfr	chr11:95585125-95588112	0.179531	2
Rcn2	chr9:56053671-56054278	0.179341	2
Slmap	chr14:26537036-26538514	0.179284	2
Plk2	chr13:110394125-110395784	0.179166	2
Igfbp5	chr1:72870166-72872979	0.178931	2
Mbd2	chr18:70567597-70569877	0.178904	2
Rrh	chr3:129822515-129824051	0.178897	2
Cnot7	chr8:40510739-40512683	0.178873	2
Pdss2	chr10:43220427-43222616	0.17865	2
Yipf1	chr4:107313194-107315382	0.178504	2
Wasf2	chr4:133129471-133131702	0.178141	2
Htra1	chr7:130948800-130949984	0.178056	2
Rap2a	chr14:120476754-120479528	0.177917	2
Tubb4b	chr2:25228080-25229271	0.177893	2
Tex2	chr11:106612017-106614224	0.177619	2
Tmem165	chr5:76182976-76184950	0.176717	2
Sorcs1	chr19:50642130-50642562	0.176671	2
Pld3	chr7:27552141-27553844	0.176347	2
Cdc42ep4	chr11:113749060-113752545	0.176343	2
St3gal2	chr8:110919043-110921207	0.176318	2
Espn	chr4:152140235-152141123	0.176291	2
Slc6a1	chr6:114261480-114262222	0.176272	2
Klc1	chr12:111757859-111760598	0.176103	2
Dzip3	chr16:48992488-48994715	0.175866	2
Timp2	chr11:118362801-118363887	0.175824	2
Cradd	chr10:95322020-95324629	0.175294	2
Guk1	chr11:59190964-59192683	0.175041	2
Eef2	chr10:81181108-81183642	0.17482	2
Gde1	chr7:118703252-118706425	0.174748	2
Prrc2b	chr2:32137310-32140643	0.174709	2
Spag9	chr11:93994930-93997498	0.174596	2
Snx18	chr13:113612622-113619997	0.174515	2
Rax	chr18:65930817-65931628	0.174453	2
Extl3	chr14:65097086-65098829	0.174443	2
Fam222b	chr11:78114605-78116415	0.173961	2
Guf1	chr5:69556464-69557929	0.173913	2
Ctsf	chr19:4854389-4856344	0.173628	2
Irs1	chr1:82282510-82284571	0.172943	2
Six3os1	chr17:85608083-85609241	0.172842	2
Garnl3	chr2:33128748-33133044	0.172762	2
Agt	chr8:124569084-124570213	0.172629	2
Tmem65	chr15:58822438-58824890	0.172505	2
Psap	chr10:60281884-60283089	0.172231	2
Ccdc6	chr10:70094872-70098696	0.172096	2
Stk3	chr15:35154942-35156415	0.17204	2
Magi3	chr3:104239372-104239767	0.17201	2
Meis1	chr11:19012102-19016647	0.171986	2
Dock5	chr14:67932987-67934473	0.171672	2
Supt3	chr17:44776498-44778005	0.171518	2
Ldhb	chr6:142506931-142508441	0.171463	2
Vps13d	chr4:145193917-145195578	0.17125	2
Dusp3	chr11:101983833-101986514	0.171231	2
Kirrel3	chr9:34485651-34486282	0.170972	2
Mettl9	chr7:121033752-121036833	0.170711	2
Fxyd6	chr9:45380492-45381235	0.170672	2
Id2	chr12:25100677-25101366	0.170575	2
Slc35f5	chr1:125559936-125562173	0.170565	2
Stx6	chr1:155157596-155159618	0.170547	2
Psmd14	chr2:61710999-61712330	0.170353	2
Tmeff2	chr1:50926632-50928160	0.170296	2
Lzts2	chr19:45014225-45019069	0.17027	2
Itgav	chr2:83723854-83725699	0.170215	2
Msl1	chr11:98794223-98798240	0.170166	2
Ssh1	chr5:113992245-113994872	0.170075	2
Twsg1	chr17:65950197-65952507	0.169836	2
Celsr2	chr3:108414729-108416690	0.169645	2
Rnf115	chr3:96726918-96728916	0.169452	2
Tmem260	chr14:48445789-48447994	0.169422	2
Cyb5a	chr18:84850451-84852392	0.169373	2
Arvcf	chr16:18378203-18380770	0.16919	2
Cebpd	chr16:15886520-15888290	0.168876	2
Cgn	chr3:94785701-94787929	0.168844	2
Atp6v1e1	chr6:120822096-120824065	0.168823	2
Cntn1	chr15:92054169-92054673	0.168777	2
Yeats2	chr16:20140454-20142332	0.168746	2
Celsr2	chr3:108401347-108403232	0.168436	2
Klf13	chr7:63935886-63940200	0.16835	2
Slitrk2	chrX:66652680-66653180	0.168188	2
Pwwp2a	chr11:43681165-43683155	0.16791	2
Cd151	chr7:141466906-141469275	0.16787	2
Rock2	chr12:16893574-16896428	0.167439	2
Ints9	chr14:64948578-64950859	0.167194	2
Zfp143	chr7:110059059-110062684	0.167179	2
Appl2	chr10:83647720-83649607	0.167157	2
Notch1	chr2:26486970-26488182	0.167085	2
Xpr1	chr1:155416357-155418258	0.167078	2
Amn1	chr6:149187522-149189851	0.166446	2
Slc38a1	chr15:96639629-96643485	0.166424	2
Aipl1	chr11:72023245-72040246	0.166362	2
Gab1	chr8:80878700-80881242	0.16633	2
Vps26a	chr10:62485736-62488740	0.166194	2
Elf2	chr3:51338877-51342334	0.166015	2
Oat	chr7:132575418-132577232	0.165982	2
Acvr1	chr2:58566130-58569113	0.165944	2
Invs	chr4:48278782-48280460	0.16594	2
Hs3st5	chr10:36505977-36507693	0.165933	2
Glce	chr9:62121390-62123885	0.16593	2
Atp1b2	chr11:69613507-69614604	0.165763	2
Brip1os	chr11:86200592-86202649	0.165222	2
Ano6	chr15:95790163-95791495	0.164939	2
Clip1	chr5:123681092-123685237	0.164652	2
Fos	chr12:85453809-85457678	0.164622	2
Six3	chr17:85628625-85629391	0.164062	2
Trim8	chr19:46499279-46505742	0.164026	2
Ski	chr4:155219295-155224372	0.162942	2
Padi2	chr4:140905352-140908219	0.162895	2
Tsc22d4	chr5:137759768-137760625	0.162755	2
Tns2	chr15:102099660-102104583	0.162745	2
Ulk1	chr5:110807685-110810897	0.162635	2
Iffo2	chr4:139573307-139576045	0.162546	2
Slc6a6	chr6:91678867-91680263	0.162364	2
Ttc21b	chr2:66255872-66257811	0.16233	2
Mgll	chr6:88715346-88715943	0.162241	2
Ppp1r2	chr16:31273263-31275892	0.162139	2
Dpp8	chr9:65031396-65033221	0.162134	2
Lasp1	chr11:97798424-97802429	0.162117	2
Etnppl	chr3:130633736-130634478	0.161869	2
Ctnnal1	chr4:56863590-56865809	0.161857	2
Stat3	chr11:100938106-100940558	0.161782	2
Six3	chr17:85619922-85624173	0.161736	2
Plxdc1	chr11:97986010-97989615	0.161199	2
Zdhhc14	chr17:5491008-5493933	0.161155	2
Mt1	chr8:94183001-94183733	0.160855	2
Tcp11l2	chr10:84575858-84578544	0.160837	2
Zbtb38	chr9:96718358-96721295	0.16075	2
Acadl	chr1:66862511-66863638	0.160438	2
Itm2c	chr1:85894220-85895944	0.160295	2
Pard3b	chr1:61638633-61639430	0.16006	2
Adgra2	chr8:27104055-27104852	0.159963	2
Gpm6a	chr8:54954733-54955357	0.15982	2
Mtmr10	chr7:64286316-64288440	0.15972	2
Podxl2	chr6:88869418-88875648	0.159584	2
Fdft1	chr14:63176033-63178808	0.159492	2
Acer3	chr7:98341315-98342017	0.159394	2
Rsrc1	chr3:66985421-66986311	0.1593	2
Zadh2	chr18:84084862-84089321	0.159164	2
Cep192	chr18:67799545-67800880	0.159122	2
Tfeb	chr17:47736490-47739681	0.159118	2
Anp32b	chr4:46450300-46453115	0.159089	2
Dynll2	chr11:87985509-87988572	0.159047	2
Ptprf	chr4:118290290-118291667	0.158947	2
Kirrel3	chr9:34488501-34489118	0.158783	2
Ddr1	chr17:35705839-35706411	0.158734	2
Arhgef10l	chr4:140661421-140663287	0.15831	2
Ankrd13a	chr5:114772367-114776935	0.158123	2
St3gal4	chr9:35108817-35109341	0.158026	2
Rassf4	chr6:116673388-116674413	0.157985	2
Klf6	chr13:5860455-5864601	0.157961	2
Myo1e	chr9:70206976-70208506	0.157881	2
G2e3	chr12:51347538-51348825	0.157804	2
Ccdc126	chr6:49318580-49323473	0.157796	2
Smarcd3	chr5:24601084-24606430	0.15767	2
Smim10l1	chr6:133104682-133106022	0.157546	2
Txndc15	chr13:55713897-55715864	0.157497	2
Notch1	chr2:26507359-26507915	0.157485	2
Cngb1	chr8:95299490-95304080	0.157413	2
Gab2	chr7:97081101-97083075	0.157369	2
Ncald	chr15:37458924-37459751	0.156972	2
Zfx	chrX:94121297-94123952	0.156809	2
Cdipt	chr7:126975260-126977356	0.156698	2
Lhx2	chr2:38356395-38357884	0.156551	2
Kcnk1	chr8:125994153-125996863	0.156489	2
Slc24a1	chr9:64930271-64939501	0.156274	2
Nlgn1	chr3:26331338-26331978	0.156068	2
Dusp16	chr6:134793819-134794835	0.156014	2
Chd3	chr11:69364682-69370316	0.155817	2
Arl4a	chr12:40036586-40038768	0.155644	2
Mfap3l	chr8:60643546-60644193	0.155483	2
Adgrb2	chr4:129983231-129988649	0.155301	2
Slc35f1	chr10:52690198-52691699	0.155231	2
Pou6f1	chr15:100598702-100601797	0.155203	2
Atp6v0a2	chr5:124628119-124629830	0.155186	2
Krcc1	chr6:71270245-71273004	0.155067	2
Slc4a2	chr5:24422836-24426932	0.154921	2
Crb1	chr1:139346514-139347037	0.154911	2
Ahnak	chr19:8988761-8990945	0.154863	2
Mxi1	chr19:53325292-53326525	0.154848	2
Cxxc5	chr18:35854227-35858203	0.154694	2
Per2	chr1:91457701-91460494	0.154668	2
Hacd3	chr9:65020477-65022809	0.154659	2
Prkab2	chr3:97657087-97660064	0.154573	2
Arfgef2	chr2:166804456-166806622	0.154366	2
Sema5b	chr16:35539840-35542894	0.154358	2
Cdc42ep1	chr15:78842136-78843982	0.154214	2
Rnf14	chr18:38296018-38297696	0.154089	2
Ccl25	chr8:4324339-4325875	0.153944	2
Usp1	chr4:98922090-98924844	0.153914	2
Mxi1	chr19:53359343-53360925	0.153871	2
Colgalt2	chr1:152399643-152401528	0.153388	2
B4galt5	chr2:167347565-167350116	0.153356	2
Sox8	chr17:25560790-25562163	0.15315	2
Uxs1	chr1:43826609-43828726	0.153111	2
Prpsap1	chr11:116488702-116491703	0.153094	2
Ptgds	chr2:25482696-25485865	0.153027	2
Slc8b1	chr5:120510052-120511901	0.152835	2
Cd82	chr2:93461639-93463279	0.152813	2
Slc22a17	chr14:54911918-54913738	0.152532	2
Cd63	chr10:128912989-128914077	0.152278	2
Hspa13	chr16:75766140-75767711	0.152156	2
Scamp2	chr9:57560156-57563502	0.152053	2
Sil1	chr18:35497787-35499934	0.151984	2
Serinc1	chr10:57531855-57533078	0.151934	2
Coro1c	chr5:113906941-113910718	0.151908	2
Smc4	chr3:69003840-69006486	0.151575	2
L3mbtl3	chr10:26373904-26376265	0.151453	2
Lrrk2	chr15:91672840-91673433	0.151334	2
Tmsb4x	chrX:167207598-167209819	0.151197	2
Heatr5b	chr17:78834733-78836317	0.150666	2
Acot7	chr4:152177176-152179473	0.150622	2
Golga2	chr2:32287337-32290030	0.150522	2
Plod2	chr9:92541766-92543020	0.150406	2
Caskin1	chr17:24487716-24490835	0.150336	2
Hcfc1	chrX:73965089-73968308	0.150219	2
Gmeb2	chr2:181286919-181289883	0.150117	2
Nrep	chr18:33461883-33465015	0.149473	2
Rnh1	chr7:141171941-141173492	0.149408	2
Sorl1	chr9:42094664-42095295	0.149407	2
Stk24	chr14:121378119-121380397	0.149188	2
Dapl1	chr2:59484387-59484889	0.149085	2
Tmbim4	chr10:120208444-120209590	0.148906	2
Cav2	chr6:17280873-17281563	0.148691	2
Srebf2	chr15:82146127-82148576	0.148681	2
Cers2	chr3:95314418-95316494	0.148638	2
Msi1	chr5:115474672-115476837	0.14851	2
Sobp	chr10:43172999-43175629	0.14849	2
Ap3m2	chr8:22804936-22809042	0.148121	2
Dyrk2	chr10:118865504-118871722	0.147902	2
Tdrd3	chr14:87415415-87417905	0.147792	2
Sparc	chr11:55386149-55387404	0.14764	2
Cab39	chr1:85792755-85794720	0.147542	2
Ssr4	chrX:73785922-73787878	0.147512	2
Etfa	chr9:55511387-55512877	0.147368	2
Greb1	chr12:16789778-16790252	0.14733	2
Dcbld2	chr16:58407861-58410089	0.147016	2
Lmnb1	chr18:56706919-56711674	0.146642	2
Mfhas1	chr8:35586809-35593246	0.146642	2
Tanc2	chr11:105591903-105592304	0.146093	2
Trpm3	chr19:22883920-22884700	0.146087	2
Slc25a42	chr8:70210550-70213649	0.146069	2
Smox	chr2:131491477-131493042	0.145975	2
Lrrc4b	chr7:44441393-44443988	0.145954	2
Adamts17	chr7:66839118-66840994	0.145871	2
Rhoq	chr17:86961232-86965710	0.145751	2
Plpp1	chr13:112800057-112802122	0.145329	2
Flii	chr11:60726288-60729602	0.145278	2
Nup50	chr15:84922199-84925990	0.145233	2
Abca2	chr2:25426530-25431607	0.145051	2
Map1lc3a	chr2:155275690-155278083	0.145049	2
Diaph3	chr14:87140144-87141795	0.145035	2
Sema3b	chr9:107608558-107615482	0.144765	2
Grb10	chr11:12025365-12027046	0.144531	2
Abhd6	chr14:8002288-8003848	0.144437	2
Ubtd2	chr11:32454383-32456329	0.144411	2
Bckdha	chr7:25658353-25659796	0.144344	2
Pik3ip1	chr11:3330399-3333457	0.144294	2
Arhgef19	chr4:141244541-141245583	0.14399	2
Ptprg	chr14:11555906-11556827	0.143986	2
Cdk6	chr5:3341109-3344820	0.143936	2
Prelp	chr1:133917770-133918464	0.143904	2
Atg9a	chr1:75191157-75192906	0.143865	2
Bsg	chr10:79728712-79729940	0.14371	2
Ttyh1	chr7:4103148-4104169	0.143529	2
Tox2	chr2:163231675-163232681	0.143475	2
Syne1	chr10:5549608-5551227	0.143373	2
H2-K1	chr17:33998769-34001002	0.143356	2
Lrp8	chr4:107822442-107832040	0.143281	2
Nin	chr12:70067936-70069646	0.143149	2
Heatr5a	chr12:51970183-51971872	0.143124	2
Smad1	chr8:79396840-79400118	0.143025	2
Samd14	chr11:95008903-95013183	0.142862	2
Arhgap18	chr10:26772182-26773311	0.142741	2
Fnbp1l	chr3:122618414-122621019	0.142646	2
F3	chr3:121735658-121737858	0.142589	2
Timmdc1	chr16:38521861-38523619	0.142555	2
Tsga10	chr1:37864215-37866025	0.142392	2
Arhgap35	chr7:16613337-16616178	0.142313	2
Ckb	chr12:111704486-111705950	0.142219	2
Tshr	chr12:91400131-91401268	0.141935	2
Rsu1	chr2:13270734-13272183	0.141843	2
Cpne3	chr4:19569248-19570612	0.14184	2
Fxyd6	chr9:45388381-45389984	0.141774	2
Atf1	chr15:100226767-100229740	0.141719	2
Gnaq	chr19:16113312-16113722	0.141699	2
C1galt1c1	chrX:38634562-38635785	0.141387	2
Zfyve16	chr13:92530029-92531671	0.141201	2
Six5	chr7:19091672-19096488	0.141169	2
St3gal3	chr4:118147416-118148449	0.141105	2
Ddhd2	chr8:25753573-25755069	0.14082	2
Alg2	chr4:47473518-47475336	0.140498	2
Urgcp	chr11:5739718-5741713	0.140305	2
Tango2	chr16:18342847-18345846	0.140223	2
Cwc27	chr13:104816303-104817837	0.140146	2
Osbpl6	chr2:76404041-76407771	0.14014	2
Wars2	chr3:99140463-99142000	0.140083	2
Tns1	chr1:74124174-74125701	0.139936	2
Tsc22d4	chr5:137757006-137758385	0.139931	2
Slc6a11	chr6:114132457-114133651	0.13986	2
Nt5dc2	chr14:31133356-31134548	0.139793	2
Bahcc1	chr11:120227292-120235116	0.139684	2
Cspg5	chr9:110249665-110252139	0.139647	2
Dusp6	chr10:99261056-99264393	0.13935	2
Hdac9	chr12:34526262-34529748	0.139268	2
Pttg1ip	chr10:77580676-77582853	0.139113	2
Prdm5	chr6:65778702-65779561	0.139088	2
Dst	chr1:34005590-34006730	0.139022	2
Ntn4	chr10:93640717-93642328	0.138852	2
Wrn	chr8:33384759-33387070	0.138501	2
Begain	chr12:109071170-109071765	0.138479	2
Tecpr1	chr5:144222605-144224730	0.138469	2
Tmem184b	chr15:79400923-79404225	0.138386	2
Lima1	chr15:99874346-99877175	0.138371	2
Lama1	chr17:67696928-67698754	0.13809	2
Id2	chr12:25092163-25093032	0.137924	2
Six3os1	chr17:85630490-85631698	0.137779	2
Msl1	chr11:98781492-98784457	0.137515	2
Acsl3	chr1:78598416-78599071	0.137499	2
Rap1b	chr10:117844817-117847094	0.137234	2
Ankmy2	chr12:36153937-36159017	0.136995	2
Dennd4a	chr9:64810233-64812697	0.136861	2
Rai14	chr15:10713937-10715222	0.136508	2
Frmd4a	chr2:4400776-4402794	0.136477	2
Tpk1	chr6:43665340-43666889	0.136382	2
Ext2	chr2:93821599-93824195	0.136291	2
Acer3	chr7:98357684-98358331	0.136061	2
Gnai2	chr9:107617836-107619452	0.136059	2
Fbxo10	chr4:45082999-45085346	0.135985	2
Slc6a9	chr4:117834074-117837310	0.135797	2
Slc6a1	chr6:114282313-114283414	0.135781	2
Tyw1	chr5:130254526-130257727	0.135677	2
Uvssa	chr5:33377525-33379344	0.135634	2
Ablim1	chr19:57112625-57113546	0.135472	2
Adam10	chr9:70678139-70680228	0.135461	2
Syngr1	chr15:80088552-80093252	0.135426	2
Tppp3	chr8:105468875-105472024	0.135322	2
Lgr4	chr2:109916877-109919295	0.134866	2
Nsmaf	chr4:6452475-6454546	0.134857	2
Sipa1l1	chr12:82311941-82312673	0.134698	2
Scn8a	chr15:100869532-100874423	0.134511	2
Ap3m1	chr14:21051590-21053304	0.134491	2
Ranbp3	chr17:56672156-56674167	0.134437	2
Ppp1r12c	chr7:4500727-4503133	0.134273	2
Yars	chr4:129188434-129190861	0.134271	2
Mgarp	chr3:51375061-51376056	0.134257	2
Ctso	chr3:81932350-81933259	0.134191	2
Cdr2	chr7:120977256-120983266	0.134137	2
Cped1	chr6:21984950-21986156	0.134134	2
Yif1b	chr7:29237474-29239330	0.13377	2
Ddr1	chr17:35725209-35726275	0.133664	2
Atxn3	chr12:101957386-101959080	0.133636	2
Fosb	chr7:19307083-19311023	0.133616	2
Mpp2	chr11:102086124-102089871	0.133346	2
Stat1	chr1:52113046-52114392	0.133324	2
Dnajc3	chr14:118936915-118939055	0.133169	2
Malt1	chr18:65429929-65431938	0.133129	2
Rassf4	chr6:116670054-116671489	0.133054	2
Tmem127	chr2:127247187-127249114	0.132915	2
Notch2	chr3:98024477-98025177	0.132818	2
Psmd3	chr11:98681557-98683339	0.132748	2
Rab3a	chr8:70753028-70756029	0.132548	2
Nars	chr18:64515799-64517842	0.132434	2
Wdr6	chr9:108575553-108580904	0.132357	2
Grik4	chr9:42943039-42945206	0.132349	2
Tprkb	chr6:85915066-85916783	0.132302	2
Grin2b	chr6:136172221-136173882	0.132236	2
Gng7	chr10:81013419-81015517	0.132103	2
Msantd4	chr9:4375505-4377153	0.132086	2
Tmem198b	chr10:128803596-128806050	0.132031	2
Slc35a5	chr16:45157833-45159778	0.13188	2
Dpy19l3	chr7:35753400-35755008	0.131847	2
Eya3	chr4:132638528-132639804	0.131722	2
Pnkd	chr1:74294771-74297768	0.131658	2
Atox1	chr11:55460074-55461911	0.131621	2
Myo6	chr9:80173518-80174115	0.131541	2
Lamtor1	chr7:101905038-101906822	0.131529	2
Slc16a1	chr3:104646320-104647978	0.131456	2
Pole4	chr6:82652023-82653585	0.131362	2
Cttnbp2	chr6:18513501-18515285	0.131316	2
Ubap2	chr4:41274449-41276060	0.131199	2
Snx4	chr16:33250717-33252516	0.131046	2
Galnt18	chr7:111799083-111799575	0.130925	2
Stau2	chr1:16518358-16520353	0.130882	2
Lars	chr18:42261363-42262897	0.130818	2
Nr1h4	chr10:89531145-89531599	0.130772	2
Tmbim6	chr15:99394696-99397374	0.130771	2
Gclm	chr3:122244774-122246804	0.130763	2
Alpl	chr4:137764013-137770287	0.130604	2
Caskin1	chr17:24494557-24495427	0.130375	2
Stat1	chr1:52118516-52120244	0.130374	2
Ppp1r1a	chr15:103536840-103538897	0.130127	2
Snx5	chr2:144269904-144271504	0.130106	2
Rilpl1	chr5:124528455-124532193	0.13003	2
Trp53bp1	chr2:121270621-121272469	0.130004	2
Nfix	chr8:84784256-84786803	0.129921	2
Pygb	chr2:150788750-150789513	0.129801	2
Crim1	chr17:78197087-78197524	0.129675	2
Cds1	chr5:101763407-101768032	0.129546	2
Adamts1	chr16:85804252-85804675	0.129526	2
Heg1	chr16:33682117-33688408	0.129168	2
Dip2a	chr10:76344305-76347058	0.12909	2
Slc35a3	chr3:116711538-116713430	0.128921	2
Cyb5r4	chr9:87021295-87022688	0.128914	2
Actn4	chr7:28969158-28973470	0.128911	2
Hlf	chr11:90417022-90419741	0.128662	2
Nop56	chr2:130273460-130276092	0.128588	2
Six3os1	chr17:85626088-85626875	0.128496	2
Rhobtb3	chr13:75942720-75944195	0.128445	2
Slc10a7	chr8:78507873-78510492	0.127927	2
2510009E07Rik	chr16:21690243-21695902	0.127831	2
Plscr1	chr9:92250055-92250878	0.127827	2
Saraf	chr8:34153961-34155360	0.127783	2
Map4	chr9:110051738-110055206	0.12768	2
Ern1	chr11:106486747-106489062	0.12749	2
Rap1a	chr3:105800436-105801849	0.127397	2
Map4	chr9:110059946-110065180	0.127233	2
Slco3a1	chr7:74554019-74555822	0.127198	2
Eln	chr5:134746902-134748823	0.127157	2
Plagl1	chr10:13090222-13091917	0.126887	2
Prss56	chr1:87182578-87187799	0.126679	2
Fbxl4	chr4:22356313-22359077	0.12658	2
Atp7a	chrX:106026234-106027854	0.126492	2
Vangl2	chr1:172025727-172028223	0.126406	2
Senp1	chr15:98092692-98094074	0.126334	2
Patl1	chr19:11911332-11913343	0.126052	2
Psen1	chr12:83687518-83689276	0.126045	2
Tmem19	chr10:115360947-115363193	0.125824	2
Asap2	chr12:21111037-21112997	0.125678	2
Wwp2	chr8:107435582-107437329	0.125649	2
Ywhah	chr5:33017473-33020080	0.125449	2
Gabbr1	chr17:37045222-37047449	0.125342	2
Ldb1	chr19:46038487-46040491	0.125233	2
Tbc1d8	chr1:39476581-39479300	0.125232	2
Sfxn5	chr6:85302204-85303090	0.125108	2
Ell2	chr13:75706809-75708934	0.124793	2
Serinc5	chr13:92609729-92613551	0.124774	2
Actn4	chr7:28944879-28946340	0.124518	2
Ptprj	chr2:90474599-90475399	0.124501	2
Ldlrad3	chr2:102185414-102187007	0.124481	2
Smurf1	chr5:144963570-144966829	0.124266	2
Arid5b	chr10:68281887-68283718	0.124214	2
Hif3a	chr7:17062215-17063141	0.124189	2
Tmem189	chr2:167659602-167662842	0.123952	2
Slc13a5	chr11:72266346-72267306	0.123916	2
Fgfr1	chr8:25518493-25519877	0.12382	2
Nenf	chr1:191317326-191318472	0.123607	2
Khdrbs3	chr15:68936273-68938047	0.123471	2
Cwf19l2	chr9:3403070-3404853	0.12342	2
Grn	chr11:102429684-102431441	0.123385	2
Traf3	chr12:111161812-111167422	0.123184	2
Clu	chr14:65922890-65923329	0.123144	2
Mapk8ip3	chr17:24936139-24937929	0.123059	2
Nav1	chr1:135563643-135564314	0.123026	2
Gbe1	chr16:70328909-70330857	0.122922	2
Anapc5	chr5:122820360-122822055	0.12272	2
Hook2	chr8:84989021-84991693	0.122711	2
Mfhas1	chr8:35595629-35596359	0.122639	2
Adamts5	chr16:85889804-85890107	0.122562	2
Clptm1l	chr13:73603065-73604928	0.122488	2
Fzd8	chr18:9210754-9214496	0.12229	2
Acsl3	chr1:78593636-78594513	0.122288	2
Sbds	chr5:130254526-130257727	0.122233	2
Gm2a	chr11:55097128-55099257	0.122101	2
Cdyl	chr13:35740055-35742817	0.122075	2
Shc3	chr13:51568643-51570470	0.121942	2
Psap	chr10:60284596-60286228	0.121934	2
Ctnna2	chr6:77979087-77980354	0.121909	2
Fmn1	chr2:113326568-113330020	0.121754	2
Scarb2	chr5:92504200-92506870	0.121524	2
Ephb1	chr9:102354137-102355154	0.121201	2
Pgm1	chr4:99924904-99932112	0.121051	2
Lockd	chr6:134926719-134929358	0.120964	2
Syt10	chr15:89841657-89842111	0.120955	2
Gpatch2l	chr12:86241173-86242717	0.120922	2
Gys1	chr7:45433701-45435930	0.12084	2
Ppdpf	chr2:181186141-181188948	0.120626	2
Ptprj	chr2:90489732-90491129	0.12049	2
Pcyox1	chr6:86395698-86397901	0.120464	2
Dnajc1	chr2:18391939-18393480	0.120134	2
Txnip	chr3:96557056-96558637	0.120082	2
Tcaf1	chr6:42709149-42710421	0.12005	2
Lrp2	chr2:69583986-69588461	0.119915	2
Slc31a1	chr4:62359759-62361573	0.119903	2
Bcl2	chr1:106711780-106715280	0.119789	2
Trim9	chr12:70350246-70350833	0.119687	2
Taf13	chr3:108570981-108572689	0.119678	2
Insr	chr8:3259966-3260985	0.119243	2
Pofut2	chr10:77258363-77259983	0.119207	2
Myo1d	chr11:80779204-80780616	0.118927	2
Map7d1	chr4:126251530-126258204	0.118914	2
Klf4	chr4:55530130-55533518	0.118836	2
Hsp90ab1	chr17:45578328-45579285	0.118741	2
Usp45	chr4:21775687-21777274	0.118703	2
Phactr2	chr10:13323021-13324826	0.11867	2
Slc16a1	chr3:104643545-104644626	0.118433	2
Rad51b	chr12:79295358-79297884	0.118406	2
Extl2	chr3:116006605-116010472	0.118287	2
Arhgef2	chr3:88619501-88624449	0.118265	2
Zfp821	chr8:109704716-109707363	0.118239	2
Tsc22d2	chr3:58414039-58417549	0.118186	2
Zfp710	chr7:80024012-80028773	0.117984	2
Evi5	chr5:107868192-107869667	0.117944	2
Tns3	chr11:8653872-8654343	0.11786	2
Mthfd2l	chr5:90930799-90932164	0.117627	2
St3gal3	chr4:118134307-118135542	0.11762	2
Ano10	chr9:122293171-122295939	0.11759	2
Slc6a1	chr6:114297372-114297952	0.117419	2
St3gal4	chr9:35111869-35112454	0.117401	2
Jam3	chr9:27154739-27155926	0.117339	2
Irak2	chr6:113660296-113662230	0.117315	2
Nsun2	chr13:69610510-69612602	0.117079	2
Cnksr2	chrX:158043148-158043678	0.116989	2
Plxdc2	chr2:16355810-16356761	0.116796	2
Ftx	chrX:103621735-103623934	0.11677	2
Ccdc148	chr2:59159894-59162455	0.116645	2
Cnnm2	chr19:46760476-46763644	0.116598	2
Adgrl2	chr3:148987252-148990728	0.11655	2
Vps36	chr8:22192196-22193968	0.11654	2
Mylip	chr13:45388701-45393233	0.116432	2
Pcolce2	chr9:95637238-95638274	0.116216	2
Ptma	chr1:86522190-86523058	0.116201	2
Ptprs	chr17:56479195-56480243	0.115999	2
Sgcb	chr5:73646964-73648211	0.11582	2
Pigx	chr16:32098847-32100591	0.115786	2
Tmem160	chr7:16452439-16453900	0.115752	2
Rtn4	chr11:29731015-29732653	0.115684	2
Gpc4	chrX:52165043-52165698	0.115527	2
Col9a1	chr1:24230405-24230939	0.115506	2
Ccm2	chr11:6545850-6547682	0.115353	2
Oplah	chr15:76306433-76308010	0.115333	2
Ezh2	chr6:47593908-47595977	0.115316	2
Oaz2	chr9:65675443-65677536	0.115294	2
Grid1	chr14:34819086-34821093	0.115173	2
Itpr1	chr6:108211681-108214116	0.115098	2
Map4	chr9:110070254-110070869	0.115039	2
Sncb	chr13:54756677-54767794	0.115036	2
Copg1	chr6:87887149-87888549	0.114995	2
Meis1	chr11:19007102-19008906	0.114845	2
Frzb	chr2:80438861-80439320	0.114781	2
Pkdcc	chr17:83214029-83216257	0.114701	2
Tmem175	chr5:108628818-108630556	0.114608	2
Oma1	chr4:103313207-103315048	0.114266	2
Mrps6	chr16:92057065-92059621	0.114235	2
Trim9	chr12:70366281-70369255	0.113957	2
Slc30a7	chr3:116006605-116010472	0.113891	2
Btbd11	chr10:85598015-85599224	0.11388	2
Nenf	chr1:191312137-191313613	0.113869	2
Fam126b	chr1:58585502-58587032	0.113822	2
Dtnbp1	chr13:45000788-45003002	0.113685	2
Rasa3	chr8:13673162-13678670	0.113649	2
Prelp	chr1:133915961-133916433	0.1136	2
Tfrc	chr16:32607767-32611008	0.113335	2
Slc39a10	chr1:46852473-46854618	0.113287	2
Gdi2	chr13:3540103-3540587	0.113234	2
Rimklb	chr6:122485557-122487145	0.113101	2
Ikzf4	chr10:128644965-128647070	0.113093	2
Itgb5	chr16:33939228-33942160	0.112924	2
Gmeb1	chr4:132260431-132262365	0.112917	2
Ckap4	chr10:84532036-84534962	0.112859	2
Epha7	chr4:28812552-28815924	0.112794	2
Serpinh1	chr7:99350985-99353528	0.112684	2
Msi1	chr5:115488426-115493396	0.112669	2
Rffl	chr11:82870012-82871791	0.112624	2
Psen2	chr1:180249613-180250860	0.112506	2
Tsacc	chr3:88296171-88297814	0.112505	2
Psmd12	chr11:107478789-107480101	0.112291	2
Thoc1	chr18:9957468-9958791	0.111943	2
Arl8b	chr6:108782530-108784271	0.111913	2
Kcnj10	chr1:172340502-172342077	0.111707	2
Grik5	chr7:25070758-25074654	0.111527	2
Prdm11	chr2:93044309-93047517	0.111494	2
Ncoa3	chr2:165991930-165993823	0.111177	2
Hlcs	chr16:94311460-94314648	0.111052	2
Esrrb	chr12:86420401-86428311	0.110949	2
Tgfb2	chr1:186721874-186722860	0.110814	2
Csnk1g3	chr18:53861372-53863294	0.110753	2
Arl2	chr19:6139802-6142226	0.110742	2
Celf4	chr18:25667983-25668524	0.110593	2
Ccdc88a	chr11:29373080-29374704	0.110496	2
Nck1	chr9:100545197-100546982	0.110453	2
Ank3	chr10:69533341-69534331	0.110289	2
Optc	chr1:133907970-133909453	0.110223	2
Paf1	chr7:28392029-28393900	0.11018	2
Itga9	chr9:118589191-118590821	0.110024	2
Fam120b	chr17:15395304-15396993	0.109915	2
Ntrk2	chr13:58806210-58808943	0.109845	2
Col18a1	chr10:77130032-77131788	0.109791	2
St3gal5	chr6:72096742-72099089	0.109638	2
Atp6ap2	chrX:12586852-12588690	0.109613	2
Col2a1	chr15:98023128-98023565	0.109608	2
Rnf44	chr13:54686552-54688994	0.109551	2
Ildr2	chr1:166282462-166283129	0.109451	2
Slc2a1	chr4:119123721-119125949	0.109409	2
Tjp1	chr7:65370167-65371991	0.109373	2
Bcat1	chr6:145022911-145024490	0.109194	2
Plat	chr8:22757054-22759378	0.10913	2
Gstt1	chr10:75797428-75798877	0.109068	2
Kif5c	chr2:49618877-49621139	0.109063	2
Pygb	chr2:150786098-150787953	0.109048	2
Samhd1	chr2:157134213-157136171	0.108968	2
Pdlim3	chr8:45874962-45875846	0.108928	2
Tanc2	chr11:105567274-105567675	0.108854	2
Znfx1	chr2:167058901-167064247	0.108698	2
Acp1	chr12:30910779-30912909	0.108556	2
Ldlrad4	chr18:68226498-68229039	0.108453	2
Lrrc4	chr6:28831812-28833957	0.108362	2
Ddx3x	chrX:13279855-13282459	0.108279	2
Myo5b	chr18:74441906-74443310	0.108224	2
Ttc37	chr13:76098055-76099377	0.108141	2
Flt1	chr5:147665042-147666350	0.108083	2
Otulin	chr15:27629228-27631599	0.107669	2
Pik3r1	chr13:101757693-101761985	0.107622	2
Gprc5b	chr7:118994122-118996644	0.107581	2
Ctnnbip1	chr4:149564033-149577601	0.107547	2
Sars	chr3:108443807-108445835	0.107447	2
Arl1	chr10:88730343-88732211	0.107305	2
Slc4a3	chr1:75545635-75547377	0.107294	2
Agap1	chr1:89453674-89456878	0.107209	2
Prex2	chr1:10993146-10993924	0.107048	2
Prkag1	chr15:98830625-98833477	0.106949	2
Rgcc	chr14:79300545-79302207	0.106938	2
Ctsc	chr7:88277817-88278289	0.106877	2
Cbll1	chr12:31498940-31500723	0.106855	2
Pid1	chr1:84286551-84287251	0.10684	2
Pced1b	chr15:97246795-97248562	0.106833	2
Lman1	chr18:65957304-65971255	0.106766	2
Hspa8	chr9:40804896-40805760	0.106754	2
Fbxl17	chr17:63498382-63501217	0.106716	2
Limch1	chr5:66866026-66866431	0.106612	2
Lamp1	chr8:13172572-13190883	0.106309	2
Slc6a6	chr6:91726844-91732931	0.106248	2
Lysmd3	chr13:81656436-81659012	0.106093	2
Prdx6	chr1:161269366-161269750	0.105962	2
Setd7	chr3:51559368-51561930	0.10586	2
Prkce	chr17:86166053-86169653	0.105765	2
Wsb2	chr5:117355655-117362234	0.105678	2
Stxbp5l	chr16:37383741-37385833	0.105363	2
Twf1	chr15:94589052-94590798	0.105352	2
Slc38a2	chr15:96698200-96700853	0.105282	2
Tm9sf3	chr19:41262945-41264964	0.105133	2
Mfap4	chr11:61483412-61485947	0.104968	2
Rac1	chr5:143526820-143528940	0.104949	2
Elmo2	chr2:165323323-165324363	0.104939	2
Ppip5k2	chr1:97769161-97771059	0.104902	2
Cyth3	chr5:143620870-143623256	0.104827	2
Cdh4	chr2:179441177-179444467	0.104792	2
Nudt7	chr8:114133074-114134456	0.104667	2
Vat1	chr11:101463990-101469154	0.104602	2
Adarb1	chr10:77416738-77419287	0.104572	2
Pla2g7	chr17:43557305-43558122	0.104514	2
Acbd6	chr1:155557708-155558976	0.104508	2
Slc9a3r1	chr11:115162587-115165372	0.104451	2
Mbd1	chr18:74267449-74268839	0.104399	2
Elovl5	chr9:77916889-77918149	0.104366	2
Nav2	chr7:49272422-49273259	0.104189	2
Klhl29	chr12:5373421-5376559	0.104135	2
Zhx2	chr15:57708386-57709374	0.104129	2
Asah1	chr8:41373749-41375493	0.1041	2
Rims1	chr1:22805319-22806864	0.103984	2
Ablim1	chr19:57116855-57118083	0.103863	2
Spint2	chr7:29280793-29282851	0.103767	2
Shisa4	chr1:135380063-135381074	0.10371	2
Tmem30a	chr9:79792635-79794183	0.103538	2
Rora	chr9:69299689-69300500	0.103388	2
Timp2	chr11:118327099-118328152	0.103349	2
Agbl3	chr6:34779938-34781451	0.103327	2
Rnf187	chr11:58937821-58939604	0.103183	2
Pip4k2a	chr2:18996574-18998982	0.103067	2
Hspa5	chr2:34801610-34803334	0.103028	2
Tnfaip3	chr10:19001285-19016947	0.102923	2
Fxyd6	chr9:45349125-45349693	0.102887	2
Uap1	chr1:170172821-170177733	0.102839	2
Cxadr	chr16:78300985-78303106	0.102688	2
Mtus1	chr8:41039446-41042646	0.102643	2
Rnf213	chr11:119389731-119391119	0.102635	2
Jdp2	chr12:85598189-85601246	0.102506	2
Lama5	chr2:180214165-180216407	0.102378	2
Klhl22	chr16:17758837-17761118	0.102327	2
Car2	chr3:14869726-14870270	0.102045	2
Meis1	chr11:19026549-19027794	0.101717	2
Ppargc1a	chr5:51551682-51554305	0.10171	2
Rhbdl3	chr11:80299176-80304127	0.101681	2
Prkd3	chr17:79019966-79021830	0.101617	2
Chst2	chr9:95405358-95407976	0.10159	2
Ldlr	chr9:21723222-21725116	0.101447	2
Pdia6	chr12:17260999-17261397	0.101411	2
Rapgef2	chr3:79143219-79146117	0.101386	2
Smndc1	chr19:53389797-53391339	0.101342	2
Trpm3	chr19:22957977-22959188	0.101308	2
Gpatch2	chr1:187215026-187216106	0.101246	2
Pld2	chr11:70539620-70540762	0.101208	2
Rad17	chr13:100650483-100651893	0.101195	2
Megf10	chr18:57132620-57133578	0.101185	2
St8sia2	chr7:74012961-74014121	0.101114	2
Scd2	chr19:44311954-44312357	0.101104	2
Rcbtb2	chr14:73142383-73144330	0.101095	2
Vsx2	chr12:84531987-84533332	0.101038	2
Peli1	chr11:21090778-21092236	0.101032	2
Tbc1d31	chr15:57911615-57913230	0.101007	2
Sdk1	chr5:141240839-141242165	0.1008	2
Fam184b	chr5:45627475-45628364	0.100792	2
Irak2	chr6:113656858-113657483	0.100728	2
Ptpn14	chr1:189727298-189728881	0.100517	2
Esyt2	chr12:116280262-116282323	0.100394	2
Ptprs	chr17:56506525-56508505	0.100152	2
Arhgap39	chr15:76816662-76820132	0.100102	2
Stox2	chr8:47332835-47333438	0.10009	2
Ttf1	chr2:29194127-29196308	34.3716	10
Ptgds	chr2:25464829-25470689	15.7417	10
Cst3	chr2:148870185-148879583	10.418	10
Ttf1	chr2:29191479-29193244	9.39948	10
Prph2	chr17:46908034-46935184	7.40992	10
Ptgds	chr2:25455967-25462580	5.42609	10
Bsg	chr10:79699872-79709419	4.16171	10
Clu	chr14:65967765-65971877	2.24572	10
Hspa8	chr9:40798483-40802472	1.93597	10
Ptma	chr1:86523754-86529335	1.58197	10
Slc6a6	chr6:91682646-91699915	1.45747	10
Ptgds	chr2:25482696-25485865	1.28957	10
Nrl	chr14:55513392-55528588	1.26255	10
Mgarp	chr3:51391565-51398043	1.05054	10
Acsl3	chr1:78655331-78660178	1.02734	10
Cnga1	chr5:72640865-72648952	0.940338	10
Actb	chr5:142902681-142910492	0.936181	10
Arl6ip1	chr7:118128137-118130465	0.928263	10
Setx	chr2:29194127-29196308	0.919022	10
Msi1	chr5:115427353-115443434	0.884528	10
Ppia	chr11:6414595-6417281	0.874983	10
Hsp90ab1	chr17:45572065-45575277	0.870197	10
Rtbdn	chr8:84943637-84952030	0.859555	10
Dbi	chr1:120119937-120121964	0.780019	10
Pbx3	chr2:34370605-34375622	0.760324	10
Prph2	chr17:46903462-46905951	0.753704	10
Hsp90b1	chr10:86704080-86706883	0.701009	10
Ckb	chr12:111667224-111673102	0.69769	10
Calm1	chr12:100198672-100202811	0.682838	10
Ptgds	chr2:25472256-25472919	0.682417	10
Slc2a1	chr4:119104751-119114165	0.660872	10
Slc25a4	chr8:46208232-46212702	0.655993	10
Plekhb1	chr7:100653239-100666619	0.651858	10
Atp2b1	chr10:98913346-98918385	0.635123	10
Atp1a3	chr7:24996787-25011056	0.627982	10
Car2	chr3:14885832-14891171	0.626752	10
Actg1	chr11:120346419-120352029	0.62246	10
Atp1a1	chr3:101602830-101607657	0.588766	10
Ubc	chr5:125388510-125395608	0.579559	10
Rgs9bp	chr7:35582505-35589958	0.56651	10
Cryaa	chr17:31684650-31686484	0.563824	10
Rora	chr9:69289101-69296825	0.497724	10
Ndfip1	chr18:38416945-38420588	0.488526	10
Slc6a6	chr6:91658217-91670921	0.48304	10
Myo6	chr9:80163991-80166066	0.457418	10
Ckb	chr12:111685133-111697132	0.455428	10
Tmbim6	chr15:99392162-99394187	0.428402	10
Vtn	chr11:78495891-78501395	0.417996	10
Apoe	chr7:19668594-19670520	0.413871	10
Slc16a1	chr3:104636928-104640904	0.409398	10
Camk2n1	chr4:138452508-138456727	0.402105	10
Calr	chr8:84844568-84848320	0.392741	10
Aipl1	chr11:72023245-72040246	0.389197	10
Clu	chr14:65998865-66007119	0.38806	10
Zswim6	chr13:107887925-107892375	0.381623	10
Hspa5	chr2:34771152-34773021	0.378135	10
Esrrb	chr12:86420401-86428311	0.378095	10
Sgk1	chr10:21992440-22001290	0.373893	10
Pcdh15	chr10:73820936-73823635	0.367121	10
Prom1	chr5:44094668-44103246	0.355702	10
Mgarp	chr3:51386035-51390595	0.351748	10
Rdh10	chr1:16103656-16106583	0.337701	10
Slc24a1	chr9:64930271-64939501	0.335362	10
Calm2	chr17:87445472-87448042	0.333819	10
Cst3	chr2:148889499-148891378	0.333349	10
Calm3	chr7:16920906-16925381	0.323315	10
Clu	chr14:65980800-65983085	0.323103	10
Ctsd	chr7:142385889-142389610	0.314367	10
Tcf4	chr18:69342951-69347148	0.307772	10
Itm2b	chr14:73382445-73385995	0.303981	10
Rrbp1	chr2:144009592-144012001	0.301097	10
Clstn1	chr4:149564033-149577601	0.2994	10
Pacrg	chr17:10839364-10841504	0.290252	10
Sncb	chr13:54756677-54767794	0.289697	10
Prkca	chr11:108341794-108344776	0.289224	10
Zfp36l2	chr17:84184898-84191904	0.288742	10
Rbp3	chr14:33947682-33961009	0.288164	10
Eef2	chr10:81172688-81178188	0.2877	10
Mdh1	chr11:21569471-21572715	0.286597	10
Peg3	chr7:6727003-6731272	0.280815	10
Ttyh1	chr7:4128229-4138082	0.271227	10
Bsg	chr10:79710004-79713901	0.265058	10
Smarca4	chr9:21614127-21617644	0.261431	10
Rtn4	chr11:29718189-29719838	0.26067	10
Rgr	chr14:37048736-37049653	0.255448	10
Gnao1	chr8:93809602-93815305	0.252753	10
Brd2	chr17:34116799-34123840	0.251733	10
Cd164	chr10:41518238-41521655	0.251365	10
Setx	chr2:29191479-29193244	0.251322	10
Cpe	chr8:64691025-64693641	0.248997	10
Atp1b3	chr9:96363463-96365145	0.247603	10
Wipi1	chr11:109609498-109612563	0.242035	10
Ckb	chr12:111663194-111666541	0.241372	10
Ctnnb1	chr9:120932720-120935181	0.240696	10
B4galt1	chr4:40850595-40855143	0.24049	10
Sptan1	chr2:29964204-29968238	0.238536	10
Pmepa1	chr2:173273632-173277773	0.227923	10
Cd63	chr10:128908926-128911352	0.223868	10
Asap1	chr15:64310345-64316167	0.223292	10
Mgarp	chr3:51382857-51385068	0.222978	10
Cdr2	chr7:120977256-120983266	0.222665	10
Cd81	chr7:143051992-143056337	0.220046	10
Rpl31	chr1:39366724-39371275	0.219847	10
Actg1	chr11:120357877-120375230	0.218468	10
Cdh2	chr18:16805511-16810048	0.217085	10
Ctsb	chr14:63121696-63125441	0.217043	10
Myo9a	chr9:59750026-59752296	0.215581	10
Aldoc	chr11:78322293-78324727	0.213639	10
Plk5	chr10:80354058-80359405	0.206963	10
Syne2	chr12:75817490-75819833	0.204858	10
Cryab	chr9:50752334-50753462	0.200867	10
Elovl4	chr9:83801923-83807018	0.198733	10
Actn4	chr7:28960399-28963616	0.193866	10
Por	chr5:135687925-135690684	0.192281	10
Atrnl1	chr19:57609424-57612583	0.190075	10
Snap25	chr2:136711382-136715992	0.190031	10
Slc6a6	chr6:91702814-91722704	0.189587	10
Mfge8	chr7:79146452-79149705	0.189059	10
Tecr	chr8:83593487-83595450	0.183782	10
Pitpnc1	chr11:107468136-107471482	0.183757	10
Qk	chr17:10316444-10320645	0.183675	10
Gpr137c	chr14:45216928-45221704	0.183326	10
[truncated: 135 more rows]

[truncated: 10 more sheets: Supp data 11, Supp data 12, Supp data 13, Supp data 14, Supp data 15, Supp data 16, Supp data 17, Supp data 18, Supp data 19, Supp data 20]
