# Supplementary material for: MarsGT: Multi-omics analysis for rare population inference using single-cell graph transformer
Source: Nat Commun. 2024 Jan 6;15:338. doi: 10.1038/s41467-023-44570-8 (PMC10771517; doi:10.1038/s41467-023-44570-8)
Supplement: Supplementary file 6 — Source Data [file 41467_2023_44570_MOESM6_ESM.xlsx]

## Sheet: Data 1 (Supp Fig. 3)
Data 1. The evaluation of simulation dataset Sim-CL 1,2 and Sim-PBMC 1-5 for benchmarking in terms of F1 score Precision, and Recall
Group1
Data_Id	Software	F1	Recall	Precision
Sim-CL 1	FIRE	0	0	0
Sim-CL 1	FIRE	0	0	0
Sim-CL 1	FIRE	0	0	0
Sim-CL 1	FIRE	0.461538	0.3	1
Sim-CL 1	FIRE	0	0	0
Sim-CL 1	FIRE	0	0	0
Sim-CL 1	FIRE	0	0	0
Sim-CL 1	FIRE	0.333333	0.2	1
Sim-CL 1	FIRE	0	0	0
Sim-CL 1	FIRE	0.181818	0.1	1
Sim-CL 1	FIRE	0	0	0
Sim-CL 1	FIRE	0.333333	0.2	1
Sim-CL 1	FIRE	0.181818	0.1	1
Sim-CL 1	FIRE	0.181818	0.1	1
Sim-CL 1	FIRE	0	0	0
Sim-CL 1	FIRE	0.181818	0.1	1
Sim-CL 1	FIRE	0.181818	0.1	1
Sim-CL 1	FIRE	0.181818	0.1	1
Sim-CL 1	FIRE	0.181818	0.1	1
Sim-CL 1	FIRE	0	0	0
Sim-CL 1	FIRE	0	0	0
Sim-CL 1	FIRE	0.461538	0.3	1
Sim-CL 1	FIRE	0	0	0
Sim-CL 1	FIRE	0.333333	0.2	1
Sim-CL 1	FIRE	0	0	0
Sim-CL 1	FIRE	0	0	0
Sim-CL 1	FIRE	0	0	0
Sim-CL 1	FIRE	0.181818	0.1	1
Sim-CL 1	FIRE	0.333333	0.2	1
Sim-CL 1	FIRE	0.461538	0.3	1
Sim-CL 1	FIRE	0	0	0
Sim-CL 1	FIRE	0.181818	0.1	1
Sim-CL 1	FIRE	0	0	0
Sim-CL 1	FIRE	0.533333	0.4	0.8
Sim-CL 1	FIRE	0.181818	0.1	1
Sim-CL 1	FIRE	0	0	0
Sim-CL 1	FIRE	0	0	0
Sim-CL 1	FIRE	0	0	0
Sim-CL 1	FIRE	0.333333	0.2	1
Sim-CL 1	FIRE	0.428571	0.3	0.75
Sim-CL 1	FIRE	0	0	0
Sim-CL 1	FIRE	0.571429	0.4	1
Sim-CL 1	FIRE	0.571429	0.4	1
Sim-CL 1	FIRE	0	0	0
Sim-CL 1	FIRE	0	0	0
Sim-CL 1	FIRE	0	0	0
Sim-CL 1	FIRE	0.333333	0.2	1
Sim-CL 1	FIRE	0.181818	0.1	1
Sim-CL 1	FIRE	0.181818	0.1	1
Sim-CL 1	FIRE	0	0	0
Sim-CL 1	GapClust	0	0	0
Sim-CL 1	GapClust	0	0	0
Sim-CL 1	GapClust	0.947368	0.9	1
Sim-CL 1	GapClust	0	0	0
Sim-CL 1	GapClust	0	0	0
Sim-CL 1	GapClust	0	0	0
Sim-CL 1	GapClust	0	0	0
Sim-CL 1	GapClust	1	1	1
Sim-CL 1	GapClust	0	0	0
Sim-CL 1	GapClust	0	0	0
Sim-CL 1	GapClust	0.952381	1	0.909091
Sim-CL 1	GapClust	0	0	0
Sim-CL 1	GapClust	0.571429	0.4	1
Sim-CL 1	GapClust	0.909091	1	0.833333
Sim-CL 1	GapClust	0	0	0
Sim-CL 1	GapClust	0	0	0
Sim-CL 1	GapClust	0	0	0
Sim-CL 1	GapClust	0	0	0
Sim-CL 1	GapClust	0	0	0
Sim-CL 1	GapClust	0	0	0
Sim-CL 1	GapClust	0.333333	0.2	1
Sim-CL 1	GapClust	0.333333	0.2	1
Sim-CL 1	GapClust	0	0	0
Sim-CL 1	GapClust	0	0	0
Sim-CL 1	GapClust	1	1	1
Sim-CL 1	GapClust	0	0	0
Sim-CL 1	GapClust	0	0	0
Sim-CL 1	GapClust	0	0	0
Sim-CL 1	GapClust	0	0	0
Sim-CL 1	GapClust	0	0	0
Sim-CL 1	GapClust	0	0	0
Sim-CL 1	GapClust	0.5	0.4	0.666667
Sim-CL 1	GapClust	0.666667	0.5	1
Sim-CL 1	GapClust	0	0	0
Sim-CL 1	GapClust	0	0	0
Sim-CL 1	GapClust	0	0	0
Sim-CL 1	GapClust	0	0	0
Sim-CL 1	GapClust	0	0	0
Sim-CL 1	GapClust	0	0	0
Sim-CL 1	GapClust	1	1	1
Sim-CL 1	GapClust	0	0	0
Sim-CL 1	GapClust	0	0	0
Sim-CL 1	GapClust	0.823529	0.7	1
Sim-CL 1	GapClust	0.823529	0.7	1
Sim-CL 1	GapClust	0	0	0
Sim-CL 1	GapClust	0	0	0
Sim-CL 1	GapClust	0	0	0
Sim-CL 1	GapClust	1	1	1
Sim-CL 1	GapClust	0.909091	1	0.833333
Sim-CL 1	GapClust	0.842105	0.8	0.888889
Sim-CL 1	CellSIUS	0	0	0
Sim-CL 1	CellSIUS	0	0	0
Sim-CL 1	CellSIUS	0	0	0
Sim-CL 1	CellSIUS	0	0	0
Sim-CL 1	CellSIUS	0	0	0
Sim-CL 1	CellSIUS	0	0	0
Sim-CL 1	CellSIUS	0	0	0
Sim-CL 1	CellSIUS	0	0	0
Sim-CL 1	CellSIUS	0	0	0
Sim-CL 1	CellSIUS	0.888889	0.8	1
Sim-CL 1	CellSIUS	0	0	0
Sim-CL 1	CellSIUS	0	0	0
Sim-CL 1	CellSIUS	0	0	0
Sim-CL 1	CellSIUS	0	0	0
Sim-CL 1	CellSIUS	0	0	0
Sim-CL 1	CellSIUS	0	0	0
Sim-CL 1	CellSIUS	0	0	0
Sim-CL 1	CellSIUS	0	0	0
Sim-CL 1	CellSIUS	0	0	0
Sim-CL 1	CellSIUS	0	0	0
Sim-CL 1	CellSIUS	0	0	0
Sim-CL 1	CellSIUS	0	0	0
Sim-CL 1	CellSIUS	0	0	0
Sim-CL 1	CellSIUS	0	0	0
Sim-CL 1	CellSIUS	0	0	0
Sim-CL 1	CellSIUS	0	0	0
Sim-CL 1	CellSIUS	0	0	0
Sim-CL 1	CellSIUS	0	0	0
Sim-CL 1	CellSIUS	0	0	0
Sim-CL 1	CellSIUS	0	0	0
Sim-CL 1	CellSIUS	0	0	0
Sim-CL 1	CellSIUS	0	0	0
Sim-CL 1	CellSIUS	0	0	0
Sim-CL 1	CellSIUS	0	0	0
Sim-CL 1	CellSIUS	0	0	0
Sim-CL 1	CellSIUS	0	0	0
Sim-CL 1	CellSIUS	0.025316	0.1	0.014493
Sim-CL 1	CellSIUS	0	0	0
Sim-CL 1	CellSIUS	0	0	0
Sim-CL 1	CellSIUS	0	0	0
Sim-CL 1	CellSIUS	0	0	0
Sim-CL 1	CellSIUS	0	0	0
Sim-CL 1	CellSIUS	0	0	0
Sim-CL 1	CellSIUS	0	0	0
Sim-CL 1	CellSIUS	0	0	0
Sim-CL 1	CellSIUS	0	0	0
Sim-CL 1	CellSIUS	0	0	0
Sim-CL 1	CellSIUS	0	0	0
Sim-CL 1	CellSIUS	0	0	0
Sim-CL 1	CellSIUS	0	0	0
Sim-CL 1	MarsGT	0.888889	0.8	1
Sim-CL 1	MarsGT	0.888889	0.8	1
Sim-CL 1	MarsGT	0.947368	0.9	1
Sim-CL 1	MarsGT	0.947368	0.9	1
Sim-CL 1	MarsGT	0.666667	0.5	1
Sim-CL 1	MarsGT	1	1	1
Sim-CL 1	MarsGT	0.947368	0.9	1
Sim-CL 1	MarsGT	0.947368	0.9	1
Sim-CL 1	MarsGT	0	0	0
Sim-CL 1	MarsGT	1	1	1
Sim-CL 1	MarsGT	0.947368	0.9	1
Sim-CL 1	MarsGT	0.947368	0.9	1
Sim-CL 1	MarsGT	0.947368	0.9	1
Sim-CL 1	MarsGT	1	1	1
Sim-CL 1	MarsGT	0	0	0
Sim-CL 1	MarsGT	1	1	1
Sim-CL 1	MarsGT	0.947368	0.9	1
Sim-CL 1	MarsGT	0.947368	0.9	1
Sim-CL 1	MarsGT	0.952381	1	0.909091
Sim-CL 1	MarsGT	0	0	0
Sim-CL 1	MarsGT	0.947368	0.9	1
Sim-CL 1	MarsGT	0.952381	1	0.909091
Sim-CL 1	MarsGT	0.888889	0.8	1
Sim-CL 1	MarsGT	1	1	1
Sim-CL 1	MarsGT	0.947368	0.9	1
Sim-CL 1	MarsGT	0.888889	0.8	1
Sim-CL 1	MarsGT	0.947368	0.9	1
Sim-CL 1	MarsGT	1	1	1
Sim-CL 1	MarsGT	0.823529	0.7	1
Sim-CL 1	MarsGT	0.947368	0.9	1
Sim-CL 1	MarsGT	0.888889	0.8	1
Sim-CL 1	MarsGT	0.888889	0.8	1
Sim-CL 1	MarsGT	0.952381	1	0.909091
Sim-CL 1	MarsGT	0.952381	1	0.909091
Sim-CL 1	MarsGT	0.947368	0.9	1
Sim-CL 1	MarsGT	0.947368	0.9	1
Sim-CL 1	MarsGT	0.823529	0.7	1
Sim-CL 1	MarsGT	0.947368	0.9	1
Sim-CL 1	MarsGT	1	1	1
Sim-CL 1	MarsGT	1	1	1
Sim-CL 1	MarsGT	1	1	1
Sim-CL 1	MarsGT	0	0	0
Sim-CL 1	MarsGT	0.947368	0.9	1
Sim-CL 1	MarsGT	0.823529	0.7	1
Sim-CL 1	MarsGT	0.823529	0.7	1
Sim-CL 1	MarsGT	0.888889	0.8	1
Sim-CL 1	MarsGT	0.952381	1	0.909091
Sim-CL 1	MarsGT	0.947368	0.9	1
Sim-CL 1	MarsGT	1	1	1
Sim-CL 1	MarsGT	0	0	0
Sim-CL 2	FIRE	0.181818	0.1	1
Sim-CL 2	FIRE	0.25	0.15	0.75
Sim-CL 2	FIRE	0	0	0
Sim-CL 2	FIRE	0.095238	0.05	1
Sim-CL 2	FIRE	0	0	0
Sim-CL 2	FIRE	0.095238	0.05	1
Sim-CL 2	FIRE	0.333333	0.2	1
Sim-CL 2	FIRE	0	0	0
Sim-CL 2	FIRE	0.095238	0.05	1
Sim-CL 2	FIRE	0.181818	0.1	1
Sim-CL 2	FIRE	0.095238	0.05	1
Sim-CL 2	FIRE	0.181818	0.1	1
Sim-CL 2	FIRE	0.095238	0.05	1
Sim-CL 2	FIRE	0	0	0
Sim-CL 2	FIRE	0.095238	0.05	1
Sim-CL 2	FIRE	0	0	0
Sim-CL 2	FIRE	0.095238	0.05	1
Sim-CL 2	FIRE	0.095238	0.05	1
Sim-CL 2	FIRE	0.25	0.15	0.75
Sim-CL 2	FIRE	0.26087	0.15	1
Sim-CL 2	FIRE	0.095238	0.05	1
Sim-CL 2	FIRE	0.095238	0.05	1
Sim-CL 2	FIRE	0	0	0
Sim-CL 2	FIRE	0.095238	0.05	1
Sim-CL 2	FIRE	0	0	0
Sim-CL 2	FIRE	0.095238	0.05	1
Sim-CL 2	FIRE	0.26087	0.15	1
Sim-CL 2	FIRE	0	0	0
Sim-CL 2	FIRE	0.181818	0.1	1
Sim-CL 2	FIRE	0.095238	0.05	1
Sim-CL 2	FIRE	0	0	0
Sim-CL 2	FIRE	0.095238	0.05	1
Sim-CL 2	FIRE	0	0	0
Sim-CL 2	FIRE	0	0	0
Sim-CL 2	FIRE	0.181818	0.1	1
Sim-CL 2	FIRE	0.095238	0.05	1
Sim-CL 2	FIRE	0	0	0
Sim-CL 2	FIRE	0.095238	0.05	1
Sim-CL 2	FIRE	0.333333	0.2	1
Sim-CL 2	FIRE	0.095238	0.05	1
Sim-CL 2	FIRE	0	0	0
Sim-CL 2	FIRE	0.26087	0.15	1
Sim-CL 2	FIRE	0	0	0
Sim-CL 2	FIRE	0.26087	0.15	1
Sim-CL 2	FIRE	0.095238	0.05	1
Sim-CL 2	FIRE	0.181818	0.1	1
Sim-CL 2	FIRE	0	0	0
Sim-CL 2	FIRE	0	0	0
Sim-CL 2	FIRE	0	0	0
Sim-CL 2	FIRE	0	0	0
Sim-CL 2	GapClust	0.580645	0.45	0.818182
Sim-CL 2	GapClust	0.580645	0.45	0.818182
Sim-CL 2	GapClust	0.62069	0.45	1
Sim-CL 2	GapClust	0.709677	0.55	1
Sim-CL 2	GapClust	0.666667	0.5	1
Sim-CL 2	GapClust	0	0	0
Sim-CL 2	GapClust	0.428571	0.3	0.75
Sim-CL 2	GapClust	0	0	0
Sim-CL 2	GapClust	0	0	0
Sim-CL 2	GapClust	0.181818	0.1	1
Sim-CL 2	GapClust	0.75	0.6	1
Sim-CL 2	GapClust	0.461538	0.3	1
Sim-CL 2	GapClust	0	0	0
Sim-CL 2	GapClust	0.75	0.6	1
Sim-CL 2	GapClust	0.444444	0.3	0.857143
Sim-CL 2	GapClust	0.333333	0.2	1
Sim-CL 2	GapClust	0	0	0
Sim-CL 2	GapClust	0	0	0
Sim-CL 2	GapClust	0.4	0.25	1
Sim-CL 2	GapClust	0.888889	0.8	1
Sim-CL 2	GapClust	0.518519	0.35	1
Sim-CL 2	GapClust	0.181818	0.1	1
Sim-CL 2	GapClust	0.645161	0.5	0.909091
Sim-CL 2	GapClust	0	0	0
Sim-CL 2	GapClust	0.518519	0.35	1
Sim-CL 2	GapClust	0.75	0.6	1
Sim-CL 2	GapClust	0.181818	0.1	1
Sim-CL 2	GapClust	0.787879	0.65	1
Sim-CL 2	GapClust	0	0	0
Sim-CL 2	GapClust	0.709677	0.55	1
Sim-CL 2	GapClust	0	0	0
Sim-CL 2	GapClust	0.4	0.25	1
Sim-CL 2	GapClust	0.4	0.25	1
Sim-CL 2	GapClust	0	0	0
Sim-CL 2	GapClust	0.571429	0.4	1
Sim-CL 2	GapClust	0	0	0
Sim-CL 2	GapClust	0.625	0.5	0.833333
Sim-CL 2	GapClust	0.918919	0.85	1
Sim-CL 2	GapClust	0.787879	0.65	1
Sim-CL 2	GapClust	0.461538	0.3	1
Sim-CL 2	GapClust	0	0	0
Sim-CL 2	GapClust	0.518519	0.35	1
Sim-CL 2	GapClust	0	0	0
Sim-CL 2	GapClust	0.777778	0.7	0.875
Sim-CL 2	GapClust	0.26087	0.15	1
Sim-CL 2	GapClust	0.461538	0.3	1
Sim-CL 2	GapClust	0	0	0
Sim-CL 2	GapClust	0	0	0
Sim-CL 2	GapClust	0	0	0
Sim-CL 2	GapClust	0.333333	0.2	1
Sim-CL 2	CellSIUS	0	0	0
Sim-CL 2	CellSIUS	0	0	0
Sim-CL 2	CellSIUS	0	0	0
Sim-CL 2	CellSIUS	0	0	0
Sim-CL 2	CellSIUS	0	0	0
Sim-CL 2	CellSIUS	0	0	0
Sim-CL 2	CellSIUS	0	0	0
Sim-CL 2	CellSIUS	0	0	0
Sim-CL 2	CellSIUS	0	0	0
Sim-CL 2	CellSIUS	0	0	0
Sim-CL 2	CellSIUS	0	0	0
Sim-CL 2	CellSIUS	0	0	0
Sim-CL 2	CellSIUS	0	0	0
Sim-CL 2	CellSIUS	0.190476	0.4	0.125
Sim-CL 2	CellSIUS	0	0	0
Sim-CL 2	CellSIUS	0	0	0
Sim-CL 2	CellSIUS	0	0	0
Sim-CL 2	CellSIUS	0	0	0
Sim-CL 2	CellSIUS	0	0	0
Sim-CL 2	CellSIUS	0.151261	0.45	0.090909
Sim-CL 2	CellSIUS	0.175439	0.25	0.135135
Sim-CL 2	CellSIUS	0	0	0
Sim-CL 2	CellSIUS	0	0	0
Sim-CL 2	CellSIUS	0	0	0
Sim-CL 2	CellSIUS	0	0	0
Sim-CL 2	CellSIUS	0	0	0
Sim-CL 2	CellSIUS	0	0	0
Sim-CL 2	CellSIUS	0	0	0
Sim-CL 2	CellSIUS	0	0	0
Sim-CL 2	CellSIUS	0	0	0
Sim-CL 2	CellSIUS	0	0	0
Sim-CL 2	CellSIUS	0	0	0
Sim-CL 2	CellSIUS	0	0	0
Sim-CL 2	CellSIUS	0	0	0
Sim-CL 2	CellSIUS	0	0	0
Sim-CL 2	CellSIUS	0	0	0
Sim-CL 2	CellSIUS	0	0	0
Sim-CL 2	CellSIUS	0	0	0
Sim-CL 2	CellSIUS	0	0	0
Sim-CL 2	CellSIUS	0	0	0
Sim-CL 2	CellSIUS	0	0	0
Sim-CL 2	CellSIUS	0	0	0
Sim-CL 2	CellSIUS	0	0	0
Sim-CL 2	CellSIUS	0	0	0
Sim-CL 2	CellSIUS	0	0	0
Sim-CL 2	CellSIUS	0	0	0
Sim-CL 2	CellSIUS	0	0	0
Sim-CL 2	CellSIUS	0	0	0
Sim-CL 2	CellSIUS	0	0	0
Sim-CL 2	CellSIUS	0	0	0
Sim-CL 2	MarsGT	0.974359	0.95	1
Sim-CL 2	MarsGT	0.95	0.95	0.95
Sim-CL 2	MarsGT	0.947368	0.9	1
Sim-CL 2	MarsGT	0.75	0.6	1
Sim-CL 2	MarsGT	0.930233	1	0.869565
Sim-CL 2	MarsGT	0.888889	1	0.8
Sim-CL 2	MarsGT	0.62069	0.45	1
Sim-CL 2	MarsGT	0.871795	0.85	0.894737
Sim-CL 2	MarsGT	0.952381	1	0.909091
Sim-CL 2	MarsGT	0.926829	0.95	0.904762
Sim-CL 2	MarsGT	0.888889	0.8	1
Sim-CL 2	MarsGT	0.947368	0.9	1
Sim-CL 2	MarsGT	0.894737	0.85	0.944444
Sim-CL 2	MarsGT	0.888889	0.8	1
Sim-CL 2	MarsGT	0.947368	0.9	1
Sim-CL 2	MarsGT	0.666667	0.5	1
Sim-CL 2	MarsGT	0.95	0.95	0.95
Sim-CL 2	MarsGT	0.918919	0.85	1
Sim-CL 2	MarsGT	0.851064	1	0.740741
Sim-CL 2	MarsGT	0.95	0.95	0.95
Sim-CL 2	MarsGT	0.888889	0.8	1
Sim-CL 2	MarsGT	0.947368	0.9	1
Sim-CL 2	MarsGT	0.918919	0.85	1
Sim-CL 2	MarsGT	0.918919	0.85	1
Sim-CL 2	MarsGT	0.923077	0.9	0.947368
Sim-CL 2	MarsGT	0.974359	0.95	1
Sim-CL 2	MarsGT	0.571429	0.4	1
Sim-CL 2	MarsGT	0.95	0.95	0.95
Sim-CL 2	MarsGT	0.62069	0.45	1
Sim-CL 2	MarsGT	0.888889	0.8	1
Sim-CL 2	MarsGT	0.97561	1	0.952381
Sim-CL 2	MarsGT	0.952381	1	0.909091
Sim-CL 2	MarsGT	0.666667	0.5	1
Sim-CL 2	MarsGT	0.918919	0.85	1
Sim-CL 2	MarsGT	0.97561	1	0.952381
Sim-CL 2	MarsGT	0	0	0
Sim-CL 2	MarsGT	1	1	1
Sim-CL 2	MarsGT	0.918919	0.85	1
Sim-CL 2	MarsGT	0.823529	0.7	1
Sim-CL 2	MarsGT	0.571429	0.4	1
Sim-CL 2	MarsGT	0.734694	0.9	0.62069
Sim-CL 2	MarsGT	0.918919	0.85	1
Sim-CL 2	MarsGT	0.894737	0.85	0.944444
Sim-CL 2	MarsGT	0.9	0.9	0.9
Sim-CL 2	MarsGT	0.888889	0.8	1
Sim-CL 2	MarsGT	0.904762	0.95	0.863636
Sim-CL 2	MarsGT	0.571429	0.4	1
Sim-CL 2	MarsGT	0.974359	0.95	1
Sim-CL 2	MarsGT	0	0	0
Sim-CL 2	MarsGT	0	0	0
Sim-PBMC 1	FIRE	0.111111	0.1	0.125
Sim-PBMC 1	FIRE	0.111111	0.1	0.125
Sim-PBMC 1	FIRE	0.266667	0.2	0.4
Sim-PBMC 1	FIRE	0.222222	0.2	0.25
Sim-PBMC 1	FIRE	0.111111	0.1	0.125
Sim-PBMC 1	FIRE	0.125	0.1	0.166667
Sim-PBMC 1	FIRE	0.421053	0.4	0.444444
Sim-PBMC 1	FIRE	0.086957	0.1	0.076923
Sim-PBMC 1	FIRE	0.222222	0.2	0.25
Sim-PBMC 1	FIRE	0.16	0.2	0.133333
Sim-PBMC 1	FIRE	0	0	0
Sim-PBMC 1	FIRE	0.111111	0.1	0.125
Sim-PBMC 1	FIRE	0.285714	0.3	0.272727
Sim-PBMC 1	FIRE	0.235294	0.2	0.285714
Sim-PBMC 1	FIRE	0.153846	0.2	0.125
Sim-PBMC 1	FIRE	0.153846	0.2	0.125
Sim-PBMC 1	FIRE	0.166667	0.2	0.142857
Sim-PBMC 1	FIRE	0.105263	0.1	0.111111
Sim-PBMC 1	FIRE	0.258065	0.4	0.190476
Sim-PBMC 1	FIRE	0.210526	0.2	0.222222
Sim-PBMC 1	FIRE	0.333333	0.4	0.285714
Sim-PBMC 1	FIRE	0	0	0
Sim-PBMC 1	FIRE	0.105263	0.1	0.111111
Sim-PBMC 1	FIRE	0	0	0
Sim-PBMC 1	FIRE	0.133333	0.1	0.2
Sim-PBMC 1	FIRE	0.117647	0.1	0.142857
Sim-PBMC 1	FIRE	0.2	0.2	0.2
Sim-PBMC 1	FIRE	0.133333	0.1	0.2
Sim-PBMC 1	FIRE	0.105263	0.1	0.111111
Sim-PBMC 1	FIRE	0.095238	0.1	0.090909
Sim-PBMC 1	FIRE	0.25	0.2	0.333333
Sim-PBMC 1	FIRE	0.090909	0.1	0.083333
Sim-PBMC 1	FIRE	0.111111	0.1	0.125
Sim-PBMC 1	FIRE	0.333333	0.2	1
Sim-PBMC 1	FIRE	0.1	0.1	0.1
Sim-PBMC 1	FIRE	0.2	0.2	0.2
Sim-PBMC 1	FIRE	0.133333	0.1	0.2
Sim-PBMC 1	FIRE	0.095238	0.1	0.090909
Sim-PBMC 1	FIRE	0.222222	0.2	0.25
Sim-PBMC 1	FIRE	0.380952	0.4	0.363636
Sim-PBMC 1	FIRE	0.272727	0.3	0.25
Sim-PBMC 1	FIRE	0.258065	0.4	0.190476
Sim-PBMC 1	FIRE	0.1	0.1	0.1
Sim-PBMC 1	FIRE	0.16	0.2	0.133333
Sim-PBMC 1	FIRE	0.32	0.4	0.266667
Sim-PBMC 1	FIRE	0.285714	0.4	0.222222
Sim-PBMC 1	FIRE	0.16	0.2	0.133333
Sim-PBMC 1	FIRE	0.230769	0.3	0.1875
Sim-PBMC 1	FIRE	0.421053	0.4	0.444444
Sim-PBMC 1	FIRE	0.153846	0.1	0.333333
Sim-PBMC 1	GapClust	1	1	1
Sim-PBMC 1	GapClust	0.888889	0.8	1
Sim-PBMC 1	GapClust	0.947368	0.9	1
Sim-PBMC 1	GapClust	1	1	1
Sim-PBMC 1	GapClust	1	1	1
Sim-PBMC 1	GapClust	1	1	1
Sim-PBMC 1	GapClust	1	1	1
Sim-PBMC 1	GapClust	0.909091	1	0.833333
Sim-PBMC 1	GapClust	0.947368	0.9	1
Sim-PBMC 1	GapClust	1	1	1
Sim-PBMC 1	GapClust	1	1	1
Sim-PBMC 1	GapClust	1	1	1
Sim-PBMC 1	GapClust	1	1	1
Sim-PBMC 1	GapClust	0.947368	0.9	1
Sim-PBMC 1	GapClust	1	1	1
Sim-PBMC 1	GapClust	1	1	1
Sim-PBMC 1	GapClust	1	1	1
Sim-PBMC 1	GapClust	1	1	1
Sim-PBMC 1	GapClust	1	1	1
Sim-PBMC 1	GapClust	1	1	1
Sim-PBMC 1	GapClust	1	1	1
Sim-PBMC 1	GapClust	1	1	1
Sim-PBMC 1	GapClust	1	1	1
Sim-PBMC 1	GapClust	0.947368	0.9	1
Sim-PBMC 1	GapClust	0.888889	0.8	1
Sim-PBMC 1	GapClust	1	1	1
Sim-PBMC 1	GapClust	1	1	1
Sim-PBMC 1	GapClust	1	1	1
Sim-PBMC 1	GapClust	0.947368	0.9	1
Sim-PBMC 1	GapClust	1	1	1
Sim-PBMC 1	GapClust	1	1	1
Sim-PBMC 1	GapClust	1	1	1
Sim-PBMC 1	GapClust	1	1	1
Sim-PBMC 1	GapClust	1	1	1
Sim-PBMC 1	GapClust	0.947368	0.9	1
Sim-PBMC 1	GapClust	0.823529	0.7	1
Sim-PBMC 1	GapClust	1	1	1
Sim-PBMC 1	GapClust	0.947368	0.9	1
Sim-PBMC 1	GapClust	1	1	1
Sim-PBMC 1	GapClust	1	1	1
Sim-PBMC 1	GapClust	1	1	1
Sim-PBMC 1	GapClust	1	1	1
Sim-PBMC 1	GapClust	1	1	1
Sim-PBMC 1	GapClust	0.947368	0.9	1
Sim-PBMC 1	GapClust	1	1	1
Sim-PBMC 1	GapClust	1	1	1
Sim-PBMC 1	GapClust	1	1	1
Sim-PBMC 1	GapClust	1	1	1
Sim-PBMC 1	GapClust	1	1	1
Sim-PBMC 1	GapClust	0.947368	0.9	1
Sim-PBMC 1	CellSIUS	1	1	1
Sim-PBMC 1	CellSIUS	1	1	1
Sim-PBMC 1	CellSIUS	1	1	1
Sim-PBMC 1	CellSIUS	1	1	1
Sim-PBMC 1	CellSIUS	1	1	1
Sim-PBMC 1	CellSIUS	1	1	1
Sim-PBMC 1	CellSIUS	0.952381	1	0.909091
Sim-PBMC 1	CellSIUS	0.947368	0.9	1
Sim-PBMC 1	CellSIUS	1	1	1
Sim-PBMC 1	CellSIUS	1	1	1
Sim-PBMC 1	CellSIUS	0.19802	1	0.10989
Sim-PBMC 1	CellSIUS	1	1	1
Sim-PBMC 1	CellSIUS	1	1	1
Sim-PBMC 1	CellSIUS	1	1	1
Sim-PBMC 1	CellSIUS	1	1	1
Sim-PBMC 1	CellSIUS	0.952381	1	0.909091
Sim-PBMC 1	CellSIUS	0.947368	0.9	1
Sim-PBMC 1	CellSIUS	1	1	1
Sim-PBMC 1	CellSIUS	0.21978	1	0.123457
Sim-PBMC 1	CellSIUS	1	1	1
Sim-PBMC 1	CellSIUS	0.952381	1	0.909091
Sim-PBMC 1	CellSIUS	0.952381	1	0.909091
Sim-PBMC 1	CellSIUS	1	1	1
Sim-PBMC 1	CellSIUS	1	1	1
Sim-PBMC 1	CellSIUS	1	1	1
Sim-PBMC 1	CellSIUS	1	1	1
Sim-PBMC 1	CellSIUS	0.952381	1	0.909091
Sim-PBMC 1	CellSIUS	0.952381	1	0.909091
Sim-PBMC 1	CellSIUS	0.952381	1	0.909091
Sim-PBMC 1	CellSIUS	1	1	1
Sim-PBMC 1	CellSIUS	0.952381	1	0.909091
Sim-PBMC 1	CellSIUS	1	1	1
Sim-PBMC 1	CellSIUS	0.204082	1	0.113636
Sim-PBMC 1	CellSIUS	1	1	1
Sim-PBMC 1	CellSIUS	0.947368	0.9	1
Sim-PBMC 1	CellSIUS	1	1	1
Sim-PBMC 1	CellSIUS	1	1	1
Sim-PBMC 1	CellSIUS	1	1	1
Sim-PBMC 1	CellSIUS	1	1	1
Sim-PBMC 1	CellSIUS	1	1	1
Sim-PBMC 1	CellSIUS	0.952381	1	0.909091
Sim-PBMC 1	CellSIUS	0.952381	1	0.909091
Sim-PBMC 1	CellSIUS	0.162602	1	0.088496
Sim-PBMC 1	CellSIUS	1	1	1
Sim-PBMC 1	CellSIUS	0.952381	1	0.909091
Sim-PBMC 1	CellSIUS	1	1	1
Sim-PBMC 1	CellSIUS	1	1	1
Sim-PBMC 1	CellSIUS	1	1	1
Sim-PBMC 1	CellSIUS	0.952381	1	0.909091
Sim-PBMC 1	CellSIUS	1	1	1
Sim-PBMC 1	MarsGT	1	1	1
Sim-PBMC 1	MarsGT	1	1	1
Sim-PBMC 1	MarsGT	1	1	1
Sim-PBMC 1	MarsGT	1	1	1
Sim-PBMC 1	MarsGT	1	1	1
Sim-PBMC 1	MarsGT	1	1	1
Sim-PBMC 1	MarsGT	1	1	1
Sim-PBMC 1	MarsGT	1	1	1
Sim-PBMC 1	MarsGT	1	1	1
Sim-PBMC 1	MarsGT	1	1	1
Sim-PBMC 1	MarsGT	1	1	1
Sim-PBMC 1	MarsGT	1	1	1
Sim-PBMC 1	MarsGT	1	1	1
Sim-PBMC 1	MarsGT	1	1	1
Sim-PBMC 1	MarsGT	0.947368	0.9	1
Sim-PBMC 1	MarsGT	1	1	1
Sim-PBMC 1	MarsGT	1	1	1
Sim-PBMC 1	MarsGT	1	1	1
Sim-PBMC 1	MarsGT	1	1	1
Sim-PBMC 1	MarsGT	1	1	1
Sim-PBMC 1	MarsGT	1	1	1
Sim-PBMC 1	MarsGT	1	1	1
Sim-PBMC 1	MarsGT	0.947368	0.9	1
Sim-PBMC 1	MarsGT	1	1	1
Sim-PBMC 1	MarsGT	1	1	1
Sim-PBMC 1	MarsGT	1	1	1
Sim-PBMC 1	MarsGT	1	1	1
Sim-PBMC 1	MarsGT	1	1	1
Sim-PBMC 1	MarsGT	1	1	1
Sim-PBMC 1	MarsGT	1	1	1
Sim-PBMC 1	MarsGT	1	1	1
Sim-PBMC 1	MarsGT	1	1	1
Sim-PBMC 1	MarsGT	1	1	1
Sim-PBMC 1	MarsGT	1	1	1
Sim-PBMC 1	MarsGT	1	1	1
Sim-PBMC 1	MarsGT	1	1	1
Sim-PBMC 1	MarsGT	1	1	1
Sim-PBMC 1	MarsGT	1	1	1
Sim-PBMC 1	MarsGT	1	1	1
Sim-PBMC 1	MarsGT	1	1	1
Sim-PBMC 1	MarsGT	0.947368	0.9	1
Sim-PBMC 1	MarsGT	0.947368	0.9	1
Sim-PBMC 1	MarsGT	1	1	1
Sim-PBMC 1	MarsGT	1	1	1
Sim-PBMC 1	MarsGT	1	1	1
Sim-PBMC 1	MarsGT	1	1	1
Sim-PBMC 1	MarsGT	1	1	1
Sim-PBMC 1	MarsGT	0.947368	0.9	1
Sim-PBMC 1	MarsGT	1	1	1
Sim-PBMC 1	MarsGT	0.740741	1	0.588235
Sim-PBMC 2	FIRE	0.216216	0.2	0.235294
Sim-PBMC 2	FIRE	0.242424	0.2	0.307692
Sim-PBMC 2	FIRE	0.388889	0.35	0.4375
Sim-PBMC 2	FIRE	0.148148	0.1	0.285714
Sim-PBMC 2	FIRE	0.342857	0.3	0.4
Sim-PBMC 2	FIRE	0.37037	0.25	0.714286
Sim-PBMC 2	FIRE	0.484848	0.4	0.615385
Sim-PBMC 2	FIRE	0.333333	0.3	0.375
Sim-PBMC 2	FIRE	0.074074	0.05	0.142857
Sim-PBMC 2	FIRE	0.24	0.15	0.6
Sim-PBMC 2	FIRE	0.193548	0.15	0.272727
Sim-PBMC 2	FIRE	0.24	0.15	0.6
Sim-PBMC 2	FIRE	0.242424	0.2	0.307692
Sim-PBMC 2	FIRE	0.266667	0.2	0.4
Sim-PBMC 2	FIRE	0.076923	0.05	0.166667
Sim-PBMC 2	FIRE	0.540541	0.5	0.588235
Sim-PBMC 2	FIRE	0.2	0.15	0.3
Sim-PBMC 2	FIRE	0.322581	0.25	0.454545
Sim-PBMC 2	FIRE	0.363636	0.3	0.461538
Sim-PBMC 2	FIRE	0.516129	0.4	0.727273
Sim-PBMC 2	FIRE	0.344828	0.25	0.555556
Sim-PBMC 2	FIRE	0.294118	0.25	0.357143
Sim-PBMC 2	FIRE	0.411765	0.35	0.5
Sim-PBMC 2	FIRE	0.4	0.35	0.466667
Sim-PBMC 2	FIRE	0.296296	0.2	0.571429
Sim-PBMC 2	FIRE	0.214286	0.15	0.375
Sim-PBMC 2	FIRE	0.068966	0.05	0.111111
Sim-PBMC 2	FIRE	0.5625	0.45	0.75
Sim-PBMC 2	FIRE	0.206897	0.15	0.333333
Sim-PBMC 2	FIRE	0.25	0.2	0.333333
Sim-PBMC 2	FIRE	0.4	0.35	0.466667
Sim-PBMC 2	FIRE	0.216216	0.2	0.235294
Sim-PBMC 2	FIRE	0.296296	0.2	0.571429
Sim-PBMC 2	FIRE	0.222222	0.15	0.428571
Sim-PBMC 2	FIRE	0.285714	0.2	0.5
Sim-PBMC 2	FIRE	0.4	0.4	0.4
Sim-PBMC 2	FIRE	0.2	0.15	0.3
Sim-PBMC 2	FIRE	0.214286	0.15	0.375
Sim-PBMC 2	FIRE	0.296296	0.2	0.571429
Sim-PBMC 2	FIRE	0.30303	0.25	0.384615
Sim-PBMC 2	FIRE	0.214286	0.15	0.375
Sim-PBMC 2	FIRE	0.222222	0.2	0.25
Sim-PBMC 2	FIRE	0.444444	0.4	0.5
Sim-PBMC 2	FIRE	0.153846	0.1	0.333333
Sim-PBMC 2	FIRE	0.628571	0.55	0.733333
Sim-PBMC 2	FIRE	0.235294	0.2	0.285714
Sim-PBMC 2	FIRE	0.214286	0.15	0.375
Sim-PBMC 2	FIRE	0	0	0
Sim-PBMC 2	FIRE	0.125	0.1	0.166667
Sim-PBMC 2	FIRE	0.117647	0.1	0.142857
Sim-PBMC 2	GapClust	0.857143	0.75	1
Sim-PBMC 2	GapClust	0.666667	0.5	1
Sim-PBMC 2	GapClust	0.571429	0.4	1
Sim-PBMC 2	GapClust	0.666667	0.5	1
Sim-PBMC 2	GapClust	0.947368	0.9	1
Sim-PBMC 2	GapClust	0.888889	0.8	1
Sim-PBMC 2	GapClust	0.947368	0.9	1
Sim-PBMC 2	GapClust	0.666667	0.5	1
Sim-PBMC 2	GapClust	0.857143	0.75	1
Sim-PBMC 2	GapClust	0.833333	0.75	0.9375
Sim-PBMC 2	GapClust	1	1	1
Sim-PBMC 2	GapClust	0.947368	0.9	1
Sim-PBMC 2	GapClust	0.918919	0.85	1
Sim-PBMC 2	GapClust	0.918919	0.85	1
Sim-PBMC 2	GapClust	0.666667	0.5	1
Sim-PBMC 2	GapClust	0.75	0.6	1
Sim-PBMC 2	GapClust	0.666667	0.5	1
Sim-PBMC 2	GapClust	0.666667	0.5	1
Sim-PBMC 2	GapClust	0.666667	0.5	1
Sim-PBMC 2	GapClust	0.709677	0.55	1
Sim-PBMC 2	GapClust	0.75	0.6	1
Sim-PBMC 2	GapClust	0.666667	0.5	1
Sim-PBMC 2	GapClust	0.926829	0.95	0.904762
Sim-PBMC 2	GapClust	0.930233	1	0.869565
Sim-PBMC 2	GapClust	0.666667	0.5	1
Sim-PBMC 2	GapClust	0.666667	0.5	1
Sim-PBMC 2	GapClust	0.742857	0.65	0.866667
Sim-PBMC 2	GapClust	0.666667	0.5	1
Sim-PBMC 2	GapClust	0.787879	0.65	1
Sim-PBMC 2	GapClust	0.974359	0.95	1
Sim-PBMC 2	GapClust	0.666667	0.5	1
Sim-PBMC 2	GapClust	0.666667	0.5	1
Sim-PBMC 2	GapClust	0.666667	0.5	1
Sim-PBMC 2	GapClust	0.666667	0.5	1
Sim-PBMC 2	GapClust	0.857143	0.75	1
Sim-PBMC 2	GapClust	0.75	0.6	1
Sim-PBMC 2	GapClust	0.666667	0.5	1
Sim-PBMC 2	GapClust	0.666667	0.5	1
Sim-PBMC 2	GapClust	0.974359	0.95	1
Sim-PBMC 2	GapClust	0.857143	0.75	1
Sim-PBMC 2	GapClust	0.787879	0.65	1
Sim-PBMC 2	GapClust	0.666667	0.5	1
Sim-PBMC 2	GapClust	0.97561	1	0.952381
Sim-PBMC 2	GapClust	0.974359	0.95	1
Sim-PBMC 2	GapClust	0.888889	0.8	1
Sim-PBMC 2	GapClust	0.857143	0.75	1
Sim-PBMC 2	GapClust	0.857143	0.75	1
Sim-PBMC 2	GapClust	0.923077	0.9	0.947368
Sim-PBMC 2	GapClust	0.666667	0.5	1
Sim-PBMC 2	GapClust	0.974359	0.95	1
Sim-PBMC 2	CellSIUS	0.666667	0.5	1
Sim-PBMC 2	CellSIUS	0.645161	0.5	0.909091
Sim-PBMC 2	CellSIUS	0.188679	0.5	0.116279
Sim-PBMC 2	CellSIUS	0.232558	0.5	0.151515
Sim-PBMC 2	CellSIUS	0.666667	0.5	1
Sim-PBMC 2	CellSIUS	0.666667	0.5	1
Sim-PBMC 2	CellSIUS	0.666667	0.5	1
Sim-PBMC 2	CellSIUS	0.666667	0.5	1
Sim-PBMC 2	CellSIUS	0.666667	0.5	1
Sim-PBMC 2	CellSIUS	0.666667	0.5	1
Sim-PBMC 2	CellSIUS	0.666667	0.5	1
Sim-PBMC 2	CellSIUS	0.142857	0.5	0.083333
Sim-PBMC 2	CellSIUS	0.666667	0.5	1
Sim-PBMC 2	CellSIUS	0.645161	0.5	0.909091
Sim-PBMC 2	CellSIUS	0.666667	0.5	1
Sim-PBMC 2	CellSIUS	0.666667	0.5	1
Sim-PBMC 2	CellSIUS	0.666667	0.5	1
Sim-PBMC 2	CellSIUS	0.666667	0.5	1
Sim-PBMC 2	CellSIUS	0.666667	0.5	1
Sim-PBMC 2	CellSIUS	0.666667	0.5	1
Sim-PBMC 2	CellSIUS	0.645161	0.5	0.909091
Sim-PBMC 2	CellSIUS	0.666667	0.5	1
Sim-PBMC 2	CellSIUS	0.666667	0.5	1
Sim-PBMC 2	CellSIUS	0.666667	0.5	1
Sim-PBMC 2	CellSIUS	0.193548	0.45	0.123288
Sim-PBMC 2	CellSIUS	0.666667	0.5	1
Sim-PBMC 2	CellSIUS	0.666667	0.5	1
Sim-PBMC 2	CellSIUS	0.666667	0.5	1
Sim-PBMC 2	CellSIUS	0.666667	0.5	1
Sim-PBMC 2	CellSIUS	0.666667	0.5	1
Sim-PBMC 2	CellSIUS	0.666667	0.5	1
Sim-PBMC 2	CellSIUS	0.666667	0.5	1
Sim-PBMC 2	CellSIUS	0.666667	0.5	1
Sim-PBMC 2	CellSIUS	0.62069	0.45	1
Sim-PBMC 2	CellSIUS	0.645161	0.5	0.909091
Sim-PBMC 2	CellSIUS	0.666667	0.5	1
Sim-PBMC 2	CellSIUS	0.62069	0.45	1
Sim-PBMC 2	CellSIUS	0.645161	0.5	0.909091
Sim-PBMC 2	CellSIUS	0.666667	0.5	1
Sim-PBMC 2	CellSIUS	0.666667	0.5	1
Sim-PBMC 2	CellSIUS	0.666667	0.5	1
Sim-PBMC 2	CellSIUS	0.666667	0.5	1
Sim-PBMC 2	CellSIUS	0.666667	0.5	1
Sim-PBMC 2	CellSIUS	0.645161	0.5	0.909091
Sim-PBMC 2	CellSIUS	0.666667	0.5	1
Sim-PBMC 2	CellSIUS	0.645161	0.5	0.909091
Sim-PBMC 2	CellSIUS	0.6	0.45	0.9
Sim-PBMC 2	CellSIUS	0.666667	0.5	1
Sim-PBMC 2	CellSIUS	0.20202	0.5	0.126582
Sim-PBMC 2	CellSIUS	0.666667	0.5	1
Sim-PBMC 2	MarsGT	0.918919	0.85	1
Sim-PBMC 2	MarsGT	0.95	0.95	0.95
Sim-PBMC 2	MarsGT	0.974359	0.95	1
Sim-PBMC 2	MarsGT	0.8	1	0.666667
Sim-PBMC 2	MarsGT	0.947368	0.9	1
Sim-PBMC 2	MarsGT	0.888889	0.8	1
Sim-PBMC 2	MarsGT	1	1	1
Sim-PBMC 2	MarsGT	1	1	1
Sim-PBMC 2	MarsGT	0.97561	1	0.952381
Sim-PBMC 2	MarsGT	0.97561	1	0.952381
Sim-PBMC 2	MarsGT	1	1	1
Sim-PBMC 2	MarsGT	0.952381	1	0.909091
Sim-PBMC 2	MarsGT	1	1	1
Sim-PBMC 2	MarsGT	1	1	1
Sim-PBMC 2	MarsGT	0.918919	0.85	1
Sim-PBMC 2	MarsGT	0.666667	0.5	1
Sim-PBMC 2	MarsGT	0.97561	1	0.952381
Sim-PBMC 2	MarsGT	0.666667	0.5	1
Sim-PBMC 2	MarsGT	0.952381	1	0.909091
Sim-PBMC 2	MarsGT	0.666667	0.5	1
Sim-PBMC 2	MarsGT	0.97561	1	0.952381
Sim-PBMC 2	MarsGT	0.952381	1	0.909091
Sim-PBMC 2	MarsGT	0.952381	1	0.909091
Sim-PBMC 2	MarsGT	0.97561	1	0.952381
Sim-PBMC 2	MarsGT	0.666667	0.5	1
Sim-PBMC 2	MarsGT	0.974359	0.95	1
Sim-PBMC 2	MarsGT	0.95	0.95	0.95
Sim-PBMC 2	MarsGT	0.918919	0.85	1
Sim-PBMC 2	MarsGT	1	1	1
Sim-PBMC 2	MarsGT	1	1	1
Sim-PBMC 2	MarsGT	0.952381	1	0.909091
Sim-PBMC 2	MarsGT	1	1	1
Sim-PBMC 2	MarsGT	0.666667	0.5	1
Sim-PBMC 2	MarsGT	0.97561	1	0.952381
Sim-PBMC 2	MarsGT	1	1	1
Sim-PBMC 2	MarsGT	0.952381	1	0.909091
Sim-PBMC 2	MarsGT	1	1	1
Sim-PBMC 2	MarsGT	0.97561	1	0.952381
Sim-PBMC 2	MarsGT	0.974359	0.95	1
Sim-PBMC 2	MarsGT	0.888889	0.8	1
Sim-PBMC 2	MarsGT	1	1	1
Sim-PBMC 2	MarsGT	1	1	1
Sim-PBMC 2	MarsGT	1	1	1
Sim-PBMC 2	MarsGT	0.974359	0.95	1
Sim-PBMC 2	MarsGT	0.974359	0.95	1
Sim-PBMC 2	MarsGT	0.97561	1	0.952381
Sim-PBMC 2	MarsGT	0.857143	0.75	1
Sim-PBMC 2	MarsGT	0.947368	0.9	1
Sim-PBMC 2	MarsGT	0.974359	0.95	1
Sim-PBMC 2	MarsGT	1	1	1
Sim-PBMC 3	FIRE	0.275862	0.2	0.444444
Sim-PBMC 3	FIRE	0.451613	0.35	0.636364
Sim-PBMC 3	FIRE	0.5	0.45	0.5625
Sim-PBMC 3	FIRE	0.222222	0.15	0.428571
Sim-PBMC 3	FIRE	0.424242	0.35	0.538462
Sim-PBMC 3	FIRE	0.378378	0.35	0.411765
Sim-PBMC 3	FIRE	0.512821	0.5	0.526316
Sim-PBMC 3	FIRE	0.421053	0.4	0.444444
Sim-PBMC 3	FIRE	0.37037	0.25	0.714286
Sim-PBMC 3	FIRE	0.277778	0.25	0.3125
Sim-PBMC 3	FIRE	0.333333	0.3	0.375
Sim-PBMC 3	FIRE	0.533333	0.4	0.8
Sim-PBMC 3	FIRE	0.5625	0.45	0.75
Sim-PBMC 3	FIRE	0.258065	0.2	0.363636
Sim-PBMC 3	FIRE	0.275862	0.2	0.444444
Sim-PBMC 3	FIRE	0.432432	0.4	0.470588
Sim-PBMC 3	FIRE	0.533333	0.4	0.8
Sim-PBMC 3	FIRE	0.5	0.45	0.5625
Sim-PBMC 3	FIRE	0.086957	0.05	0.333333
Sim-PBMC 3	FIRE	0.344828	0.25	0.555556
Sim-PBMC 3	FIRE	0.388889	0.35	0.4375
Sim-PBMC 3	FIRE	0.32	0.2	0.8
Sim-PBMC 3	FIRE	0.466667	0.35	0.7
Sim-PBMC 3	FIRE	0.411765	0.35	0.5
Sim-PBMC 3	FIRE	0.206897	0.15	0.333333
Sim-PBMC 3	FIRE	0.424242	0.35	0.538462
Sim-PBMC 3	FIRE	0.545455	0.45	0.692308
Sim-PBMC 3	FIRE	0.296296	0.2	0.571429
Sim-PBMC 3	FIRE	0.357143	0.25	0.625
Sim-PBMC 3	FIRE	0.086957	0.05	0.333333
Sim-PBMC 3	FIRE	0.487805	0.5	0.47619
Sim-PBMC 3	FIRE	0.206897	0.15	0.333333
Sim-PBMC 3	FIRE	0.421053	0.4	0.444444
Sim-PBMC 3	FIRE	0.2	0.15	0.3
Sim-PBMC 3	FIRE	0.3125	0.25	0.416667
Sim-PBMC 3	FIRE	0.424242	0.35	0.538462
Sim-PBMC 3	FIRE	0.258065	0.2	0.363636
Sim-PBMC 3	FIRE	0.439024	0.45	0.428571
Sim-PBMC 3	FIRE	0.222222	0.15	0.428571
Sim-PBMC 3	FIRE	0.296296	0.2	0.571429
Sim-PBMC 3	FIRE	0.45	0.45	0.45
Sim-PBMC 3	FIRE	0.5	0.55	0.458333
Sim-PBMC 3	FIRE	0.521739	0.6	0.461538
Sim-PBMC 3	FIRE	0.2	0.15	0.3
Sim-PBMC 3	FIRE	0.606061	0.5	0.769231
Sim-PBMC 3	FIRE	0.090909	0.05	0.5
Sim-PBMC 3	FIRE	0.230769	0.15	0.5
Sim-PBMC 3	FIRE	0.756757	0.7	0.823529
Sim-PBMC 3	FIRE	0.086957	0.05	0.333333
Sim-PBMC 3	FIRE	0.4	0.3	0.6
Sim-PBMC 3	GapClust	0.918919	0.85	1
Sim-PBMC 3	GapClust	0.974359	0.95	1
Sim-PBMC 3	GapClust	0.857143	0.75	1
Sim-PBMC 3	GapClust	0.666667	0.5	1
Sim-PBMC 3	GapClust	0.666667	0.5	1
Sim-PBMC 3	GapClust	0.666667	0.5	1
Sim-PBMC 3	GapClust	0.97561	1	0.952381
Sim-PBMC 3	GapClust	0.666667	0.5	1
Sim-PBMC 3	GapClust	0.709677	0.55	1
Sim-PBMC 3	GapClust	0.75	0.6	1
Sim-PBMC 3	GapClust	0.947368	0.9	1
Sim-PBMC 3	GapClust	0.95	0.95	0.95
Sim-PBMC 3	GapClust	0.97561	1	0.952381
Sim-PBMC 3	GapClust	0.777778	0.7	0.875
Sim-PBMC 3	GapClust	0.974359	0.95	1
Sim-PBMC 3	GapClust	0.97561	1	0.952381
Sim-PBMC 3	GapClust	0.894737	0.85	0.944444
Sim-PBMC 3	GapClust	0.97561	1	0.952381
Sim-PBMC 3	GapClust	0.947368	0.9	1
Sim-PBMC 3	GapClust	0.974359	0.95	1
Sim-PBMC 3	GapClust	0.926829	0.95	0.904762
Sim-PBMC 3	GapClust	0.666667	0.5	1
Sim-PBMC 3	GapClust	0.666667	0.5	1
Sim-PBMC 3	GapClust	0.97561	1	0.952381
Sim-PBMC 3	GapClust	0.75	0.6	1
Sim-PBMC 3	GapClust	0.823529	0.7	1
Sim-PBMC 3	GapClust	0.666667	0.5	1
Sim-PBMC 3	GapClust	0.666667	0.5	1
Sim-PBMC 3	GapClust	0.974359	0.95	1
Sim-PBMC 3	GapClust	0.62069	0.45	1
Sim-PBMC 3	GapClust	0.666667	0.5	1
Sim-PBMC 3	GapClust	0.926829	0.95	0.904762
Sim-PBMC 3	GapClust	0.97561	1	0.952381
Sim-PBMC 3	GapClust	0.952381	1	0.909091
Sim-PBMC 3	GapClust	0.666667	0.5	1
Sim-PBMC 3	GapClust	0.75	0.6	1
Sim-PBMC 3	GapClust	0.97561	1	0.952381
Sim-PBMC 3	GapClust	0.666667	0.5	1
Sim-PBMC 3	GapClust	0.666667	0.5	1
Sim-PBMC 3	GapClust	0.974359	0.95	1
Sim-PBMC 3	GapClust	0.974359	0.95	1
Sim-PBMC 3	GapClust	0.974359	0.95	1
Sim-PBMC 3	GapClust	0.666667	0.5	1
Sim-PBMC 3	GapClust	0.666667	0.5	1
Sim-PBMC 3	GapClust	0.75	0.6	1
Sim-PBMC 3	GapClust	0.888889	0.8	1
Sim-PBMC 3	GapClust	0.75	0.6	1
Sim-PBMC 3	GapClust	0.930233	1	0.869565
Sim-PBMC 3	GapClust	0.75	0.6	1
Sim-PBMC 3	GapClust	0.666667	0.5	1
Sim-PBMC 3	CellSIUS	0.95	0.95	0.95
Sim-PBMC 3	CellSIUS	1	1	1
Sim-PBMC 3	CellSIUS	1	1	1
Sim-PBMC 3	CellSIUS	1	1	1
Sim-PBMC 3	CellSIUS	0.930233	1	0.869565
Sim-PBMC 3	CellSIUS	1	1	1
Sim-PBMC 3	CellSIUS	1	1	1
Sim-PBMC 3	CellSIUS	0.666667	0.5	1
Sim-PBMC 3	CellSIUS	1	1	1
Sim-PBMC 3	CellSIUS	1	1	1
Sim-PBMC 3	CellSIUS	0.97561	1	0.952381
Sim-PBMC 3	CellSIUS	0.878049	0.9	0.857143
Sim-PBMC 3	CellSIUS	1	1	1
Sim-PBMC 3	CellSIUS	0.709677	0.55	1
Sim-PBMC 3	CellSIUS	0.974359	0.95	1
Sim-PBMC 3	CellSIUS	1	1	1
Sim-PBMC 3	CellSIUS	0.95	0.95	0.95
Sim-PBMC 3	CellSIUS	0.974359	0.95	1
Sim-PBMC 3	CellSIUS	1	1	1
Sim-PBMC 3	CellSIUS	0.666667	0.5	1
Sim-PBMC 3	CellSIUS	1	1	1
Sim-PBMC 3	CellSIUS	0.645161	0.5	0.909091
Sim-PBMC 3	CellSIUS	0.62069	0.45	1
Sim-PBMC 3	CellSIUS	0.347826	1	0.210526
Sim-PBMC 3	CellSIUS	0.666667	0.5	1
Sim-PBMC 3	CellSIUS	0.97561	1	0.952381
Sim-PBMC 3	CellSIUS	0.625	0.5	0.833333
Sim-PBMC 3	CellSIUS	0.95	0.95	0.95
Sim-PBMC 3	CellSIUS	1	1	1
Sim-PBMC 3	CellSIUS	0.666667	0.5	1
Sim-PBMC 3	CellSIUS	0.95	0.95	0.95
Sim-PBMC 3	CellSIUS	0.666667	0.5	1
Sim-PBMC 3	CellSIUS	0.208333	0.5	0.131579
Sim-PBMC 3	CellSIUS	0.974359	0.95	1
Sim-PBMC 3	CellSIUS	1	1	1
Sim-PBMC 3	CellSIUS	0.666667	0.5	1
Sim-PBMC 3	CellSIUS	0.666667	0.5	1
Sim-PBMC 3	CellSIUS	0.666667	0.5	1
Sim-PBMC 3	CellSIUS	1	1	1
Sim-PBMC 3	CellSIUS	0.208333	0.5	0.131579
Sim-PBMC 3	CellSIUS	0.97561	1	0.952381
Sim-PBMC 3	CellSIUS	1	1	1
Sim-PBMC 3	CellSIUS	0.947368	0.9	1
Sim-PBMC 3	CellSIUS	1	1	1
Sim-PBMC 3	CellSIUS	0.666667	0.5	1
Sim-PBMC 3	CellSIUS	0.481013	0.95	0.322034
Sim-PBMC 3	CellSIUS	0.62069	0.45	1
Sim-PBMC 3	CellSIUS	0.974359	0.95	1
Sim-PBMC 3	CellSIUS	0.666667	0.5	1
Sim-PBMC 3	CellSIUS	0.666667	0.5	1
Sim-PBMC 3	MarsGT	1	1	1
Sim-PBMC 3	MarsGT	1	1	1
Sim-PBMC 3	MarsGT	1	1	1
Sim-PBMC 3	MarsGT	1	1	1
Sim-PBMC 3	MarsGT	0.974359	0.95	1
Sim-PBMC 3	MarsGT	0.974359	0.95	1
Sim-PBMC 3	MarsGT	0.974359	0.95	1
Sim-PBMC 3	MarsGT	0.974359	0.95	1
Sim-PBMC 3	MarsGT	1	1	1
Sim-PBMC 3	MarsGT	1	1	1
Sim-PBMC 3	MarsGT	1	1	1
Sim-PBMC 3	MarsGT	1	1	1
Sim-PBMC 3	MarsGT	0.974359	0.95	1
Sim-PBMC 3	MarsGT	0.974359	0.95	1
Sim-PBMC 3	MarsGT	0.974359	0.95	1
Sim-PBMC 3	MarsGT	1	1	1
Sim-PBMC 3	MarsGT	0.974359	0.95	1
Sim-PBMC 3	MarsGT	0.666667	0.5	1
Sim-PBMC 3	MarsGT	1	1	1
Sim-PBMC 3	MarsGT	1	1	1
Sim-PBMC 3	MarsGT	0.974359	0.95	1
Sim-PBMC 3	MarsGT	0.974359	0.95	1
Sim-PBMC 3	MarsGT	0.974359	0.95	1
Sim-PBMC 3	MarsGT	1	1	1
Sim-PBMC 3	MarsGT	1	1	1
Sim-PBMC 3	MarsGT	1	1	1
Sim-PBMC 3	MarsGT	1	1	1
Sim-PBMC 3	MarsGT	1	1	1
Sim-PBMC 3	MarsGT	1	1	1
Sim-PBMC 3	MarsGT	0.974359	0.95	1
Sim-PBMC 3	MarsGT	1	1	1
Sim-PBMC 3	MarsGT	1	1	1
Sim-PBMC 3	MarsGT	0.974359	0.95	1
Sim-PBMC 3	MarsGT	1	1	1
Sim-PBMC 3	MarsGT	1	1	1
Sim-PBMC 3	MarsGT	1	1	1
Sim-PBMC 3	MarsGT	0.666667	0.5	1
Sim-PBMC 3	MarsGT	1	1	1
Sim-PBMC 3	MarsGT	1	1	1
Sim-PBMC 3	MarsGT	1	1	1
Sim-PBMC 3	MarsGT	1	1	1
Sim-PBMC 3	MarsGT	1	1	1
Sim-PBMC 3	MarsGT	0.974359	0.95	1
Sim-PBMC 3	MarsGT	1	1	1
Sim-PBMC 3	MarsGT	0.666667	0.5	1
Sim-PBMC 3	MarsGT	1	1	1
Sim-PBMC 3	MarsGT	1	1	1
Sim-PBMC 3	MarsGT	1	1	1
Sim-PBMC 3	MarsGT	0.666667	0.5	1
Sim-PBMC 3	MarsGT	1	1	1
Sim-PBMC 4	FIRE	0	0	0
Sim-PBMC 4	FIRE	0	0	0
Sim-PBMC 4	FIRE	0	0	0
Sim-PBMC 4	FIRE	0	0	0
Sim-PBMC 4	FIRE	0	0	0
Sim-PBMC 4	FIRE	0	0	0
Sim-PBMC 4	FIRE	0	0	0
Sim-PBMC 4	FIRE	0	0	0
Sim-PBMC 4	FIRE	0	0	0
Sim-PBMC 4	FIRE	0	0	0
Sim-PBMC 4	FIRE	0	0	0
Sim-PBMC 4	FIRE	0	0	0
Sim-PBMC 4	FIRE	0	0	0
Sim-PBMC 4	FIRE	0	0	0
Sim-PBMC 4	FIRE	0	0	0
Sim-PBMC 4	FIRE	0	0	0
Sim-PBMC 4	FIRE	0	0	0
Sim-PBMC 4	FIRE	0	0	0
Sim-PBMC 4	FIRE	0	0	0
Sim-PBMC 4	FIRE	0	0	0
Sim-PBMC 4	FIRE	0	0	0
Sim-PBMC 4	FIRE	0	0	0
Sim-PBMC 4	FIRE	0	0	0
Sim-PBMC 4	FIRE	0	0	0
Sim-PBMC 4	FIRE	0	0	0
Sim-PBMC 4	FIRE	0	0	0
Sim-PBMC 4	FIRE	0	0	0
Sim-PBMC 4	FIRE	0	0	0
Sim-PBMC 4	FIRE	0	0	0
Sim-PBMC 4	FIRE	0	0	0
Sim-PBMC 4	FIRE	0	0	0
Sim-PBMC 4	FIRE	0	0	0
Sim-PBMC 4	FIRE	0	0	0
Sim-PBMC 4	FIRE	0	0	0
Sim-PBMC 4	FIRE	0	0	0
Sim-PBMC 4	FIRE	0	0	0
Sim-PBMC 4	FIRE	0	0	0
Sim-PBMC 4	FIRE	0	0	0
Sim-PBMC 4	FIRE	0	0	0
Sim-PBMC 4	FIRE	0	0	0
Sim-PBMC 4	FIRE	0	0	0
Sim-PBMC 4	FIRE	0	0	0
Sim-PBMC 4	FIRE	0	0	0
Sim-PBMC 4	FIRE	0	0	0
Sim-PBMC 4	FIRE	0	0	0
Sim-PBMC 4	FIRE	0	0	0
Sim-PBMC 4	FIRE	0	0	0
Sim-PBMC 4	FIRE	0	0	0
Sim-PBMC 4	FIRE	0	0	0
Sim-PBMC 4	FIRE	0	0	0
Sim-PBMC 4	GapClust	0	0	0
Sim-PBMC 4	GapClust	0	0	0
Sim-PBMC 4	GapClust	0	0	0
Sim-PBMC 4	GapClust	0	0	0
Sim-PBMC 4	GapClust	0	0	0
Sim-PBMC 4	GapClust	0	0	0
Sim-PBMC 4	GapClust	0	0	0
Sim-PBMC 4	GapClust	0	0	0
Sim-PBMC 4	GapClust	1	1	1
Sim-PBMC 4	GapClust	1	1	1
Sim-PBMC 4	GapClust	0	0	0
Sim-PBMC 4	GapClust	0	0	0
Sim-PBMC 4	GapClust	1	1	1
Sim-PBMC 4	GapClust	0	0	0
Sim-PBMC 4	GapClust	0	0	0
Sim-PBMC 4	GapClust	0	0	0
Sim-PBMC 4	GapClust	0	0	0
Sim-PBMC 4	GapClust	0	0	0
Sim-PBMC 4	GapClust	0	0	0
Sim-PBMC 4	GapClust	0	0	0
Sim-PBMC 4	GapClust	0	0	0
Sim-PBMC 4	GapClust	0	0	0
Sim-PBMC 4	GapClust	0	0	0
Sim-PBMC 4	GapClust	0	0	0
Sim-PBMC 4	GapClust	0	0	0
Sim-PBMC 4	GapClust	0	0	0
Sim-PBMC 4	GapClust	0	0	0
Sim-PBMC 4	GapClust	0	0	0
Sim-PBMC 4	GapClust	0	0	0
Sim-PBMC 4	GapClust	0	0	0
Sim-PBMC 4	GapClust	0	0	0
Sim-PBMC 4	GapClust	0	0	0
Sim-PBMC 4	GapClust	0	0	0
Sim-PBMC 4	GapClust	0	0	0
Sim-PBMC 4	GapClust	0	0	0
Sim-PBMC 4	GapClust	0	0	0
Sim-PBMC 4	GapClust	0	0	0
Sim-PBMC 4	GapClust	0	0	0
Sim-PBMC 4	GapClust	0	0	0
Sim-PBMC 4	GapClust	0	0	0
Sim-PBMC 4	GapClust	0	0	0
Sim-PBMC 4	GapClust	0	0	0
Sim-PBMC 4	GapClust	0	0	0
Sim-PBMC 4	GapClust	0	0	0
Sim-PBMC 4	GapClust	0	0	0
Sim-PBMC 4	GapClust	0	0	0
Sim-PBMC 4	GapClust	0	0	0
Sim-PBMC 4	GapClust	0	0	0
Sim-PBMC 4	GapClust	0	0	0
Sim-PBMC 4	GapClust	0	0	0
Sim-PBMC 4	CellSIUS	0	0	0
Sim-PBMC 4	CellSIUS	0	0	0
Sim-PBMC 4	CellSIUS	0	0	0
Sim-PBMC 4	CellSIUS	0	0	0
Sim-PBMC 4	CellSIUS	0	0	0
Sim-PBMC 4	CellSIUS	0	0	0
Sim-PBMC 4	CellSIUS	0	0	0
Sim-PBMC 4	CellSIUS	0	0	0
Sim-PBMC 4	CellSIUS	0	0	0
Sim-PBMC 4	CellSIUS	0	0	0
Sim-PBMC 4	CellSIUS	0	0	0
Sim-PBMC 4	CellSIUS	0	0	0
Sim-PBMC 4	CellSIUS	0	0	0
Sim-PBMC 4	CellSIUS	0	0	0
Sim-PBMC 4	CellSIUS	0	0	0
Sim-PBMC 4	CellSIUS	0	0	0
Sim-PBMC 4	CellSIUS	0	0	0
Sim-PBMC 4	CellSIUS	0	0	0
Sim-PBMC 4	CellSIUS	0	0	0
Sim-PBMC 4	CellSIUS	0	0	0
Sim-PBMC 4	CellSIUS	0	0	0
Sim-PBMC 4	CellSIUS	0	0	0
Sim-PBMC 4	CellSIUS	0	0	0
Sim-PBMC 4	CellSIUS	0	0	0
Sim-PBMC 4	CellSIUS	0	0	0
Sim-PBMC 4	CellSIUS	0	0	0
Sim-PBMC 4	CellSIUS	0	0	0
Sim-PBMC 4	CellSIUS	0	0	0
Sim-PBMC 4	CellSIUS	0	0	0
Sim-PBMC 4	CellSIUS	0	0	0
Sim-PBMC 4	CellSIUS	0	0	0
Sim-PBMC 4	CellSIUS	0	0	0
Sim-PBMC 4	CellSIUS	0	0	0
Sim-PBMC 4	CellSIUS	0	0	0
Sim-PBMC 4	CellSIUS	0	0	0
Sim-PBMC 4	CellSIUS	0	0	0
Sim-PBMC 4	CellSIUS	0	0	0
Sim-PBMC 4	CellSIUS	0	0	0
Sim-PBMC 4	CellSIUS	0	0	0
Sim-PBMC 4	CellSIUS	0	0	0
Sim-PBMC 4	CellSIUS	0	0	0
Sim-PBMC 4	CellSIUS	0	0	0
Sim-PBMC 4	CellSIUS	0	0	0
Sim-PBMC 4	CellSIUS	0	0	0
Sim-PBMC 4	CellSIUS	0	0	0
Sim-PBMC 4	CellSIUS	0	0	0
Sim-PBMC 4	CellSIUS	0	0	0
Sim-PBMC 4	CellSIUS	0	0	0
Sim-PBMC 4	CellSIUS	0	0	0
Sim-PBMC 4	CellSIUS	0	0	0
Sim-PBMC 4	MarsGT	0.56	0.7	0.466667
Sim-PBMC 4	MarsGT	0.26087	0.3	0.230769
Sim-PBMC 4	MarsGT	0.689655	1	0.526316
Sim-PBMC 4	MarsGT	0.740741	1	0.588235
Sim-PBMC 4	MarsGT	0.666667	1	0.5
Sim-PBMC 4	MarsGT	0.666667	1	0.5
Sim-PBMC 4	MarsGT	0.645161	1	0.47619
Sim-PBMC 4	MarsGT	0.62069	0.9	0.473684
Sim-PBMC 4	MarsGT	0.72	0.9	0.6
Sim-PBMC 4	MarsGT	0.692308	0.9	0.5625
Sim-PBMC 4	MarsGT	0.689655	1	0.526316
Sim-PBMC 4	MarsGT	0.583333	0.7	0.5
Sim-PBMC 4	MarsGT	0.714286	1	0.555556
Sim-PBMC 4	MarsGT	0.72	0.9	0.6
Sim-PBMC 4	MarsGT	0	0	0
Sim-PBMC 4	MarsGT	0.689655	1	0.526316
Sim-PBMC 4	MarsGT	0.714286	1	0.555556
Sim-PBMC 4	MarsGT	0.714286	1	0.555556
Sim-PBMC 4	MarsGT	0.592593	0.8	0.470588
Sim-PBMC 4	MarsGT	0.740741	1	0.588235
Sim-PBMC 4	MarsGT	0.714286	1	0.555556
Sim-PBMC 4	MarsGT	0.642857	0.9	0.5
Sim-PBMC 4	MarsGT	0.692308	0.9	0.5625
Sim-PBMC 4	MarsGT	0.695652	0.8	0.615385
Sim-PBMC 4	MarsGT	0.689655	1	0.526316
Sim-PBMC 4	MarsGT	0.714286	1	0.555556
Sim-PBMC 4	MarsGT	0.642857	0.9	0.5
Sim-PBMC 4	MarsGT	0.833333	1	0.714286
Sim-PBMC 4	MarsGT	0.714286	1	0.555556
Sim-PBMC 4	MarsGT	0.692308	0.9	0.5625
Sim-PBMC 4	MarsGT	0.714286	1	0.555556
Sim-PBMC 4	MarsGT	0.740741	1	0.588235
Sim-PBMC 4	MarsGT	0.583333	0.7	0.5
Sim-PBMC 4	MarsGT	0.740741	1	0.588235
Sim-PBMC 4	MarsGT	0.689655	1	0.526316
Sim-PBMC 4	MarsGT	0.666667	1	0.5
Sim-PBMC 4	MarsGT	0.818182	0.9	0.75
Sim-PBMC 4	MarsGT	0.689655	1	0.526316
Sim-PBMC 4	MarsGT	0.740741	1	0.588235
Sim-PBMC 4	MarsGT	0.666667	1	0.5
Sim-PBMC 4	MarsGT	0.571429	0.8	0.444444
Sim-PBMC 4	MarsGT	0.645161	1	0.47619
Sim-PBMC 4	MarsGT	0.689655	1	0.526316
Sim-PBMC 4	MarsGT	0.666667	1	0.5
Sim-PBMC 4	MarsGT	0.689655	1	0.526316
Sim-PBMC 4	MarsGT	0.666667	0.9	0.529412
Sim-PBMC 4	MarsGT	0.782609	0.9	0.692308
Sim-PBMC 4	MarsGT	0.842105	0.8	0.888889
Sim-PBMC 4	MarsGT	0.782609	0.9	0.692308
Sim-PBMC 4	MarsGT	0.64	0.8	0.533333
Sim-PBMC 5	FIRE	0	0	0
Sim-PBMC 5	FIRE	0	0	0
Sim-PBMC 5	FIRE	0	0	0
Sim-PBMC 5	FIRE	0	0	0
Sim-PBMC 5	FIRE	0	0	0
Sim-PBMC 5	FIRE	0	0	0
Sim-PBMC 5	FIRE	0	0	0
Sim-PBMC 5	FIRE	0	0	0
Sim-PBMC 5	FIRE	0	0	0
Sim-PBMC 5	FIRE	0	0	0
Sim-PBMC 5	FIRE	0	0	0
Sim-PBMC 5	FIRE	0	0	0
Sim-PBMC 5	FIRE	0	0	0
Sim-PBMC 5	FIRE	0	0	0
Sim-PBMC 5	FIRE	0	0	0
Sim-PBMC 5	FIRE	0	0	0
Sim-PBMC 5	FIRE	0	0	0
Sim-PBMC 5	FIRE	0	0	0
Sim-PBMC 5	FIRE	0	0	0
Sim-PBMC 5	FIRE	0	0	0
Sim-PBMC 5	FIRE	0	0	0
Sim-PBMC 5	FIRE	0	0	0
Sim-PBMC 5	FIRE	0	0	0
Sim-PBMC 5	FIRE	0	0	0
Sim-PBMC 5	FIRE	0	0	0
Sim-PBMC 5	FIRE	0	0	0
Sim-PBMC 5	FIRE	0	0	0
Sim-PBMC 5	FIRE	0	0	0
Sim-PBMC 5	FIRE	0	0	0
Sim-PBMC 5	FIRE	0	0	0
Sim-PBMC 5	FIRE	0	0	0
Sim-PBMC 5	FIRE	0	0	0
Sim-PBMC 5	FIRE	0	0	0
Sim-PBMC 5	FIRE	0	0	0
Sim-PBMC 5	FIRE	0	0	0
Sim-PBMC 5	FIRE	0	0	0
Sim-PBMC 5	FIRE	0	0	0
Sim-PBMC 5	FIRE	0	0	0
Sim-PBMC 5	FIRE	0	0	0
Sim-PBMC 5	FIRE	0	0	0
Sim-PBMC 5	FIRE	0	0	0
Sim-PBMC 5	FIRE	0	0	0
Sim-PBMC 5	FIRE	0	0	0
Sim-PBMC 5	FIRE	0	0	0
Sim-PBMC 5	FIRE	0	0	0
Sim-PBMC 5	FIRE	0	0	0
Sim-PBMC 5	FIRE	0	0	0
Sim-PBMC 5	FIRE	0	0	0
Sim-PBMC 5	FIRE	0	0	0
Sim-PBMC 5	FIRE	0	0	0
Sim-PBMC 5	GapClust	0.181818	0.1	1
Sim-PBMC 5	GapClust	1	1	1
Sim-PBMC 5	GapClust	0	0	0
Sim-PBMC 5	GapClust	0	0	0
Sim-PBMC 5	GapClust	0.181818	0.1	1
Sim-PBMC 5	GapClust	0	0	0
Sim-PBMC 5	GapClust	0.181818	0.1	1
Sim-PBMC 5	GapClust	0	0	0
Sim-PBMC 5	GapClust	0	0	0
Sim-PBMC 5	GapClust	0	0	0
Sim-PBMC 5	GapClust	0	0	0
Sim-PBMC 5	GapClust	0	0	0
Sim-PBMC 5	GapClust	1	1	1
Sim-PBMC 5	GapClust	0	0	0
Sim-PBMC 5	GapClust	0.181818	0.1	1
Sim-PBMC 5	GapClust	0.181818	0.1	1
Sim-PBMC 5	GapClust	0	0	0
Sim-PBMC 5	GapClust	1	1	1
Sim-PBMC 5	GapClust	0	0	0
Sim-PBMC 5	GapClust	0	0	0
Sim-PBMC 5	GapClust	0.181818	0.1	1
Sim-PBMC 5	GapClust	0	0	0
Sim-PBMC 5	GapClust	0	0	0
Sim-PBMC 5	GapClust	0	0	0
Sim-PBMC 5	GapClust	1	1	1
Sim-PBMC 5	GapClust	0.181818	0.1	1
Sim-PBMC 5	GapClust	1	1	1
Sim-PBMC 5	GapClust	0	0	0
Sim-PBMC 5	GapClust	0	0	0
Sim-PBMC 5	GapClust	0	0	0
Sim-PBMC 5	GapClust	0	0	0
Sim-PBMC 5	GapClust	0	0	0
Sim-PBMC 5	GapClust	0.181818	0.1	1
Sim-PBMC 5	GapClust	0	0	0
Sim-PBMC 5	GapClust	0.181818	0.1	1
Sim-PBMC 5	GapClust	0	0	0
Sim-PBMC 5	GapClust	0.181818	0.1	1
Sim-PBMC 5	GapClust	0.181818	0.1	1
Sim-PBMC 5	GapClust	0.947368	0.9	1
Sim-PBMC 5	GapClust	0.181818	0.1	1
Sim-PBMC 5	GapClust	1	1	1
Sim-PBMC 5	GapClust	0.181818	0.1	1
Sim-PBMC 5	GapClust	1	1	1
Sim-PBMC 5	GapClust	0.181818	0.1	1
Sim-PBMC 5	GapClust	1	1	1
Sim-PBMC 5	GapClust	0	0	0
Sim-PBMC 5	GapClust	0	0	0
Sim-PBMC 5	GapClust	0	0	0
Sim-PBMC 5	GapClust	0	0	0
Sim-PBMC 5	GapClust	0.181818	0.1	1
Sim-PBMC 5	CellSIUS	0	0	0
Sim-PBMC 5	CellSIUS	0	0	0
Sim-PBMC 5	CellSIUS	0	0	0
Sim-PBMC 5	CellSIUS	0	0	0
Sim-PBMC 5	CellSIUS	0	0	0
Sim-PBMC 5	CellSIUS	0	0	0
Sim-PBMC 5	CellSIUS	0	0	0
Sim-PBMC 5	CellSIUS	0	0	0
Sim-PBMC 5	CellSIUS	0	0	0
Sim-PBMC 5	CellSIUS	0	0	0
Sim-PBMC 5	CellSIUS	0	0	0
Sim-PBMC 5	CellSIUS	0	0	0
Sim-PBMC 5	CellSIUS	0	0	0
Sim-PBMC 5	CellSIUS	0	0	0
Sim-PBMC 5	CellSIUS	0	0	0
Sim-PBMC 5	CellSIUS	0	0	0
Sim-PBMC 5	CellSIUS	0	0	0
Sim-PBMC 5	CellSIUS	0	0	0
Sim-PBMC 5	CellSIUS	0	0	0
Sim-PBMC 5	CellSIUS	0	0	0
Sim-PBMC 5	CellSIUS	0	0	0
Sim-PBMC 5	CellSIUS	0	0	0
Sim-PBMC 5	CellSIUS	0	0	0
Sim-PBMC 5	CellSIUS	0	0	0
Sim-PBMC 5	CellSIUS	0	0	0
Sim-PBMC 5	CellSIUS	0	0	0
Sim-PBMC 5	CellSIUS	0	0	0
Sim-PBMC 5	CellSIUS	0	0	0
Sim-PBMC 5	CellSIUS	0	0	0
Sim-PBMC 5	CellSIUS	0	0	0
Sim-PBMC 5	CellSIUS	0	0	0
Sim-PBMC 5	CellSIUS	0	0	0
Sim-PBMC 5	CellSIUS	0	0	0
Sim-PBMC 5	CellSIUS	0	0	0
Sim-PBMC 5	CellSIUS	0	0	0
Sim-PBMC 5	CellSIUS	0	0	0
Sim-PBMC 5	CellSIUS	0	0	0
Sim-PBMC 5	CellSIUS	0	0	0
Sim-PBMC 5	CellSIUS	0	0	0
Sim-PBMC 5	CellSIUS	0	0	0
Sim-PBMC 5	CellSIUS	0	0	0
Sim-PBMC 5	CellSIUS	0	0	0
Sim-PBMC 5	CellSIUS	0	0	0
Sim-PBMC 5	CellSIUS	0	0	0
Sim-PBMC 5	CellSIUS	0	0	0
Sim-PBMC 5	CellSIUS	0	0	0
Sim-PBMC 5	CellSIUS	0	0	0
Sim-PBMC 5	CellSIUS	0	0	0
Sim-PBMC 5	CellSIUS	0	0	0
Sim-PBMC 5	CellSIUS	0	0	0
Sim-PBMC 5	MarsGT	0.833333	1	0.714286
Sim-PBMC 5	MarsGT	0.818182	0.9	0.75
Sim-PBMC 5	MarsGT	0.826087	0.95	0.730769
Sim-PBMC 5	MarsGT	0.816327	1	0.689655
Sim-PBMC 5	MarsGT	0.772727	0.85	0.708333
Sim-PBMC 5	MarsGT	0.808511	0.95	0.703704
Sim-PBMC 5	MarsGT	0.888889	1	0.8
Sim-PBMC 5	MarsGT	0.888889	1	0.8
Sim-PBMC 5	MarsGT	0.578947	0.55	0.611111
Sim-PBMC 5	MarsGT	0.826087	0.95	0.730769
Sim-PBMC 5	MarsGT	0.869565	1	0.769231
Sim-PBMC 5	MarsGT	0	0	0
Sim-PBMC 5	MarsGT	0	0	0
Sim-PBMC 5	MarsGT	0.772727	0.85	0.708333
Sim-PBMC 5	MarsGT	0.090909	0.05	0.5
Sim-PBMC 5	MarsGT	0	0	0
Sim-PBMC 5	MarsGT	0	0	0
Sim-PBMC 5	MarsGT	0	0	0
Sim-PBMC 5	MarsGT	0	0	0
Sim-PBMC 5	MarsGT	0.066667	0.05	0.1
Sim-PBMC 5	MarsGT	0	0	0
Sim-PBMC 5	MarsGT	0.816327	1	0.689655
Sim-PBMC 5	MarsGT	0.816327	1	0.689655
Sim-PBMC 5	MarsGT	0.837209	0.9	0.782609
Sim-PBMC 5	MarsGT	0.808511	0.95	0.703704
Sim-PBMC 5	MarsGT	0.816327	1	0.689655
Sim-PBMC 5	MarsGT	0.77551	0.95	0.655172
Sim-PBMC 5	MarsGT	1	1	1
Sim-PBMC 5	MarsGT	0.808511	0.95	0.703704
Sim-PBMC 5	MarsGT	0.791667	0.95	0.678571
Sim-PBMC 5	MarsGT	0.808511	0.95	0.703704
Sim-PBMC 5	MarsGT	0.816327	1	0.689655
Sim-PBMC 5	MarsGT	0.851064	1	0.740741
Sim-PBMC 5	MarsGT	0.851064	1	0.740741
Sim-PBMC 5	MarsGT	0.851064	1	0.740741
Sim-PBMC 5	MarsGT	0.765957	0.9	0.666667
Sim-PBMC 5	MarsGT	0.833333	1	0.714286
Sim-PBMC 5	MarsGT	0.829268	0.85	0.809524
Sim-PBMC 5	MarsGT	0.816327	1	0.689655
Sim-PBMC 5	MarsGT	0.8	1	0.666667
Sim-PBMC 5	MarsGT	0.791667	0.95	0.678571
Sim-PBMC 5	MarsGT	0.8	1	0.666667
Sim-PBMC 5	MarsGT	0.791667	0.95	0.678571
Sim-PBMC 5	MarsGT	0.734694	0.9	0.62069
Sim-PBMC 5	MarsGT	0.8	1	0.666667
Sim-PBMC 5	MarsGT	0.72	0.9	0.6
Sim-PBMC 5	MarsGT	0.761905	0.8	0.727273
Sim-PBMC 5	MarsGT	0.808511	0.95	0.703704
Sim-PBMC 5	MarsGT	0.8	1	0.666667
Sim-PBMC 5	MarsGT	0.745098	0.95	0.612903

## Sheet: Data 2 (Fig. 2a, Supp Fig. 4)
Data 2. The evaluation of simulation dataset 7, 8, 9 for benchmarking in terms of F1, Recall and Recall
Group1
Data_Id	Software	F1	Recall	Precision
Sim-PBMC 7	FIRE	0.258621	0.3	0.227273
Sim-PBMC 7	FIRE	0.277228	0.28	0.27451
Sim-PBMC 7	FIRE	0.42	0.42	0.42
Sim-PBMC 7	FIRE	0.473118	0.44	0.511628
Sim-PBMC 7	FIRE	0.357895	0.34	0.377778
Sim-PBMC 7	FIRE	0.586207	0.68	0.515152
Sim-PBMC 7	FIRE	0.553846	0.72	0.45
Sim-PBMC 7	FIRE	0.327273	0.36	0.3
Sim-PBMC 7	FIRE	0.47619	0.5	0.454545
Sim-PBMC 7	FIRE	0.407767	0.42	0.396226
Sim-PBMC 7	FIRE	0.421053	0.48	0.375
Sim-PBMC 7	FIRE	0.45045	0.5	0.409836
Sim-PBMC 7	FIRE	0.294574	0.38	0.240506
Sim-PBMC 7	FIRE	0.346457	0.44	0.285714
Sim-PBMC 7	FIRE	0.408759	0.56	0.321839
Sim-PBMC 7	FIRE	0.321429	0.36	0.290323
Sim-PBMC 7	FIRE	0.452555	0.62	0.356322
Sim-PBMC 7	FIRE	0.309091	0.34	0.283333
Sim-PBMC 7	FIRE	0.494382	0.44	0.564103
Sim-PBMC 7	FIRE	0.4	0.46	0.353846
Sim-PBMC 7	FIRE	0.420168	0.5	0.362319
Sim-PBMC 7	FIRE	0.453608	0.44	0.468085
Sim-PBMC 7	FIRE	0.488189	0.62	0.402597
Sim-PBMC 7	FIRE	0.528302	0.56	0.5
Sim-PBMC 7	FIRE	0.4	0.46	0.353846
Sim-PBMC 7	FIRE	0.256	0.32	0.213333
Sim-PBMC 7	FIRE	0.34	0.34	0.34
Sim-PBMC 7	FIRE	0.224	0.28	0.186667
Sim-PBMC 7	FIRE	0.396694	0.48	0.338028
Sim-PBMC 7	FIRE	0.382022	0.34	0.435897
Sim-PBMC 7	FIRE	0.381818	0.42	0.35
Sim-PBMC 7	FIRE	0.514286	0.72	0.4
Sim-PBMC 7	FIRE	0.442857	0.62	0.344444
Sim-PBMC 7	FIRE	0.396825	0.5	0.328947
Sim-PBMC 7	FIRE	0.484211	0.46	0.511111
Sim-PBMC 7	FIRE	0.301587	0.38	0.25
Sim-PBMC 7	FIRE	0.37931	0.44	0.333333
Sim-PBMC 7	FIRE	0.638655	0.76	0.550725
Sim-PBMC 7	FIRE	0.342857	0.36	0.327273
Sim-PBMC 7	FIRE	0.446429	0.5	0.403226
Sim-PBMC 7	FIRE	0.318584	0.36	0.285714
Sim-PBMC 7	FIRE	0.37037	0.4	0.344828
Sim-PBMC 7	FIRE	0.407767	0.42	0.396226
Sim-PBMC 7	FIRE	0.380952	0.4	0.363636
Sim-PBMC 7	FIRE	0.35514	0.38	0.333333
Sim-PBMC 7	FIRE	0.480769	0.5	0.462963
Sim-PBMC 7	FIRE	0.377049	0.46	0.319444
Sim-PBMC 7	FIRE	0.433962	0.46	0.410714
Sim-PBMC 7	FIRE	0.27907	0.24	0.333333
Sim-PBMC 7	FIRE	0.388889	0.42	0.362069
Sim-PBMC 7	GapClust	0	0	0
Sim-PBMC 7	GapClust	0	0	0
Sim-PBMC 7	GapClust	0	0	0
Sim-PBMC 7	GapClust	0	0	0
Sim-PBMC 7	GapClust	0	0	0
Sim-PBMC 7	GapClust	0	0	0
Sim-PBMC 7	GapClust	0	0	0
Sim-PBMC 7	GapClust	0	0	0
Sim-PBMC 7	GapClust	0	0	0
Sim-PBMC 7	GapClust	0	0	0
Sim-PBMC 7	GapClust	0	0	0
Sim-PBMC 7	GapClust	0	0	0
Sim-PBMC 7	GapClust	0	0	0
Sim-PBMC 7	GapClust	0	0	0
Sim-PBMC 7	GapClust	0	0	0
Sim-PBMC 7	GapClust	0	0	0
Sim-PBMC 7	GapClust	0	0	0
Sim-PBMC 7	GapClust	0	0	0
Sim-PBMC 7	GapClust	0	0	0
Sim-PBMC 7	GapClust	0	0	0
Sim-PBMC 7	GapClust	0	0	0
Sim-PBMC 7	GapClust	0	0	0
Sim-PBMC 7	GapClust	0	0	0
Sim-PBMC 7	GapClust	0	0	0
Sim-PBMC 7	GapClust	0.076923	0.04	1
Sim-PBMC 7	GapClust	0.076923	0.04	1
Sim-PBMC 7	GapClust	0	0	0
Sim-PBMC 7	GapClust	0	0	0
Sim-PBMC 7	GapClust	0	0	0
Sim-PBMC 7	GapClust	0	0	0
Sim-PBMC 7	GapClust	0	0	0
Sim-PBMC 7	GapClust	0	0	0
Sim-PBMC 7	GapClust	0	0	0
Sim-PBMC 7	GapClust	0	0	0
Sim-PBMC 7	GapClust	0	0	0
Sim-PBMC 7	GapClust	0	0	0
Sim-PBMC 7	GapClust	0	0	0
Sim-PBMC 7	GapClust	0	0	0
Sim-PBMC 7	GapClust	0	0	0
Sim-PBMC 7	GapClust	0	0	0
Sim-PBMC 7	GapClust	0	0	0
Sim-PBMC 7	GapClust	0	0	0
Sim-PBMC 7	GapClust	0	0	0
Sim-PBMC 7	GapClust	0	0	0
Sim-PBMC 7	GapClust	0	0	0
Sim-PBMC 7	GapClust	0	0	0
Sim-PBMC 7	GapClust	0	0	0
Sim-PBMC 7	GapClust	0	0	0
Sim-PBMC 7	GapClust	0	0	0
Sim-PBMC 7	GapClust	0	0	0
Sim-PBMC 7	CellSIUS	0.550725	0.38	1
Sim-PBMC 7	CellSIUS	0	0	0
Sim-PBMC 7	CellSIUS	0	0	0
Sim-PBMC 7	CellSIUS	0	0	0
Sim-PBMC 7	CellSIUS	0	0	0
Sim-PBMC 7	CellSIUS	0.360656	0.22	1
Sim-PBMC 7	CellSIUS	0	0	0
Sim-PBMC 7	CellSIUS	0	0	0
Sim-PBMC 7	CellSIUS	0.5	0.34	0.944444
Sim-PBMC 7	CellSIUS	0	0	0
Sim-PBMC 7	CellSIUS	0.461538	0.3	1
Sim-PBMC 7	CellSIUS	0	0	0
Sim-PBMC 7	CellSIUS	0	0	0
Sim-PBMC 7	CellSIUS	0.529412	0.36	1
Sim-PBMC 7	CellSIUS	0.550725	0.38	1
Sim-PBMC 7	CellSIUS	0.461538	0.3	1
Sim-PBMC 7	CellSIUS	0	0	0
Sim-PBMC 7	CellSIUS	0	0	0
Sim-PBMC 7	CellSIUS	0	0	0
Sim-PBMC 7	CellSIUS	0.484848	0.32	1
Sim-PBMC 7	CellSIUS	0.412698	0.26	1
Sim-PBMC 7	CellSIUS	0	0	0
Sim-PBMC 7	CellSIUS	0.529412	0.36	1
Sim-PBMC 7	CellSIUS	0	0	0
Sim-PBMC 7	CellSIUS	0	0	0
Sim-PBMC 7	CellSIUS	0.550725	0.38	1
Sim-PBMC 7	CellSIUS	0.412698	0.26	1
Sim-PBMC 7	CellSIUS	0	0	0
Sim-PBMC 7	CellSIUS	0	0	0
Sim-PBMC 7	CellSIUS	0.4375	0.28	1
Sim-PBMC 7	CellSIUS	0	0	0
Sim-PBMC 7	CellSIUS	0.4375	0.28	1
Sim-PBMC 7	CellSIUS	0.009091	0.02	0.005882
Sim-PBMC 7	CellSIUS	0	0	0
Sim-PBMC 7	CellSIUS	0	0	0
Sim-PBMC 7	CellSIUS	0	0	0
Sim-PBMC 7	CellSIUS	0	0	0
Sim-PBMC 7	CellSIUS	0	0	0
Sim-PBMC 7	CellSIUS	0	0	0
Sim-PBMC 7	CellSIUS	0	0	0
Sim-PBMC 7	CellSIUS	0.657895	0.5	0.961538
Sim-PBMC 7	CellSIUS	0.550725	0.38	1
Sim-PBMC 7	CellSIUS	0.75	0.6	1
Sim-PBMC 7	CellSIUS	0	0	0
Sim-PBMC 7	CellSIUS	0	0	0
Sim-PBMC 7	CellSIUS	0	0	0
Sim-PBMC 7	CellSIUS	0.701299	0.54	1
Sim-PBMC 7	CellSIUS	0	0	0
Sim-PBMC 7	CellSIUS	0	0	0
Sim-PBMC 7	CellSIUS	0.484848	0.32	1
Sim-PBMC 7	MarsGT	0.924528	0.98	0.875
Sim-PBMC 7	MarsGT	0.45614	0.52	0.40625
Sim-PBMC 7	MarsGT	0.571429	0.68	0.492754
Sim-PBMC 7	MarsGT	0.75	0.6	1
Sim-PBMC 7	MarsGT	0.502793	0.9	0.348837
Sim-PBMC 7	MarsGT	0.661972	0.94	0.51087
Sim-PBMC 7	MarsGT	0	0	0
Sim-PBMC 7	MarsGT	0	0	0
Sim-PBMC 7	MarsGT	0.918367	0.9	0.9375
Sim-PBMC 7	MarsGT	0	0	0
Sim-PBMC 7	MarsGT	0.901099	0.82	1
Sim-PBMC 7	MarsGT	0	0	0
Sim-PBMC 7	MarsGT	0.552846	0.68	0.465753
Sim-PBMC 7	MarsGT	0.87619	0.92	0.836364
Sim-PBMC 7	MarsGT	0.612245	0.6	0.625
Sim-PBMC 7	MarsGT	0.947368	0.9	1
Sim-PBMC 7	MarsGT	0.431138	0.72	0.307692
Sim-PBMC 7	MarsGT	0.866667	0.78	0.975
Sim-PBMC 7	MarsGT	0.888889	0.8	1
Sim-PBMC 7	MarsGT	0.75	0.6	1
Sim-PBMC 7	MarsGT	0.914894	0.86	0.977273
Sim-PBMC 7	MarsGT	0.473684	0.72	0.352941
Sim-PBMC 7	MarsGT	0.927835	0.9	0.957447
Sim-PBMC 7	MarsGT	0.780488	0.64	1
Sim-PBMC 7	MarsGT	0.899083	0.98	0.830508
Sim-PBMC 7	MarsGT	0.827586	0.72	0.972973
Sim-PBMC 7	MarsGT	0.55	0.66	0.471429
Sim-PBMC 7	MarsGT	0.716049	0.58	0.935484
Sim-PBMC 7	MarsGT	0.765432	0.62	1
Sim-PBMC 7	MarsGT	0.850575	0.74	1
Sim-PBMC 7	MarsGT	0	0	0
Sim-PBMC 7	MarsGT	0.503067	0.82	0.362832
Sim-PBMC 7	MarsGT	0	0	0
Sim-PBMC 7	MarsGT	0	0	0
Sim-PBMC 7	MarsGT	0	0	0
Sim-PBMC 7	MarsGT	0.876404	0.78	1
Sim-PBMC 7	MarsGT	0.717949	0.56	1
Sim-PBMC 7	MarsGT	0.508772	0.58	0.453125
Sim-PBMC 7	MarsGT	0	0	0
Sim-PBMC 7	MarsGT	0.823529	0.7	1
Sim-PBMC 7	MarsGT	0.950495	0.96	0.941176
Sim-PBMC 7	MarsGT	0	0	0
Sim-PBMC 7	MarsGT	0.765432	0.62	1
Sim-PBMC 7	MarsGT	0.57377	0.7	0.486111
Sim-PBMC 7	MarsGT	0	0	0
Sim-PBMC 7	MarsGT	0.868687	0.86	0.877551
Sim-PBMC 7	MarsGT	0.459016	0.84	0.315789
Sim-PBMC 7	MarsGT	0	0	0
Sim-PBMC 7	MarsGT	0	0	0
Sim-PBMC 7	MarsGT	0.52459	0.64	0.444444
Sim-PBMC 8	FIRE	0	0	0
Sim-PBMC 8	FIRE	0	0	0
Sim-PBMC 8	FIRE	0	0	0
Sim-PBMC 8	FIRE	0.030303	0.02	0.0625
Sim-PBMC 8	FIRE	0	0	0
Sim-PBMC 8	FIRE	0	0	0
Sim-PBMC 8	FIRE	0	0	0
Sim-PBMC 8	FIRE	0	0	0
Sim-PBMC 8	FIRE	0	0	0
Sim-PBMC 8	FIRE	0	0	0
Sim-PBMC 8	FIRE	0	0	0
Sim-PBMC 8	FIRE	0	0	0
Sim-PBMC 8	FIRE	0.026667	0.02	0.04
Sim-PBMC 8	FIRE	0	0	0
Sim-PBMC 8	FIRE	0	0	0
Sim-PBMC 8	FIRE	0	0	0
Sim-PBMC 8	FIRE	0	0	0
Sim-PBMC 8	FIRE	0	0	0
Sim-PBMC 8	FIRE	0	0	0
Sim-PBMC 8	FIRE	0	0	0
Sim-PBMC 8	FIRE	0	0	0
Sim-PBMC 8	FIRE	0	0	0
Sim-PBMC 8	FIRE	0	0	0
Sim-PBMC 8	FIRE	0	0	0
Sim-PBMC 8	FIRE	0.094488	0.12	0.077922
Sim-PBMC 8	FIRE	0	0	0
Sim-PBMC 8	FIRE	0	0	0
Sim-PBMC 8	FIRE	0	0	0
Sim-PBMC 8	FIRE	0	0	0
Sim-PBMC 8	FIRE	0	0	0
Sim-PBMC 8	FIRE	0	0	0
Sim-PBMC 8	FIRE	0	0	0
Sim-PBMC 8	FIRE	0	0	0
Sim-PBMC 8	FIRE	0	0	0
Sim-PBMC 8	FIRE	0	0	0
Sim-PBMC 8	FIRE	0	0	0
Sim-PBMC 8	FIRE	0	0	0
Sim-PBMC 8	FIRE	0	0	0
Sim-PBMC 8	FIRE	0	0	0
Sim-PBMC 8	FIRE	0	0	0
Sim-PBMC 8	FIRE	0	0	0
Sim-PBMC 8	FIRE	0.075949	0.06	0.103448
Sim-PBMC 8	FIRE	0	0	0
Sim-PBMC 8	FIRE	0	0	0
Sim-PBMC 8	FIRE	0.082645	0.1	0.070423
Sim-PBMC 8	FIRE	0	0	0
Sim-PBMC 8	FIRE	0	0	0
Sim-PBMC 8	FIRE	0	0	0
Sim-PBMC 8	FIRE	0.017699	0.02	0.015873
Sim-PBMC 8	FIRE	0	0	0
Sim-PBMC 8	GapClust	0	0	0
Sim-PBMC 8	GapClust	0	0	0
Sim-PBMC 8	GapClust	0	0	0
Sim-PBMC 8	GapClust	0	0	0
Sim-PBMC 8	GapClust	0	0	0
Sim-PBMC 8	GapClust	0	0	0
Sim-PBMC 8	GapClust	0	0	0
Sim-PBMC 8	GapClust	0	0	0
Sim-PBMC 8	GapClust	0	0	0
Sim-PBMC 8	GapClust	0	0	0
Sim-PBMC 8	GapClust	0	0	0
Sim-PBMC 8	GapClust	0	0	0
Sim-PBMC 8	GapClust	0	0	0
Sim-PBMC 8	GapClust	0	0	0
Sim-PBMC 8	GapClust	0	0	0
Sim-PBMC 8	GapClust	0	0	0
Sim-PBMC 8	GapClust	0	0	0
Sim-PBMC 8	GapClust	0	0	0
Sim-PBMC 8	GapClust	0	0	0
Sim-PBMC 8	GapClust	0	0	0
Sim-PBMC 8	GapClust	0	0	0
Sim-PBMC 8	GapClust	0	0	0
Sim-PBMC 8	GapClust	0	0	0
Sim-PBMC 8	GapClust	0	0	0
Sim-PBMC 8	GapClust	0	0	0
Sim-PBMC 8	GapClust	0	0	0
Sim-PBMC 8	GapClust	0	0	0
Sim-PBMC 8	GapClust	0	0	0
Sim-PBMC 8	GapClust	0	0	0
Sim-PBMC 8	GapClust	0	0	0
Sim-PBMC 8	GapClust	0	0	0
Sim-PBMC 8	GapClust	0	0	0
Sim-PBMC 8	GapClust	0	0	0
Sim-PBMC 8	GapClust	0	0	0
Sim-PBMC 8	GapClust	0	0	0
Sim-PBMC 8	GapClust	0	0	0
Sim-PBMC 8	GapClust	0	0	0
Sim-PBMC 8	GapClust	0	0	0
Sim-PBMC 8	GapClust	0	0	0
Sim-PBMC 8	GapClust	0	0	0
Sim-PBMC 8	GapClust	0	0	0
Sim-PBMC 8	GapClust	0	0	0
Sim-PBMC 8	GapClust	0	0	0
Sim-PBMC 8	GapClust	0	0	0
Sim-PBMC 8	GapClust	0	0	0
Sim-PBMC 8	GapClust	0	0	0
Sim-PBMC 8	GapClust	0	0	0
Sim-PBMC 8	GapClust	0	0	0
Sim-PBMC 8	GapClust	0	0	0
Sim-PBMC 8	GapClust	0	0	0
Sim-PBMC 8	CellSIUS	0	0	0
Sim-PBMC 8	CellSIUS	0	0	0
Sim-PBMC 8	CellSIUS	0	0	0
Sim-PBMC 8	CellSIUS	0	0	0
Sim-PBMC 8	CellSIUS	0	0	0
Sim-PBMC 8	CellSIUS	0	0	0
Sim-PBMC 8	CellSIUS	0	0	0
Sim-PBMC 8	CellSIUS	0	0	0
Sim-PBMC 8	CellSIUS	0	0	0
Sim-PBMC 8	CellSIUS	0	0	0
Sim-PBMC 8	CellSIUS	0	0	0
Sim-PBMC 8	CellSIUS	0	0	0
Sim-PBMC 8	CellSIUS	0	0	0
Sim-PBMC 8	CellSIUS	0	0	0
Sim-PBMC 8	CellSIUS	0	0	0
Sim-PBMC 8	CellSIUS	0	0	0
Sim-PBMC 8	CellSIUS	0	0	0
Sim-PBMC 8	CellSIUS	0	0	0
Sim-PBMC 8	CellSIUS	0	0	0
Sim-PBMC 8	CellSIUS	0	0	0
Sim-PBMC 8	CellSIUS	0	0	0
Sim-PBMC 8	CellSIUS	0	0	0
Sim-PBMC 8	CellSIUS	0	0	0
Sim-PBMC 8	CellSIUS	0	0	0
Sim-PBMC 8	CellSIUS	0	0	0
Sim-PBMC 8	CellSIUS	0	0	0
Sim-PBMC 8	CellSIUS	0	0	0
Sim-PBMC 8	CellSIUS	0	0	0
Sim-PBMC 8	CellSIUS	0	0	0
Sim-PBMC 8	CellSIUS	0	0	0
Sim-PBMC 8	CellSIUS	0	0	0
Sim-PBMC 8	CellSIUS	0	0	0
Sim-PBMC 8	CellSIUS	0	0	0
Sim-PBMC 8	CellSIUS	0	0	0
Sim-PBMC 8	CellSIUS	0	0	0
Sim-PBMC 8	CellSIUS	0	0	0
Sim-PBMC 8	CellSIUS	0	0	0
Sim-PBMC 8	CellSIUS	0	0	0
Sim-PBMC 8	CellSIUS	0	0	0
Sim-PBMC 8	CellSIUS	0	0	0
Sim-PBMC 8	CellSIUS	0	0	0
Sim-PBMC 8	CellSIUS	0	0	0
Sim-PBMC 8	CellSIUS	0	0	0
Sim-PBMC 8	CellSIUS	0	0	0
Sim-PBMC 8	CellSIUS	0	0	0
Sim-PBMC 8	CellSIUS	0	0	0
Sim-PBMC 8	CellSIUS	0	0	0
Sim-PBMC 8	CellSIUS	0	0	0
Sim-PBMC 8	CellSIUS	0	0	0
Sim-PBMC 8	CellSIUS	0	0	0
Sim-PBMC 8	MarsGT	0	0	0
Sim-PBMC 8	MarsGT	0.93617	0.88	1
Sim-PBMC 8	MarsGT	0	0	0
Sim-PBMC 8	MarsGT	0.007605	0.02	0.004695
Sim-PBMC 8	MarsGT	0	0	0
Sim-PBMC 8	MarsGT	0	0	0
Sim-PBMC 8	MarsGT	0.924731	0.86	1
Sim-PBMC 8	MarsGT	0	0	0
Sim-PBMC 8	MarsGT	0	0	0
Sim-PBMC 8	MarsGT	0	0	0
Sim-PBMC 8	MarsGT	0.901099	0.82	1
Sim-PBMC 8	MarsGT	0	0	0
Sim-PBMC 8	MarsGT	0	0	0
Sim-PBMC 8	MarsGT	0	0	0
Sim-PBMC 8	MarsGT	0.75	0.6	1
Sim-PBMC 8	MarsGT	0.255507	0.58	0.163842
Sim-PBMC 8	MarsGT	0.818182	0.72	0.947368
Sim-PBMC 8	MarsGT	0	0	0
Sim-PBMC 8	MarsGT	0	0	0
Sim-PBMC 8	MarsGT	0	0	0
Sim-PBMC 8	MarsGT	0	0	0
Sim-PBMC 8	MarsGT	0	0	0
Sim-PBMC 8	MarsGT	0	0	0
Sim-PBMC 8	MarsGT	0	0	0
Sim-PBMC 8	MarsGT	0	0	0
Sim-PBMC 8	MarsGT	0	0	0
Sim-PBMC 8	MarsGT	0.93617	0.88	1
Sim-PBMC 8	MarsGT	0.666667	0.5	1
Sim-PBMC 8	MarsGT	0.795181	0.66	1
Sim-PBMC 8	MarsGT	0.903226	0.84	0.976744
Sim-PBMC 8	MarsGT	0	0	0
Sim-PBMC 8	MarsGT	0	0	0
Sim-PBMC 8	MarsGT	0	0	0
Sim-PBMC 8	MarsGT	0.823529	0.7	1
Sim-PBMC 8	MarsGT	0.840909	0.74	0.973684
Sim-PBMC 8	MarsGT	0	0	0
Sim-PBMC 8	MarsGT	0	0	0
Sim-PBMC 8	MarsGT	0.969072	0.94	1
Sim-PBMC 8	MarsGT	0.716049	0.58	0.935484
Sim-PBMC 8	MarsGT	0.888889	0.8	1
Sim-PBMC 8	MarsGT	0	0	0
Sim-PBMC 8	MarsGT	0.804598	0.7	0.945946
Sim-PBMC 8	MarsGT	0.913043	0.84	1
Sim-PBMC 8	MarsGT	0.9375	0.9	0.978261
Sim-PBMC 8	MarsGT	0	0	0
Sim-PBMC 8	MarsGT	0.767442	0.66	0.916667
Sim-PBMC 8	MarsGT	0	0	0
Sim-PBMC 8	MarsGT	0	0	0
Sim-PBMC 8	MarsGT	0.007634	0.02	0.004717
Sim-PBMC 8	MarsGT	0	0	0
Sim-PBMC 9	FIRE	0	0	0
Sim-PBMC 9	FIRE	0	0	0
Sim-PBMC 9	FIRE	0.01194	0.006173	0.181818
Sim-PBMC 9	FIRE	0	0	0
Sim-PBMC 9	FIRE	0	0	0
Sim-PBMC 9	FIRE	0.005634	0.003021	0.041667
Sim-PBMC 9	FIRE	0	0	0
Sim-PBMC 9	FIRE	0	0	0
Sim-PBMC 9	FIRE	0	0	0
Sim-PBMC 9	FIRE	0.00542	0.002959	0.032258
Sim-PBMC 9	FIRE	0	0	0
Sim-PBMC 9	FIRE	0	0	0
Sim-PBMC 9	FIRE	0.005181	0.00277	0.04
Sim-PBMC 9	FIRE	0	0	0
Sim-PBMC 9	FIRE	0	0	0
Sim-PBMC 9	FIRE	0.006098	0.003115	0.142857
Sim-PBMC 9	FIRE	0	0	0
Sim-PBMC 9	FIRE	0.01626	0.00831	0.375
Sim-PBMC 9	FIRE	0	0	0
Sim-PBMC 9	FIRE	0	0	0
Sim-PBMC 9	FIRE	0.005181	0.002933	0.022222
Sim-PBMC 9	FIRE	0	0	0
Sim-PBMC 9	FIRE	0	0	0
Sim-PBMC 9	FIRE	0	0	0
Sim-PBMC 9	FIRE	0	0	0
Sim-PBMC 9	FIRE	0	0	0
Sim-PBMC 9	FIRE	0	0	0
Sim-PBMC 9	FIRE	0.005682	0.002865	0.333333
Sim-PBMC 9	FIRE	0	0	0
Sim-PBMC 9	FIRE	0	0	0
Sim-PBMC 9	FIRE	0.022284	0.012012	0.153846
Sim-PBMC 9	FIRE	0	0	0
Sim-PBMC 9	FIRE	0	0	0
Sim-PBMC 9	FIRE	0	0	0
Sim-PBMC 9	FIRE	0	0	0
Sim-PBMC 9	FIRE	0	0	0
Sim-PBMC 9	FIRE	0	0	0
Sim-PBMC 9	FIRE	0.005587	0.003049	0.033333
Sim-PBMC 9	FIRE	0	0	0
Sim-PBMC 9	FIRE	0	0	0
Sim-PBMC 9	FIRE	0.00578	0.003003	0.076923
Sim-PBMC 9	FIRE	0.005797	0.002967	0.125
Sim-PBMC 9	FIRE	0	0	0
Sim-PBMC 9	FIRE	0	0	0
Sim-PBMC 9	FIRE	0	0	0
Sim-PBMC 9	FIRE	0.005682	0.003086	0.035714
Sim-PBMC 9	FIRE	0	0	0
Sim-PBMC 9	FIRE	0	0	0
Sim-PBMC 9	FIRE	0	0	0
Sim-PBMC 9	FIRE	0	0	0
Sim-PBMC 9	GapClust	0	0	0
Sim-PBMC 9	GapClust	0	0	0
Sim-PBMC 9	GapClust	0	0	0
Sim-PBMC 9	GapClust	0	0	0
Sim-PBMC 9	GapClust	0	0	0
Sim-PBMC 9	GapClust	0	0	0
Sim-PBMC 9	GapClust	0	0	0
Sim-PBMC 9	GapClust	0	0	0
Sim-PBMC 9	GapClust	0	0	0
Sim-PBMC 9	GapClust	0	0	0
Sim-PBMC 9	GapClust	0	0	0
Sim-PBMC 9	GapClust	0	0	0
Sim-PBMC 9	GapClust	0	0	0
Sim-PBMC 9	GapClust	0	0	0
Sim-PBMC 9	GapClust	0	0	0
Sim-PBMC 9	GapClust	0	0	0
Sim-PBMC 9	GapClust	0	0	0
Sim-PBMC 9	GapClust	0	0	0
Sim-PBMC 9	GapClust	0	0	0
Sim-PBMC 9	GapClust	0	0	0
Sim-PBMC 9	GapClust	0	0	0
Sim-PBMC 9	GapClust	0	0	0
Sim-PBMC 9	GapClust	0	0	0
Sim-PBMC 9	GapClust	0	0	0
Sim-PBMC 9	GapClust	0	0	0
Sim-PBMC 9	GapClust	0	0	0
Sim-PBMC 9	GapClust	0.012121	0.006098	1
Sim-PBMC 9	GapClust	0	0	0
Sim-PBMC 9	GapClust	0	0	0
Sim-PBMC 9	GapClust	0	0	0
Sim-PBMC 9	GapClust	0	0	0
Sim-PBMC 9	GapClust	0	0	0
Sim-PBMC 9	GapClust	0	0	0
Sim-PBMC 9	GapClust	0	0	0
Sim-PBMC 9	GapClust	0	0	0
Sim-PBMC 9	GapClust	0	0	0
Sim-PBMC 9	GapClust	0	0	0
Sim-PBMC 9	GapClust	0	0	0
Sim-PBMC 9	GapClust	0	0	0
Sim-PBMC 9	GapClust	0	0	0
Sim-PBMC 9	GapClust	0	0	0
Sim-PBMC 9	GapClust	0	0	0
Sim-PBMC 9	GapClust	0	0	0
Sim-PBMC 9	GapClust	0	0	0
Sim-PBMC 9	GapClust	0	0	0
Sim-PBMC 9	GapClust	0	0	0
Sim-PBMC 9	GapClust	0	0	0
Sim-PBMC 9	GapClust	0	0	0
Sim-PBMC 9	GapClust	0	0	0
Sim-PBMC 9	GapClust	0	0	0
Sim-PBMC 9	CellSIUS	0.062323	0.032836	0.611111
Sim-PBMC 9	CellSIUS	0.22043	0.123867	1
Sim-PBMC 9	CellSIUS	0	0	0
Sim-PBMC 9	CellSIUS	0	0	0
Sim-PBMC 9	CellSIUS	0.234332	0.132716	1
Sim-PBMC 9	CellSIUS	0.155125	0.084592	0.933333
Sim-PBMC 9	CellSIUS	0.140673	0.076667	0.851852
Sim-PBMC 9	CellSIUS	0.162791	0.088608	1
Sim-PBMC 9	CellSIUS	0.219839	0.123494	1
Sim-PBMC 9	CellSIUS	0.192513	0.106509	1
Sim-PBMC 9	CellSIUS	0.24	0.139942	0.842105
Sim-PBMC 9	CellSIUS	0.194647	0.108401	0.952381
Sim-PBMC 9	CellSIUS	0.306483	0.216066	0.527027
Sim-PBMC 9	CellSIUS	0.229167	0.130178	0.956522
Sim-PBMC 9	CellSIUS	0.191919	0.106145	1
Sim-PBMC 9	CellSIUS	0	0	0
Sim-PBMC 9	CellSIUS	0.114583	0.060942	0.956522
Sim-PBMC 9	CellSIUS	0.016484	0.00831	1
Sim-PBMC 9	CellSIUS	0.191257	0.10574	1
Sim-PBMC 9	CellSIUS	0.23219	0.132132	0.956522
Sim-PBMC 9	CellSIUS	0.151762	0.082111	1
Sim-PBMC 9	CellSIUS	0.053476	0.027701	0.769231
Sim-PBMC 9	CellSIUS	0.075	0.04	0.6
Sim-PBMC 9	CellSIUS	0.140449	0.075529	1
Sim-PBMC 9	CellSIUS	0.218905	0.122905	1
Sim-PBMC 9	CellSIUS	0.184874	0.101852	1
Sim-PBMC 9	CellSIUS	0.211957	0.118902	0.975
Sim-PBMC 9	CellSIUS	0.19171	0.106017	1
Sim-PBMC 9	CellSIUS	0.191919	0.106145	1
Sim-PBMC 9	CellSIUS	0.017595	0.008902	0.75
Sim-PBMC 9	CellSIUS	0	0	0
Sim-PBMC 9	CellSIUS	0.223404	0.126126	0.976744
Sim-PBMC 9	CellSIUS	0.187013	0.103152	1
Sim-PBMC 9	CellSIUS	0	0	0
Sim-PBMC 9	CellSIUS	0.245333	0.140244	0.978723
Sim-PBMC 9	CellSIUS	0.228426	0.12894	1
Sim-PBMC 9	CellSIUS	0.005831	0.002933	0.5
Sim-PBMC 9	CellSIUS	0.136364	0.073171	1
Sim-PBMC 9	CellSIUS	0	0	0
Sim-PBMC 9	CellSIUS	0.097561	0.051282	1
Sim-PBMC 9	CellSIUS	0.228723	0.129129	1
Sim-PBMC 9	CellSIUS	0.017442	0.008902	0.428571
Sim-PBMC 9	CellSIUS	0.024465	0.012539	0.5
Sim-PBMC 9	CellSIUS	0.074303	0.039088	0.75
Sim-PBMC 9	CellSIUS	0.256545	0.147147	1
Sim-PBMC 9	CellSIUS	0.140992	0.083333	0.457627
Sim-PBMC 9	CellSIUS	0.216667	0.121495	1
Sim-PBMC 9	CellSIUS	0.242894	0.138643	0.979167
Sim-PBMC 9	CellSIUS	0	0	0
Sim-PBMC 9	CellSIUS	0.043478	0.022436	0.7
Sim-PBMC 9	MarsGT	0.638384	0.471642	0.9875
Sim-PBMC 9	MarsGT	0	0	0
Sim-PBMC 9	MarsGT	0.265957	0.154321	0.961538
Sim-PBMC 9	MarsGT	0	0	0
Sim-PBMC 9	MarsGT	0	0	0
Sim-PBMC 9	MarsGT	0.566038	0.407855	0.924658
Sim-PBMC 9	MarsGT	0.604545	0.443333	0.95
Sim-PBMC 9	MarsGT	0	0	0
Sim-PBMC 9	MarsGT	0.187013	0.108434	0.679245
Sim-PBMC 9	MarsGT	0	0	0
Sim-PBMC 9	MarsGT	0	0	0
Sim-PBMC 9	MarsGT	0	0	0
Sim-PBMC 9	MarsGT	0.226044	0.127424	1
Sim-PBMC 9	MarsGT	0.547033	0.559172	0.535411
Sim-PBMC 9	MarsGT	0	0	0
Sim-PBMC 9	MarsGT	0	0	0
Sim-PBMC 9	MarsGT	0	0	0
Sim-PBMC 9	MarsGT	0.570297	0.398892	1
Sim-PBMC 9	MarsGT	0.5629	0.398792	0.956522
Sim-PBMC 9	MarsGT	0	0	0
Sim-PBMC 9	MarsGT	0.584362	0.416422	0.97931
Sim-PBMC 9	MarsGT	0	0	0
Sim-PBMC 9	MarsGT	0.516908	0.356667	0.938596
Sim-PBMC 9	MarsGT	0.55914	0.392749	0.970149
Sim-PBMC 9	MarsGT	0.253659	0.145251	1
Sim-PBMC 9	MarsGT	0.567686	0.401235	0.970149
Sim-PBMC 9	MarsGT	0	0	0
Sim-PBMC 9	MarsGT	0	0	0
Sim-PBMC 9	MarsGT	0.22716	0.128492	0.978723
Sim-PBMC 9	MarsGT	0	0	0
Sim-PBMC 9	MarsGT	0.744444	0.603604	0.971014
Sim-PBMC 9	MarsGT	0.526799	0.516517	0.5375
Sim-PBMC 9	MarsGT	0.6742	0.512894	0.983516
Sim-PBMC 9	MarsGT	0	0	0
Sim-PBMC 9	MarsGT	0	0	0
Sim-PBMC 9	MarsGT	0.536688	0.366762	1
Sim-PBMC 9	MarsGT	0.69697	0.539589	0.983957
Sim-PBMC 9	MarsGT	0.104046	0.054878	1
Sim-PBMC 9	MarsGT	0	0	0
Sim-PBMC 9	MarsGT	0.619658	0.464744	0.929487
Sim-PBMC 9	MarsGT	0.005	0.003003	0.014925
Sim-PBMC 9	MarsGT	0.662791	0.507418	0.955307
Sim-PBMC 9	MarsGT	0.568282	0.404389	0.955556
Sim-PBMC 9	MarsGT	0.547945	0.390879	0.916031
Sim-PBMC 9	MarsGT	0	0	0
Sim-PBMC 9	MarsGT	0.622881	0.453704	0.993243
Sim-PBMC 9	MarsGT	0.008511	0.006231	0.013423
Sim-PBMC 9	MarsGT	0.252577	0.144543	1
Sim-PBMC 9	MarsGT	0	0	0
Sim-PBMC 9	MarsGT	0.648188	0.487179	0.968153

## Sheet: Data 3 (Fig. 2b, Supp Fig. 4)
Data 3. The evaluation of simulation dataset 7, 8, 9 for benchmarking in terms of NMI, Purity and Entropy
Group2
Data_Id	Software	NMI	Purity	Entropy
Sim-PBMC 7	SCMER	0.033859	0.3868	1.33346
Sim-PBMC 7	SCMER	0.019479	0.3664	1.36501
Sim-PBMC 7	SCMER	0.026483	0.3748	1.34912
Sim-PBMC 7	SCMER	0.021461	0.361	1.36236
Sim-PBMC 7	SCMER	0.02053	0.3664	1.36279
Sim-PBMC 7	SCMER	0.022084	0.3582	1.3589
Sim-PBMC 7	SCMER	0.022476	0.3678	1.35921
Sim-PBMC 7	SCMER	0.022174	0.3598	1.35862
Sim-PBMC 7	SCMER	0.023987	0.3654	1.35445
Sim-PBMC 7	SCMER	0.027316	0.3702	1.34878
Sim-PBMC 7	SCMER	0.018297	0.357	1.36757
Sim-PBMC 7	SCMER	0.049829	0.4066	1.2984
Sim-PBMC 7	SCMER	0.023721	0.3392	1.35465
Sim-PBMC 7	SCMER	0.022996	0.362	1.35754
Sim-PBMC 7	SCMER	0.025073	0.3776	1.3532
Sim-PBMC 7	SCMER	0.0213	0.3598	1.36078
Sim-PBMC 7	SCMER	0.018078	0.3468	1.36706
Sim-PBMC 7	SCMER	0.028934	0.3648	1.34515
Sim-PBMC 7	SCMER	0.024917	0.3646	1.35309
Sim-PBMC 7	SCMER	0.025506	0.3718	1.35066
Sim-PBMC 7	SCMER	0.022302	0.3704	1.3586
Sim-PBMC 7	SCMER	0.018867	0.3588	1.36654
Sim-PBMC 7	SCMER	0.032505	0.3838	1.33722
Sim-PBMC 7	SCMER	0.038112	0.3866	1.32453
Sim-PBMC 7	SCMER	0.01981	0.3644	1.36377
Sim-PBMC 7	SCMER	0.022715	0.3572	1.35728
Sim-PBMC 7	SCMER	0.02464	0.3678	1.3543
Sim-PBMC 7	SCMER	0.032935	0.3666	1.33614
Sim-PBMC 7	SCMER	0.022684	0.363	1.35918
Sim-PBMC 7	SCMER	0.01492	0.353	1.37495
Sim-PBMC 7	SCMER	0.055976	0.4182	1.28643
Sim-PBMC 7	SCMER	0.027535	0.377	1.34827
Sim-PBMC 7	SCMER	0.018412	0.3562	1.36813
Sim-PBMC 7	SCMER	0.050897	0.4006	1.30006
Sim-PBMC 7	SCMER	0.029732	0.377	1.34356
Sim-PBMC 7	SCMER	0.02654	0.3728	1.34931
Sim-PBMC 7	SCMER	0.027781	0.373	1.34584
Sim-PBMC 7	SCMER	0.024143	0.3678	1.35529
Sim-PBMC 7	SCMER	0.022863	0.3656	1.35739
Sim-PBMC 7	SCMER	0.024387	0.37	1.34703
Sim-PBMC 7	SCMER	0.023548	0.3706	1.35558
Sim-PBMC 7	SCMER	0.029152	0.3712	1.34338
Sim-PBMC 7	SCMER	0.021481	0.3608	1.36091
Sim-PBMC 7	SCMER	0.024113	0.37	1.35473
Sim-PBMC 7	SCMER	0.028114	0.3672	1.34534
Sim-PBMC 7	SCMER	0.016981	0.3502	1.37089
Sim-PBMC 7	SCMER	0.023136	0.366	1.35725
Sim-PBMC 7	SCMER	0.031507	0.3726	1.33744
Sim-PBMC 7	SCMER	0.030067	0.374	1.34091
Sim-PBMC 7	SCMER	0.023771	0.3754	1.35652
Sim-PBMC 7	GiniClust	0.534123	0.5606	0.874819
Sim-PBMC 7	GiniClust	0.527334	0.5568	0.884301
Sim-PBMC 7	GiniClust	0.521207	0.5572	0.888611
Sim-PBMC 7	GiniClust	0.520877	0.5578	0.889032
Sim-PBMC 7	GiniClust	0.527906	0.5586	0.882447
Sim-PBMC 7	GiniClust	0.507737	0.5606	0.897455
Sim-PBMC 7	GiniClust	0.531977	0.5598	0.877672
Sim-PBMC 7	GiniClust	0.515125	0.5572	0.892802
Sim-PBMC 7	GiniClust	0.51905	0.5572	0.89115
Sim-PBMC 7	GiniClust	0.527847	0.559	0.88161
Sim-PBMC 7	GiniClust	0.535829	0.56	0.873564
Sim-PBMC 7	GiniClust	0.510646	0.556	0.904464
Sim-PBMC 7	GiniClust	0.522391	0.5588	0.886876
Sim-PBMC 7	GiniClust	0.525354	0.5598	0.883659
Sim-PBMC 7	GiniClust	0.517984	0.5556	0.89341
Sim-PBMC 7	GiniClust	0.530362	0.5582	0.88132
Sim-PBMC 7	GiniClust	0.514923	0.5572	0.894646
Sim-PBMC 7	GiniClust	0.511323	0.5562	0.900029
Sim-PBMC 7	GiniClust	0.507767	0.5606	0.897908
Sim-PBMC 7	GiniClust	0.52498	0.5572	0.887626
Sim-PBMC 7	GiniClust	0.524455	0.558	0.885852
Sim-PBMC 7	GiniClust	0.528731	0.5588	0.881822
Sim-PBMC 7	GiniClust	0.530411	0.5592	0.880049
Sim-PBMC 7	GiniClust	0.529299	0.5598	0.879082
Sim-PBMC 7	GiniClust	0.515853	0.558	0.893703
Sim-PBMC 7	GiniClust	0.508712	0.555	0.905699
Sim-PBMC 7	GiniClust	0.525777	0.5616	0.88138
Sim-PBMC 7	GiniClust	0.505537	0.5588	0.903231
Sim-PBMC 7	GiniClust	0.530315	0.5592	0.879565
Sim-PBMC 7	GiniClust	0.532103	0.5592	0.878236
Sim-PBMC 7	GiniClust	0.520963	0.5584	0.887733
Sim-PBMC 7	GiniClust	0.525281	0.5608	0.883742
Sim-PBMC 7	GiniClust	0.531427	0.5596	0.878024
Sim-PBMC 7	GiniClust	0.518302	0.5576	0.890903
Sim-PBMC 7	GiniClust	0.498793	0.5508	0.921266
Sim-PBMC 7	GiniClust	0.512922	0.5566	0.900992
Sim-PBMC 7	GiniClust	0.52504	0.5582	0.884786
Sim-PBMC 7	GiniClust	0.520683	0.5578	0.888618
Sim-PBMC 7	GiniClust	0.506024	0.555	0.908841
Sim-PBMC 7	GiniClust	0.517979	0.5558	0.892257
Sim-PBMC 7	GiniClust	0.501015	0.5512	0.918564
Sim-PBMC 7	GiniClust	0.522908	0.558	0.886012
Sim-PBMC 7	GiniClust	0.521854	0.5576	0.887615
Sim-PBMC 7	GiniClust	0.522885	0.5618	0.88418
Sim-PBMC 7	GiniClust	0.506502	0.555	0.909055
Sim-PBMC 7	GiniClust	0.517057	0.5574	0.891248
Sim-PBMC 7	GiniClust	0.530119	0.5586	0.880015
Sim-PBMC 7	GiniClust	0.523722	0.558	0.886317
Sim-PBMC 7	GiniClust	0.531088	0.5604	0.877848
Sim-PBMC 7	GiniClust	0.528031	0.5584	0.882061
Sim-PBMC 7	RaceID	0.224561	0.5408	1.02563
Sim-PBMC 7	RaceID	0.231278	0.5484	1.02104
Sim-PBMC 7	RaceID	0.207985	0.5452	1.04445
Sim-PBMC 7	RaceID	0.17747	0.4318	1.12525
Sim-PBMC 7	RaceID	0.218272	0.5644	1.02223
Sim-PBMC 7	RaceID	0.223234	0.5708	0.968536
Sim-PBMC 7	RaceID	0.226991	0.5796	0.946529
Sim-PBMC 7	RaceID	0.202401	0.5396	1.03592
Sim-PBMC 7	RaceID	0.220075	0.5528	1.01806
Sim-PBMC 7	RaceID	0.208447	0.5302	1.06055
Sim-PBMC 7	RaceID	0.178211	0.447	1.13322
Sim-PBMC 7	RaceID	0.234506	0.5504	1.02881
Sim-PBMC 7	RaceID	0.220059	0.556	0.967669
Sim-PBMC 7	RaceID	0.220208	0.5744	0.981561
Sim-PBMC 7	RaceID	0.210279	0.538	1.03645
Sim-PBMC 7	RaceID	0.212381	0.5472	1.0224
Sim-PBMC 7	RaceID	0.205204	0.4786	1.07958
Sim-PBMC 7	RaceID	0.215811	0.5304	1.04913
Sim-PBMC 7	RaceID	0.226727	0.5664	1.01846
Sim-PBMC 7	RaceID	0.227478	0.5744	1.02444
Sim-PBMC 7	RaceID	0.272556	0.6158	0.88881
Sim-PBMC 7	RaceID	0.198172	0.525	1.07112
Sim-PBMC 7	RaceID	0.203417	0.5172	1.048
Sim-PBMC 7	RaceID	0.199689	0.5476	1.04035
Sim-PBMC 7	RaceID	0.224662	0.558	1.03569
Sim-PBMC 7	RaceID	0.220085	0.5684	0.998717
Sim-PBMC 7	RaceID	0.230799	0.5658	0.963645
Sim-PBMC 7	RaceID	0.211921	0.552	0.979075
Sim-PBMC 7	RaceID	0.223585	0.5424	1.02673
Sim-PBMC 7	RaceID	0.191629	0.4954	1.07692
Sim-PBMC 7	RaceID	0.188793	0.4362	1.11715
Sim-PBMC 7	RaceID	0.239138	0.5804	0.963789
Sim-PBMC 7	RaceID	0.202968	0.5422	1.02659
Sim-PBMC 7	RaceID	0.217402	0.5636	0.995422
Sim-PBMC 7	RaceID	0.217153	0.5542	1.0044
Sim-PBMC 7	RaceID	0.198148	0.5372	1.01133
Sim-PBMC 7	RaceID	0.176916	0.5006	1.13242
Sim-PBMC 7	RaceID	0.214983	0.5642	1.03052
Sim-PBMC 7	RaceID	0.176637	0.4328	1.12273
Sim-PBMC 7	RaceID	0.20911	0.564	0.998312
Sim-PBMC 7	RaceID	0.208526	0.5728	0.972605
Sim-PBMC 7	RaceID	0.201572	0.5262	1.01809
Sim-PBMC 7	RaceID	0.22712	0.5762	0.962174
Sim-PBMC 7	RaceID	0.214518	0.549	0.980768
Sim-PBMC 7	RaceID	0.249296	0.5906	0.976557
Sim-PBMC 7	RaceID	0.232955	0.5716	0.9536
Sim-PBMC 7	RaceID	0.225898	0.5336	1.02579
Sim-PBMC 7	RaceID	0.214921	0.5456	1.01013
Sim-PBMC 7	RaceID	0.191398	0.5226	1.07336
Sim-PBMC 7	RaceID	0.220396	0.5492	1.00922
Sim-PBMC 7	MarsGT	0.532483	0.7518	0.564734
Sim-PBMC 7	MarsGT	0.498638	0.7394	0.611691
Sim-PBMC 7	MarsGT	0.46284	0.6776	0.677678
Sim-PBMC 7	MarsGT	0.518232	0.735	0.592252
Sim-PBMC 7	MarsGT	0.483107	0.7024	0.638826
Sim-PBMC 7	MarsGT	0.512672	0.7458	0.562126
Sim-PBMC 7	MarsGT	0.525804	0.7472	0.587444
Sim-PBMC 7	MarsGT	0.512464	0.7468	0.58231
Sim-PBMC 7	MarsGT	0.456146	0.6912	0.664708
Sim-PBMC 7	MarsGT	0.480633	0.731	0.588655
Sim-PBMC 7	MarsGT	0.519574	0.75	0.588419
Sim-PBMC 7	MarsGT	0.45237	0.6858	0.67662
Sim-PBMC 7	MarsGT	0.467766	0.6944	0.640233
Sim-PBMC 7	MarsGT	0.525478	0.7538	0.549426
Sim-PBMC 7	MarsGT	0.501332	0.7542	0.579388
Sim-PBMC 7	MarsGT	0.490993	0.72	0.610305
Sim-PBMC 7	MarsGT	0.500549	0.748	0.577467
Sim-PBMC 7	MarsGT	0.51472	0.7466	0.559748
Sim-PBMC 7	MarsGT	0.537526	0.7576	0.549998
Sim-PBMC 7	MarsGT	0.506493	0.7522	0.578204
Sim-PBMC 7	MarsGT	0.519652	0.7516	0.589977
Sim-PBMC 7	MarsGT	0.488756	0.7468	0.594702
Sim-PBMC 7	MarsGT	0.53695	0.7536	0.563123
Sim-PBMC 7	MarsGT	0.520302	0.7486	0.588359
Sim-PBMC 7	MarsGT	0.499324	0.7438	0.585418
Sim-PBMC 7	MarsGT	0.527403	0.7516	0.574827
Sim-PBMC 7	MarsGT	0.43533	0.6754	0.689325
Sim-PBMC 7	MarsGT	0.474672	0.7318	0.596466
Sim-PBMC 7	MarsGT	0.518312	0.7516	0.59135
Sim-PBMC 7	MarsGT	0.50958	0.7592	0.541799
Sim-PBMC 7	MarsGT	0.457384	0.6844	0.665971
Sim-PBMC 7	MarsGT	0.475306	0.7316	0.610836
Sim-PBMC 7	MarsGT	0.504051	0.7562	0.587532
Sim-PBMC 7	MarsGT	0.54885	0.7656	0.553731
Sim-PBMC 7	MarsGT	0.497951	0.7552	0.567965
Sim-PBMC 7	MarsGT	0.491956	0.7114	0.635093
Sim-PBMC 7	MarsGT	0.506141	0.7496	0.581087
Sim-PBMC 7	MarsGT	0.485145	0.7116	0.643773
Sim-PBMC 7	MarsGT	0.500339	0.7476	0.593776
Sim-PBMC 7	MarsGT	0.528793	0.7524	0.577018
Sim-PBMC 7	MarsGT	0.526334	0.766	0.539641
Sim-PBMC 7	MarsGT	0.53957	0.7534	0.57171
Sim-PBMC 7	MarsGT	0.50638	0.7504	0.574699
Sim-PBMC 7	MarsGT	0.503506	0.7508	0.574012
Sim-PBMC 7	MarsGT	0.459816	0.6976	0.681589
Sim-PBMC 7	MarsGT	0.444492	0.677	0.68214
Sim-PBMC 7	MarsGT	0.518439	0.7496	0.548433
Sim-PBMC 7	MarsGT	0.492366	0.7248	0.635578
Sim-PBMC 7	MarsGT	0.513747	0.7382	0.590402
Sim-PBMC 7	MarsGT	0.482604	0.746	0.606751
Sim-PBMC 8	SCMER	0.230051	0.4342	1.53743
Sim-PBMC 8	SCMER	0.336325	0.4816	1.33073
Sim-PBMC 8	SCMER	0.207682	0.423	1.59823
Sim-PBMC 8	SCMER	0.181401	0.3916	1.6423
Sim-PBMC 8	SCMER	0.169524	0.3882	1.66292
Sim-PBMC 8	SCMER	0.236366	0.4316	1.52313
Sim-PBMC 8	SCMER	0.217734	0.4302	1.56954
Sim-PBMC 8	SCMER	0.198678	0.424	1.59809
Sim-PBMC 8	SCMER	0.188388	0.4062	1.63621
Sim-PBMC 8	SCMER	0.365447	0.5132	1.25081
Sim-PBMC 8	SCMER	0.210841	0.4136	1.57287
Sim-PBMC 8	SCMER	0.159045	0.3804	1.68806
Sim-PBMC 8	SCMER	0.222884	0.4298	1.54714
Sim-PBMC 8	SCMER	0.285391	0.4604	1.42032
Sim-PBMC 8	SCMER	0.226213	0.4278	1.52647
Sim-PBMC 8	SCMER	0.17513	0.3982	1.66187
Sim-PBMC 8	SCMER	0.164647	0.3824	1.67179
Sim-PBMC 8	SCMER	0.190181	0.423	1.61851
Sim-PBMC 8	SCMER	0.273287	0.4552	1.43844
Sim-PBMC 8	SCMER	0.189525	0.4032	1.6253
Sim-PBMC 8	SCMER	0.18228	0.403	1.63402
Sim-PBMC 8	SCMER	0.16613	0.391	1.67625
Sim-PBMC 8	SCMER	0.176763	0.4048	1.65306
Sim-PBMC 8	SCMER	0.209657	0.4268	1.57982
Sim-PBMC 8	SCMER	0.170769	0.3864	1.6641
Sim-PBMC 8	SCMER	0.190659	0.3952	1.62345
Sim-PBMC 8	SCMER	0.262349	0.4464	1.4693
Sim-PBMC 8	SCMER	0.236929	0.4344	1.53568
Sim-PBMC 8	SCMER	0.317139	0.4726	1.36298
Sim-PBMC 8	SCMER	0.189001	0.4012	1.62219
Sim-PBMC 8	SCMER	0.190014	0.4068	1.61059
Sim-PBMC 8	SCMER	0.271994	0.4482	1.43631
Sim-PBMC 8	SCMER	0.215164	0.419	1.56164
Sim-PBMC 8	SCMER	0.27171	0.4604	1.45403
Sim-PBMC 8	SCMER	0.168837	0.3944	1.66584
Sim-PBMC 8	SCMER	0.155035	0.3576	1.69969
Sim-PBMC 8	SCMER	0.234529	0.4388	1.51226
Sim-PBMC 8	SCMER	0.200024	0.4216	1.59329
Sim-PBMC 8	SCMER	0.160859	0.3842	1.68709
Sim-PBMC 8	SCMER	0.201387	0.3994	1.60633
Sim-PBMC 8	SCMER	0.184709	0.402	1.63736
Sim-PBMC 8	SCMER	0.17975	0.3918	1.64177
Sim-PBMC 8	SCMER	0.237759	0.4414	1.52655
Sim-PBMC 8	SCMER	0.236714	0.4374	1.50674
Sim-PBMC 8	SCMER	0.191674	0.4082	1.61258
Sim-PBMC 8	SCMER	0.144325	0.3688	1.72138
Sim-PBMC 8	SCMER	0.193277	0.413	1.62474
Sim-PBMC 8	SCMER	0.178457	0.403	1.65691
Sim-PBMC 8	SCMER	0.226875	0.4284	1.54059
Sim-PBMC 8	SCMER	0.207266	0.4196	1.58419
Sim-PBMC 8	GiniClust	0.713271	0.6146	0.873437
Sim-PBMC 8	GiniClust	0.735463	0.6252	0.820193
Sim-PBMC 8	GiniClust	0.746009	0.6588	0.778194
Sim-PBMC 8	GiniClust	0.720004	0.625	0.849897
Sim-PBMC 8	GiniClust	0.678114	0.576	0.897805
Sim-PBMC 8	GiniClust	0.716284	0.6222	0.861969
Sim-PBMC 8	GiniClust	0.724392	0.6272	0.841798
Sim-PBMC 8	GiniClust	0.722095	0.6224	0.852204
Sim-PBMC 8	GiniClust	0.733021	0.647	0.81207
Sim-PBMC 8	GiniClust	0.70573	0.6164	0.88066
Sim-PBMC 8	GiniClust	0.732997	0.6472	0.812171
Sim-PBMC 8	GiniClust	0.707382	0.616	0.883478
Sim-PBMC 8	GiniClust	0.705953	0.6136	0.884221
Sim-PBMC 8	GiniClust	0.732116	0.6508	0.814516
Sim-PBMC 8	GiniClust	0.730321	0.6272	0.832273
Sim-PBMC 8	GiniClust	0.725511	0.6248	0.841113
Sim-PBMC 8	GiniClust	0.702668	0.6132	0.892494
Sim-PBMC 8	GiniClust	0.704758	0.614	0.889323
Sim-PBMC 8	GiniClust	0.725009	0.627	0.837336
Sim-PBMC 8	GiniClust	0.758729	0.662	0.754633
Sim-PBMC 8	GiniClust	0.700189	0.6136	0.824034
Sim-PBMC 8	GiniClust	0.711982	0.6136	0.875571
Sim-PBMC 8	GiniClust	0.73146	0.6262	0.830787
Sim-PBMC 8	GiniClust	0.674004	0.5792	0.901478
Sim-PBMC 8	GiniClust	0.711495	0.6148	0.878244
Sim-PBMC 8	GiniClust	0.703421	0.616	0.891105
Sim-PBMC 8	GiniClust	0.718236	0.6156	0.863596
Sim-PBMC 8	GiniClust	0.729093	0.6264	0.833996
Sim-PBMC 8	GiniClust	0.747964	0.6576	0.776134
Sim-PBMC 8	GiniClust	0.679553	0.5762	0.885998
Sim-PBMC 8	GiniClust	0.702971	0.6168	0.890345
Sim-PBMC 8	GiniClust	0.707928	0.6148	0.878588
Sim-PBMC 8	GiniClust	0.746947	0.658	0.778847
Sim-PBMC 8	GiniClust	0.728502	0.6246	0.836277
Sim-PBMC 8	GiniClust	0.703075	0.616	0.89106
Sim-PBMC 8	GiniClust	0.69728	0.6192	0.835534
Sim-PBMC 8	GiniClust	0.667922	0.573	0.915468
Sim-PBMC 8	GiniClust	0.685893	0.5848	0.875725
Sim-PBMC 8	GiniClust	0.709752	0.6188	0.872312
Sim-PBMC 8	GiniClust	0.721646	0.6244	0.850495
Sim-PBMC 8	GiniClust	0.711194	0.6176	0.876193
Sim-PBMC 8	GiniClust	0.736896	0.649	0.804141
Sim-PBMC 8	GiniClust	0.711466	0.6142	0.876761
Sim-PBMC 8	GiniClust	0.673304	0.5714	0.906509
Sim-PBMC 8	GiniClust	0.718491	0.621	0.860347
Sim-PBMC 8	GiniClust	0.729825	0.6488	0.820998
Sim-PBMC 8	GiniClust	0.726066	0.6258	0.838551
Sim-PBMC 8	GiniClust	0.743895	0.6572	0.781177
Sim-PBMC 8	GiniClust	0.71776	0.6228	0.859654
Sim-PBMC 8	GiniClust	0.724523	0.6228	0.836858
Sim-PBMC 8	RaceID	0.41214	0.5134	1.21696
Sim-PBMC 8	RaceID	0.43321	0.493	1.21017
Sim-PBMC 8	RaceID	0.366102	0.4546	1.32846
Sim-PBMC 8	RaceID	0.459723	0.5102	1.17341
Sim-PBMC 8	RaceID	0.431489	0.5628	1.11329
Sim-PBMC 8	RaceID	0.429282	0.529	1.17045
Sim-PBMC 8	RaceID	0.42234	0.578	1.12525
Sim-PBMC 8	RaceID	0.436131	0.4968	1.22399
Sim-PBMC 8	RaceID	0.380505	0.4396	1.35504
Sim-PBMC 8	RaceID	0.409202	0.554	1.18165
Sim-PBMC 8	RaceID	0.413578	0.5192	1.19964
Sim-PBMC 8	RaceID	0.431896	0.5002	1.24635
Sim-PBMC 8	RaceID	0.413388	0.5708	1.12324
Sim-PBMC 8	RaceID	0.451473	0.5726	1.1322
Sim-PBMC 8	RaceID	0.436575	0.5694	1.14809
Sim-PBMC 8	RaceID	0.472262	0.5896	1.06156
Sim-PBMC 8	RaceID	0.396813	0.508	1.2229
Sim-PBMC 8	RaceID	0.372914	0.445	1.36609
Sim-PBMC 8	RaceID	0.431923	0.5544	1.13859
Sim-PBMC 8	RaceID	0.362403	0.4664	1.34278
Sim-PBMC 8	RaceID	0.426053	0.5508	1.15552
Sim-PBMC 8	RaceID	0.446509	0.5908	1.09305
Sim-PBMC 8	RaceID	0.466159	0.5788	1.09865
Sim-PBMC 8	RaceID	0.43618	0.5758	1.15648
Sim-PBMC 8	RaceID	0.439992	0.5984	1.0423
Sim-PBMC 8	RaceID	0.39574	0.4806	1.31121
Sim-PBMC 8	RaceID	0.383716	0.4688	1.32943
Sim-PBMC 8	RaceID	0.399722	0.4824	1.28571
Sim-PBMC 8	RaceID	0.450869	0.5782	1.10725
Sim-PBMC 8	RaceID	0.425109	0.532	1.12498
Sim-PBMC 8	RaceID	0.394126	0.5008	1.24153
Sim-PBMC 8	RaceID	0.405811	0.4722	1.25448
Sim-PBMC 8	RaceID	0.427707	0.4952	1.22199
Sim-PBMC 8	RaceID	0.432954	0.5312	1.1658
Sim-PBMC 8	RaceID	0.441871	0.5412	1.14055
Sim-PBMC 8	RaceID	0.420521	0.5336	1.16719
Sim-PBMC 8	RaceID	0.40397	0.4818	1.23428
Sim-PBMC 8	RaceID	0.424096	0.558	1.15916
Sim-PBMC 8	RaceID	0.424239	0.4856	1.23809
Sim-PBMC 8	RaceID	0.463283	0.638	0.997162
Sim-PBMC 8	RaceID	0.449757	0.5392	1.14691
Sim-PBMC 8	RaceID	0.437975	0.5732	1.0862
Sim-PBMC 8	RaceID	0.436487	0.5898	1.09535
Sim-PBMC 8	RaceID	0.405027	0.4806	1.2771
Sim-PBMC 8	RaceID	0.414528	0.4794	1.24518
Sim-PBMC 8	RaceID	0.428178	0.5258	1.16582
Sim-PBMC 8	RaceID	0.439681	0.5862	1.08944
Sim-PBMC 8	RaceID	0.446902	0.5826	1.08403
Sim-PBMC 8	RaceID	0.413338	0.4956	1.24459
Sim-PBMC 8	RaceID	0.479884	0.6238	1.03369
Sim-PBMC 8	MarsGT	0.67044	0.7162	0.682457
Sim-PBMC 8	MarsGT	0.704857	0.7512	0.603002
Sim-PBMC 8	MarsGT	0.707856	0.7486	0.610001
Sim-PBMC 8	MarsGT	0.667051	0.7218	0.694617
Sim-PBMC 8	MarsGT	0.693532	0.7302	0.639158
Sim-PBMC 8	MarsGT	0.691857	0.7554	0.613427
Sim-PBMC 8	MarsGT	0.696114	0.7732	0.588445
Sim-PBMC 8	MarsGT	0.696564	0.7474	0.633797
Sim-PBMC 8	MarsGT	0.710248	0.7664	0.575416
Sim-PBMC 8	MarsGT	0.685995	0.7398	0.646468
Sim-PBMC 8	MarsGT	0.694001	0.7416	0.629353
Sim-PBMC 8	MarsGT	0.684566	0.728	0.653701
Sim-PBMC 8	MarsGT	0.672655	0.7226	0.679293
Sim-PBMC 8	MarsGT	0.695103	0.7386	0.637925
Sim-PBMC 8	MarsGT	0.70671	0.7554	0.600977
Sim-PBMC 8	MarsGT	0.6789	0.7508	0.626516
Sim-PBMC 8	MarsGT	0.693496	0.7476	0.629642
Sim-PBMC 8	MarsGT	0.691378	0.7428	0.643966
Sim-PBMC 8	MarsGT	0.683212	0.7462	0.626614
Sim-PBMC 8	MarsGT	0.68828	0.7342	0.646789
Sim-PBMC 8	MarsGT	0.697666	0.7564	0.603481
Sim-PBMC 8	MarsGT	0.680882	0.7232	0.664095
Sim-PBMC 8	MarsGT	0.691865	0.7412	0.641046
Sim-PBMC 8	MarsGT	0.672816	0.726	0.678624
Sim-PBMC 8	MarsGT	0.70198	0.7514	0.632729
Sim-PBMC 8	MarsGT	0.68766	0.7342	0.651751
Sim-PBMC 8	MarsGT	0.705281	0.7564	0.593947
Sim-PBMC 8	MarsGT	0.710828	0.765	0.606231
Sim-PBMC 8	MarsGT	0.68717	0.7422	0.594241
Sim-PBMC 8	MarsGT	0.690962	0.7378	0.62905
Sim-PBMC 8	MarsGT	0.691671	0.7352	0.638261
Sim-PBMC 8	MarsGT	0.685368	0.7338	0.653293
Sim-PBMC 8	MarsGT	0.704403	0.7492	0.617095
Sim-PBMC 8	MarsGT	0.701844	0.7532	0.610895
Sim-PBMC 8	MarsGT	0.699987	0.7798	0.57413
Sim-PBMC 8	MarsGT	0.690583	0.7452	0.642642
Sim-PBMC 8	MarsGT	0.686214	0.732	0.651634
Sim-PBMC 8	MarsGT	0.68516	0.7398	0.635653
Sim-PBMC 8	MarsGT	0.695477	0.7482	0.627222
Sim-PBMC 8	MarsGT	0.688598	0.7276	0.635169
Sim-PBMC 8	MarsGT	0.680304	0.7316	0.660054
Sim-PBMC 8	MarsGT	0.674856	0.728	0.665044
Sim-PBMC 8	MarsGT	0.692368	0.7388	0.629073
Sim-PBMC 8	MarsGT	0.691636	0.7454	0.630794
Sim-PBMC 8	MarsGT	0.689805	0.7524	0.60223
Sim-PBMC 8	MarsGT	0.700488	0.753	0.616894
Sim-PBMC 8	MarsGT	0.685921	0.755	0.61988
Sim-PBMC 8	MarsGT	0.684554	0.734	0.663487
Sim-PBMC 8	MarsGT	0.674415	0.7292	0.679308
Sim-PBMC 8	MarsGT	0.687728	0.736	0.647581
Sim-PBMC 9	SCMER	0.391259	0.487	1.35414
Sim-PBMC 9	SCMER	0.193987	0.3866	1.77524
Sim-PBMC 9	SCMER	0.241319	0.4214	1.66077
Sim-PBMC 9	SCMER	0.189803	0.3898	1.79139
Sim-PBMC 9	SCMER	0.343943	0.4806	1.44193
Sim-PBMC 9	SCMER	0.229936	0.4128	1.69052
Sim-PBMC 9	SCMER	0.220517	0.3994	1.70815
Sim-PBMC 9	SCMER	0.227488	0.417	1.68494
Sim-PBMC 9	SCMER	0.177517	0.3786	1.80985
Sim-PBMC 9	SCMER	0.231711	0.4158	1.68281
Sim-PBMC 9	SCMER	0.173948	0.3872	1.82872
Sim-PBMC 9	SCMER	0.23727	0.4224	1.69524
Sim-PBMC 9	SCMER	0.187381	0.3834	1.80096
Sim-PBMC 9	SCMER	0.148868	0.3516	1.89024
Sim-PBMC 9	SCMER	0.239994	0.4158	1.6652
Sim-PBMC 9	SCMER	0.221099	0.4022	1.70433
Sim-PBMC 9	SCMER	0.542125	0.5462	1.10128
Sim-PBMC 9	SCMER	0.229005	0.4162	1.69859
Sim-PBMC 9	SCMER	0.188842	0.385	1.7763
Sim-PBMC 9	SCMER	0.240499	0.4118	1.66723
Sim-PBMC 9	SCMER	0.415669	0.5	1.32842
Sim-PBMC 9	SCMER	0.20189	0.4064	1.77657
Sim-PBMC 9	SCMER	0.184437	0.3738	1.78677
Sim-PBMC 9	SCMER	0.237212	0.4166	1.67543
Sim-PBMC 9	SCMER	0.239319	0.418	1.66868
Sim-PBMC 9	SCMER	0.235422	0.4216	1.68834
Sim-PBMC 9	SCMER	0.191043	0.3732	1.77996
Sim-PBMC 9	SCMER	0.440548	0.5392	1.27707
Sim-PBMC 9	SCMER	0.264382	0.4298	1.62827
Sim-PBMC 9	SCMER	0.187081	0.3974	1.79129
Sim-PBMC 9	SCMER	0.180727	0.3958	1.80824
Sim-PBMC 9	SCMER	0.206019	0.408	1.76288
Sim-PBMC 9	SCMER	0.254626	0.4184	1.64427
Sim-PBMC 9	SCMER	0.203344	0.3854	1.75706
Sim-PBMC 9	SCMER	0.193488	0.3798	1.76381
Sim-PBMC 9	SCMER	0.253431	0.4092	1.64776
Sim-PBMC 9	SCMER	0.208654	0.3934	1.75463
Sim-PBMC 9	SCMER	0.198552	0.3898	1.75141
Sim-PBMC 9	SCMER	0.210454	0.39	1.7323
Sim-PBMC 9	SCMER	0.164192	0.3728	1.835
Sim-PBMC 9	SCMER	0.232987	0.4206	1.67769
Sim-PBMC 9	SCMER	0.136297	0.3384	1.91129
Sim-PBMC 9	SCMER	0.248523	0.3968	1.64651
Sim-PBMC 9	SCMER	0.277231	0.4424	1.58191
Sim-PBMC 9	SCMER	0.251382	0.433	1.63733
Sim-PBMC 9	SCMER	0.218182	0.4224	1.70486
Sim-PBMC 9	SCMER	0.198195	0.3872	1.77339
Sim-PBMC 9	SCMER	0.190048	0.37	1.78335
Sim-PBMC 9	SCMER	0.200578	0.3962	1.74838
Sim-PBMC 9	SCMER	0.377637	0.4782	1.38831
Sim-PBMC 9	GiniClust	0.694064	0.5876	0.932571
Sim-PBMC 9	GiniClust	0.722138	0.595	0.92149
Sim-PBMC 9	GiniClust	0.69744	0.585	0.992733
Sim-PBMC 9	GiniClust	0.697092	0.5844	0.993414
Sim-PBMC 9	GiniClust	0.722279	0.5938	0.921554
Sim-PBMC 9	GiniClust	0.737722	0.5966	0.888302
Sim-PBMC 9	GiniClust	0.683636	0.585	1.0126
Sim-PBMC 9	GiniClust	0.723259	0.5936	0.913319
Sim-PBMC 9	GiniClust	0.721388	0.594	0.92719
Sim-PBMC 9	GiniClust	0.724769	0.593	0.922344
Sim-PBMC 9	GiniClust	0.700487	0.5822	0.988425
Sim-PBMC 9	GiniClust	0.697442	0.5766	1.00335
Sim-PBMC 9	GiniClust	0.725876	0.5926	0.9216
Sim-PBMC 9	GiniClust	0.734894	0.5954	0.900338
Sim-PBMC 9	GiniClust	0.699625	0.5782	0.996137
Sim-PBMC 9	GiniClust	0.697977	0.5818	0.986832
Sim-PBMC 9	GiniClust	0.748522	0.621	0.852303
Sim-PBMC 9	GiniClust	0.693401	0.578	1.01243
Sim-PBMC 9	GiniClust	0.70268	0.584	0.90238
Sim-PBMC 9	GiniClust	0.704011	0.5814	0.980464
Sim-PBMC 9	GiniClust	0.711553	0.591	0.948553
Sim-PBMC 9	GiniClust	0.735939	0.5926	0.899645
Sim-PBMC 9	GiniClust	0.687065	0.5844	1.00899
Sim-PBMC 9	GiniClust	0.692692	0.5802	1.0022
Sim-PBMC 9	GiniClust	0.720396	0.5928	0.928878
Sim-PBMC 9	GiniClust	0.701367	0.5842	0.979196
Sim-PBMC 9	GiniClust	0.732927	0.5944	0.900503
Sim-PBMC 9	GiniClust	0.701185	0.583	0.987915
Sim-PBMC 9	GiniClust	0.727141	0.5906	0.920026
Sim-PBMC 9	GiniClust	0.718217	0.5928	0.932603
Sim-PBMC 9	GiniClust	0.70089	0.583	0.985555
Sim-PBMC 9	GiniClust	0.693573	0.584	1.00016
Sim-PBMC 9	GiniClust	0.705946	0.5834	0.978554
Sim-PBMC 9	GiniClust	0.738672	0.6246	0.868819
Sim-PBMC 9	GiniClust	0.720831	0.5912	0.92662
Sim-PBMC 9	GiniClust	0.715949	0.5938	0.942571
Sim-PBMC 9	GiniClust	0.741254	0.6252	0.868405
Sim-PBMC 9	GiniClust	0.684056	0.575	0.958864
Sim-PBMC 9	GiniClust	0.736367	0.6146	0.889112
Sim-PBMC 9	GiniClust	0.701428	0.5884	0.981582
Sim-PBMC 9	GiniClust	0.725729	0.614	0.915388
Sim-PBMC 9	GiniClust	0.696001	0.5816	1.00098
Sim-PBMC 9	GiniClust	0.737942	0.6304	0.864112
Sim-PBMC 9	GiniClust	0.699996	0.587	0.984383
Sim-PBMC 9	GiniClust	0.694616	0.5822	0.997622
Sim-PBMC 9	GiniClust	0.711891	0.5864	0.957929
Sim-PBMC 9	GiniClust	0.7319	0.5968	0.898925
Sim-PBMC 9	GiniClust	0.73355	0.5922	0.896383
Sim-PBMC 9	GiniClust	0.713909	0.5926	0.94272
Sim-PBMC 9	GiniClust	0.69386	0.5878	0.991969
Sim-PBMC 9	RaceID	0.434181	0.5126	1.32472
Sim-PBMC 9	RaceID	0.45396	0.5598	1.15361
Sim-PBMC 9	RaceID	0.449667	0.54	1.23659
Sim-PBMC 9	RaceID	0.44233	0.4942	1.29567
Sim-PBMC 9	RaceID	0.463637	0.5728	1.22327
Sim-PBMC 9	RaceID	0.44545	0.5394	1.25656
Sim-PBMC 9	RaceID	0.428324	0.4606	1.34152
Sim-PBMC 9	RaceID	0.440622	0.5366	1.2838
Sim-PBMC 9	RaceID	0.44254	0.576	1.18636
Sim-PBMC 9	RaceID	0.445621	0.4706	1.33059
Sim-PBMC 9	RaceID	0.491881	0.536	1.20294
Sim-PBMC 9	RaceID	0.425441	0.4946	1.33828
Sim-PBMC 9	RaceID	0.472396	0.5508	1.20621
Sim-PBMC 9	RaceID	0.432591	0.5278	1.27556
Sim-PBMC 9	RaceID	0.443702	0.4504	1.34132
Sim-PBMC 9	RaceID	0.393007	0.4482	1.41863
Sim-PBMC 9	RaceID	0.465552	0.4922	1.30046
Sim-PBMC 9	RaceID	0.467114	0.5594	1.1748
Sim-PBMC 9	RaceID	0.446068	0.5268	1.29908
Sim-PBMC 9	RaceID	0.462885	0.4914	1.28085
Sim-PBMC 9	RaceID	0.440147	0.5018	1.29155
Sim-PBMC 9	RaceID	0.471209	0.5538	1.24052
Sim-PBMC 9	RaceID	0.422224	0.4824	1.3293
Sim-PBMC 9	RaceID	0.452903	0.518	1.27344
Sim-PBMC 9	RaceID	0.289056	0.3302	1.76294
Sim-PBMC 9	RaceID	0.444119	0.5226	1.26844
Sim-PBMC 9	RaceID	0.46511	0.5464	1.20376
Sim-PBMC 9	RaceID	0.433798	0.44	1.43237
Sim-PBMC 9	RaceID	0.478401	0.4784	1.26133
Sim-PBMC 9	RaceID	0.44425	0.5244	1.26218
Sim-PBMC 9	RaceID	0.431073	0.554	1.2518
Sim-PBMC 9	RaceID	0.453086	0.5326	1.23664
Sim-PBMC 9	RaceID	0.428654	0.4954	1.2959
Sim-PBMC 9	RaceID	0.418417	0.4914	1.31273
Sim-PBMC 9	RaceID	0.418024	0.5286	1.30827
Sim-PBMC 9	RaceID	0.466643	0.4768	1.28522
Sim-PBMC 9	RaceID	0.419833	0.4846	1.33046
Sim-PBMC 9	RaceID	0.451421	0.5416	1.21002
Sim-PBMC 9	RaceID	0.456942	0.5748	1.17956
Sim-PBMC 9	RaceID	0.432343	0.5338	1.23948
Sim-PBMC 9	RaceID	0.424222	0.4264	1.42699
Sim-PBMC 9	RaceID	0.438729	0.4684	1.34298
Sim-PBMC 9	RaceID	0.452546	0.5836	1.19373
Sim-PBMC 9	RaceID	0.469104	0.5818	1.10932
Sim-PBMC 9	RaceID	0.442174	0.5288	1.24823
Sim-PBMC 9	RaceID	0.457559	0.4852	1.2838
Sim-PBMC 9	RaceID	0.429268	0.4258	1.41622
Sim-PBMC 9	RaceID	0.459948	0.5396	1.21462
Sim-PBMC 9	RaceID	0.446045	0.481	1.32997
Sim-PBMC 9	RaceID	0.44763	0.563	1.17314
Sim-PBMC 9	MarsGT	0.715253	0.7316	0.67058
Sim-PBMC 9	MarsGT	0.691354	0.6974	0.728375
Sim-PBMC 9	MarsGT	0.693964	0.7102	0.730849
Sim-PBMC 9	MarsGT	0.706445	0.711	0.69669
Sim-PBMC 9	MarsGT	0.68682	0.6996	0.734134
Sim-PBMC 9	MarsGT	0.708208	0.7362	0.65445
Sim-PBMC 9	MarsGT	0.690311	0.7216	0.687606
Sim-PBMC 9	MarsGT	0.689123	0.6966	0.716988
Sim-PBMC 9	MarsGT	0.691271	0.7044	0.706
Sim-PBMC 9	MarsGT	0.686138	0.7072	0.702685
Sim-PBMC 9	MarsGT	0.684638	0.6936	0.737757
Sim-PBMC 9	MarsGT	0.695812	0.7074	0.718368
Sim-PBMC 9	MarsGT	0.688941	0.7066	0.725114
Sim-PBMC 9	MarsGT	0.697301	0.714	0.674761
Sim-PBMC 9	MarsGT	0.701384	0.698	0.711038
Sim-PBMC 9	MarsGT	0.688809	0.7054	0.718479
Sim-PBMC 9	MarsGT	0.695952	0.7008	0.726186
Sim-PBMC 9	MarsGT	0.688937	0.7034	0.713016
Sim-PBMC 9	MarsGT	0.689576	0.7006	0.735029
Sim-PBMC 9	MarsGT	0.690801	0.6988	0.72365
Sim-PBMC 9	MarsGT	0.693612	0.7188	0.690453
Sim-PBMC 9	MarsGT	0.681366	0.7002	0.726792
Sim-PBMC 9	MarsGT	0.696604	0.7158	0.702621
Sim-PBMC 9	MarsGT	0.693118	0.7094	0.723494
Sim-PBMC 9	MarsGT	0.719154	0.7228	0.663919
Sim-PBMC 9	MarsGT	0.684733	0.7014	0.708659
Sim-PBMC 9	MarsGT	0.695957	0.7058	0.714457
Sim-PBMC 9	MarsGT	0.670143	0.6812	0.747491
Sim-PBMC 9	MarsGT	0.700003	0.7122	0.704947
Sim-PBMC 9	MarsGT	0.689492	0.6988	0.731404
Sim-PBMC 9	MarsGT	0.700985	0.7092	0.684055
Sim-PBMC 9	MarsGT	0.656558	0.6884	0.826716
Sim-PBMC 9	MarsGT	0.706512	0.7186	0.691919
Sim-PBMC 9	MarsGT	0.65938	0.6846	0.776626
Sim-PBMC 9	MarsGT	0.696349	0.7078	0.71272
Sim-PBMC 9	MarsGT	0.694499	0.7014	0.729946
Sim-PBMC 9	MarsGT	0.710709	0.7328	0.633089
Sim-PBMC 9	MarsGT	0.698096	0.7172	0.661598
Sim-PBMC 9	MarsGT	0.701564	0.72	0.660303
Sim-PBMC 9	MarsGT	0.70848	0.7156	0.68275
Sim-PBMC 9	MarsGT	0.686784	0.7046	0.718747
Sim-PBMC 9	MarsGT	0.690097	0.7154	0.697881
Sim-PBMC 9	MarsGT	0.693187	0.7214	0.688856
Sim-PBMC 9	MarsGT	0.704144	0.7318	0.670062
Sim-PBMC 9	MarsGT	0.689733	0.704	0.726209
Sim-PBMC 9	MarsGT	0.68447	0.6966	0.733742
Sim-PBMC 9	MarsGT	0.706742	0.7376	0.659732
Sim-PBMC 9	MarsGT	0.695932	0.6982	0.706264
Sim-PBMC 9	MarsGT	0.725388	0.722	0.655479
Sim-PBMC 9	MarsGT	0.686883	0.7018	0.725567

## Sheet: Data 4 (Supp Fig. 5)
Data 4. The evaluation of simulation datasets for the false positive test
Group1					Group2
Software	F1	Precision	Recall		Software	purity	NMI	Entropy
FIRE	1	1	1		Scmer	0.64	0.040885	0.627719
FIRE	1	1	1		Scmer	0.632	0.037246	0.635183
FIRE	1	1	1		Scmer	0.69	0.071232	0.576541
FIRE	1	1	1		Scmer	0.62	0.024214	0.655859
FIRE	1	1	1		Scmer	0.652	0.041975	0.62565
FIRE	1	1	1		Scmer	0.66	0.054359	0.607046
FIRE	1	1	1		Scmer	0.608	0.028188	0.649186
FIRE	1	1	1		Scmer	0.62	0.028931	0.648457
FIRE	1	1	1		Scmer	0.638	0.035936	0.63762
FIRE	1	1	1		Scmer	0.588	0.014414	0.670417
FIRE	1	1	1		Scmer	0.58	0.015182	0.670335
FIRE	1	1	1		Scmer	0.654	0.044452	0.624882
FIRE	1	1	1		Scmer	0.604	0.02705	0.651399
FIRE	1	1	1		Scmer	0.654	0.045775	0.620489
FIRE	1	1	1		Scmer	0.696	0.070392	0.586976
FIRE	1	1	1		Scmer	0.642	0.05421	0.609863
FIRE	1	1	1		Scmer	0.608	0.028757	0.64725
FIRE	1	1	1		Scmer	0.604	0.021567	0.659933
FIRE	1	1	1		Scmer	0.7	0.057177	0.592289
FIRE	1	1	1		Scmer	0.664	0.049349	0.614902
FIRE	1	1	1		Scmer	0.7	0.078176	0.573622
FIRE	1	1	1		Scmer	0.656	0.047523	0.619024
FIRE	1	1	1		Scmer	0.612	0.02453	0.655257
FIRE	1	1	1		Scmer	0.622	0.027654	0.649322
FIRE	1	1	1		Scmer	0.628	0.029619	0.646262
FIRE	1	1	1		Scmer	0.65	0.053387	0.607001
FIRE	1	1	1		Scmer	0.66	0.051481	0.610474
FIRE	1	1	1		Scmer	0.648	0.046781	0.622148
FIRE	1	1	1		Scmer	0.606	0.019998	0.660251
FIRE	1	1	1		Scmer	0.636	0.039562	0.630216
FIRE	1	1	1		Scmer	0.61	0.035984	0.636773
FIRE	1	1	1		Scmer	0.63	0.033824	0.640002
FIRE	1	1	1		Scmer	0.686	0.065678	0.590479
FIRE	1	1	1		Scmer	0.702	0.07212	0.582488
FIRE	1	1	1		Scmer	0.7	0.089883	0.554723
FIRE	1	1	1		Scmer	0.698	0.075773	0.57574
FIRE	1	1	1		Scmer	0.65	0.043766	0.62383
FIRE	1	1	1		Scmer	0.616	0.026586	0.651988
FIRE	1	1	1		Scmer	0.652	0.042226	0.622941
FIRE	1	1	1		Scmer	0.674	0.05556	0.606542
FIRE	1	1	1		Scmer	0.66	0.061393	0.596311
FIRE	1	1	1		Scmer	0.698	0.076283	0.580142
FIRE	1	1	1		Scmer	0.634	0.033192	0.641274
FIRE	1	1	1		Scmer	0.634	0.038232	0.632061
FIRE	1	1	1		Scmer	0.658	0.047668	0.618451
FIRE	1	1	1		Scmer	0.618	0.022571	0.657903
FIRE	1	1	1		Scmer	0.624	0.02911	0.647256
FIRE	1	1	1		Scmer	0.67	0.057113	0.604012
FIRE	1	1	1		Scmer	0.684	0.057111	0.599665
FIRE	1	1	1		Scmer	0.624	0.029432	0.64604
GapClust	1	1	1		GiniClust	0.994	0.953057	0.032573
GapClust	1	1	1		GiniClust	0.992	0.940727	0.041145
GapClust	1	1	1		GiniClust	0.996	0.966365	0.023329
GapClust	1	1	1		GiniClust	0.996	0.962378	0.026078
GapClust	0.997996	1	0.996		GiniClust	0.996	0.966365	0.023329
GapClust	1	1	1		GiniClust	0.994	0.953057	0.032573
GapClust	1	1	1		GiniClust	0.994	0.947572	0.036344
GapClust	1	1	1		GiniClust	0.99	0.929125	0.04922
GapClust	0.997996	1	0.996		GiniClust	0.992	0.934275	0.045572
GapClust	1	1	1		GiniClust	0.986	0.907561	0.064252
GapClust	1	1	1		GiniClust	0.994	0.953057	0.032573
GapClust	1	1	1		GiniClust	0.988	0.910368	0.062186
GapClust	1	1	1		GiniClust	0.996	0.962378	0.026078
GapClust	1	1	1		GiniClust	0.996	0.962378	0.026078
GapClust	1	1	1		GiniClust	0.994	0.953057	0.032573
GapClust	1	1	1		GiniClust	0.996	0.938642	0.023265
GapClust	1	1	1		GiniClust	1	1	0
GapClust	1	1	1		GiniClust	0.998	0.981183	0.013047
GapClust	1	1	1		GiniClust	0.996	0.966365	0.023329
GapClust	1	1	1		GiniClust	0.998	0.953008	0.013047
GapClust	1	1	1		GiniClust	0.99	0.929125	0.04922
GapClust	1	1	1		GiniClust	0.992	0.940727	0.041145
GapClust	1	1	1		GiniClust	0.99	0.929125	0.04922
GapClust	1	1	1		GiniClust	0.99	0.929125	0.04922
GapClust	1	1	1		GiniClust	0.996	0.966365	0.023329
GapClust	0.997996	1	0.996		GiniClust	0.994	0.953057	0.032573
GapClust	1	1	1		GiniClust	0.99	0.929125	0.04922
GapClust	1	1	1		GiniClust	0.99	0.929125	0.04922
GapClust	1	1	1		GiniClust	0.996	0.966365	0.023329
GapClust	1	1	1		GiniClust	0.994	0.953057	0.032573
GapClust	1	1	1		GiniClust	0.998	0.964977	0.013047
GapClust	1	1	1		GiniClust	0.992	0.940727	0.041145
GapClust	0.997996	1	0.996		GiniClust	0.998	0.981183	0.013047
GapClust	1	1	1		GiniClust	0.998	0.981183	0.013047
GapClust	1	1	1		GiniClust	0.998	0.981183	0.013047
GapClust	1	1	1		GiniClust	0.992	0.940727	0.041145
GapClust	1	1	1		GiniClust	0.992	0.908718	0.040985
GapClust	1	1	1		GiniClust	0.99	0.921958	0.054128
GapClust	1	1	1		GiniClust	0.994	0.947572	0.036344
GapClust	1	1	1		GiniClust	0.994	0.953057	0.032573
GapClust	1	1	1		GiniClust	0.992	0.934275	0.045572
GapClust	1	1	1		GiniClust	0.996	0.962378	0.026078
GapClust	1	1	1		GiniClust	0.994	0.947572	0.036344
GapClust	1	1	1		GiniClust	1	1	0
GapClust	1	1	1		GiniClust	0.994	0.953057	0.032573
GapClust	1	1	1		GiniClust	0.99	0.921958	0.054128
GapClust	0.997996	1	0.996		GiniClust	1	1	0
GapClust	1	1	1		GiniClust	0.996	0.966365	0.023329
GapClust	1	1	1		GiniClust	0.998	0.981183	0.013047
GapClust	1	1	1		GiniClust	0.992	0.940727	0.041145
CellSIUS	1	1	1		RaceID	0.956	0.378514	0.085676
CellSIUS	1	1	1		RaceID	0.944	0.449204	0.118606
CellSIUS	1	1	1		RaceID	0.976	0.441102	0.046571
CellSIUS	1	1	1		RaceID	0.988	0.435801	0.050775
CellSIUS	1	1	1		RaceID	0.98	0.394434	0.052947
CellSIUS	1	1	1		RaceID	0.974	0.442277	0.063453
CellSIUS	1	1	1		RaceID	0.934	0.386143	0.132907
CellSIUS	1	1	1		RaceID	0.948	0.484142	0.111043
CellSIUS	1	1	1		RaceID	0.978	0.54319	0.086217
CellSIUS	1	1	1		RaceID	0.96	0.41714	0.093804
CellSIUS	1	1	1		RaceID	0.98	0.448297	0.062768
CellSIUS	1	1	1		RaceID	0.966	0.403014	0.092637
CellSIUS	1	1	1		RaceID	0.968	0.450671	0.047016
CellSIUS	1	1	1		RaceID	0.942	0.412642	0.119255
CellSIUS	1	1	1		RaceID	0.974	0.430509	0.079942
CellSIUS	1	1	1		RaceID	0.972	0.468069	0.062646
CellSIUS	1	1	1		RaceID	0.976	0.456411	0.060042
CellSIUS	1	1	1		RaceID	0.986	0.426565	0.06173
CellSIUS	1	1	1		RaceID	0.988	0.507282	0.048554
CellSIUS	1	1	1		RaceID	0.992	0.430959	0.028645
CellSIUS	1	1	1		RaceID	0.976	0.444369	0.044997
CellSIUS	1	1	1		RaceID	0.976	0.413799	0.085867
CellSIUS	1	1	1		RaceID	0.974	0.455007	0.083307
CellSIUS	1	1	1		RaceID	0.96	0.402054	0.10302
CellSIUS	1	1	1		RaceID	0.946	0.428657	0.090902
CellSIUS	1	1	1		RaceID	0.954	0.416853	0.086829
CellSIUS	1	1	1		RaceID	0.946	0.390504	0.128794
CellSIUS	1	1	1		RaceID	0.98	0.486258	0.058973
CellSIUS	1	1	1		RaceID	0.96	0.442561	0.088261
CellSIUS	1	1	1		RaceID	0.964	0.388881	0.098021
CellSIUS	1	1	1		RaceID	0.992	0.498707	0.041675
CellSIUS	1	1	1		RaceID	0.958	0.382346	0.100876
CellSIUS	1	1	1		RaceID	0.978	0.45719	0.067561
CellSIUS	1	1	1		RaceID	0.95	0.517594	0.12265
CellSIUS	1	1	1		RaceID	0.924	0.374365	0.142925
CellSIUS	1	1	1		RaceID	0.968	0.477734	0.097659
CellSIUS	1	1	1		RaceID	0.982	0.426555	0.06348
CellSIUS	1	1	1		RaceID	0.94	0.432374	0.130255
CellSIUS	1	1	1		RaceID	0.992	0.469669	0.029586
CellSIUS	1	1	1		RaceID	0.972	0.44172	0.071271
CellSIUS	1	1	1		RaceID	0.994	0.554706	0.029114
CellSIUS	1	1	1		RaceID	0.978	0.472554	0.065077
CellSIUS	1	1	1		RaceID	0.964	0.440465	0.081671
CellSIUS	1	1	1		RaceID	0.968	0.420024	0.071292
CellSIUS	1	1	1		RaceID	0.952	0.383452	0.111666
CellSIUS	1	1	1		RaceID	0.924	0.386036	0.135195
CellSIUS	1	1	1		RaceID	0.986	0.42603	0.042188
CellSIUS	1	1	1		RaceID	0.966	0.414065	0.078729
CellSIUS	1	1	1		RaceID	0.954	0.494664	0.065135
CellSIUS	1	1	1		RaceID	0.948	0.414327	0.129217
MarsGT	1	1	1		MarsGT	0.994	0.953057	0.032573
MarsGT	1	1	1		MarsGT	0.994	0.792206	0.032454
MarsGT	1	1	1		MarsGT	0.996	0.966365	0.023329
MarsGT	1	1	1		MarsGT	0.996	0.966365	0.023329
MarsGT	1	1	1		MarsGT	0.994	0.953057	0.032573
MarsGT	1	1	1		MarsGT	0.994	0.953057	0.032573
MarsGT	1	1	1		MarsGT	0.994	0.947572	0.036344
MarsGT	1	1	1		MarsGT	0.99	0.929125	0.04922
MarsGT	1	1	1		MarsGT	0.996	0.962378	0.026078
MarsGT	1	1	1		MarsGT	0.99	0.929125	0.04922
MarsGT	1	1	1		MarsGT	0.994	0.953057	0.032573
MarsGT	1	1	1		MarsGT	0.988	0.910368	0.062186
MarsGT	1	1	1		MarsGT	0.998	0.981183	0.013047
MarsGT	1	1	1		MarsGT	0.994	0.947572	0.036344
MarsGT	1	1	1		MarsGT	0.988	0.918102	0.056899
MarsGT	1	1	1		MarsGT	0.996	0.966365	0.023329
MarsGT	1	1	1		MarsGT	1	1	0
MarsGT	1	1	1		MarsGT	0.998	0.981183	0.013047
MarsGT	1	1	1		MarsGT	0.994	0.860902	0.032573
MarsGT	1	1	1		MarsGT	0.996	0.962378	0.026078
MarsGT	1	1	1		MarsGT	0.992	0.940727	0.041145
MarsGT	1	1	1		MarsGT	0.988	0.918102	0.056899
MarsGT	1	1	1		MarsGT	0.996	0.966365	0.023329
MarsGT	1	1	1		MarsGT	0.988	0.735055	0.053526
MarsGT	1	1	1		MarsGT	1	1	0
MarsGT	1	1	1		MarsGT	0.992	0.940727	0.041145
MarsGT	1	1	1		MarsGT	0.988	0.741123	0.050136
MarsGT	1	1	1		MarsGT	0.99	0.929125	0.04922
MarsGT	1	1	1		MarsGT	0.992	0.940727	0.041145
MarsGT	1	1	1		MarsGT	0.994	0.953057	0.032573
MarsGT	1	1	1		MarsGT	0.996	0.966365	0.023329
MarsGT	1	1	1		MarsGT	0.996	0.966365	0.023329
MarsGT	1	1	1		MarsGT	0.996	0.828479	0.022216
MarsGT	1	1	1		MarsGT	0.994	0.953057	0.032573
MarsGT	1	1	1		MarsGT	0.998	0.981183	0.013047
MarsGT	1	1	1		MarsGT	0.996	0.966365	0.023329
MarsGT	1	1	1		MarsGT	0.99	0.929125	0.04922
MarsGT	1	1	1		MarsGT	0.986	0.899357	0.06985
MarsGT	1	1	1		MarsGT	0.998	0.981183	0.013047
MarsGT	1	1	1		MarsGT	0.994	0.953057	0.032573
MarsGT	1	1	1		MarsGT	0.984	0.888828	0.077187
MarsGT	1	1	1		MarsGT	0.994	0.947572	0.036344
MarsGT	1	1	1		MarsGT	0.996	0.962378	0.026078
MarsGT	1	1	1		MarsGT	0.998	0.981183	0.013047
MarsGT	1	1	1		MarsGT	0.988	0.910368	0.062186
MarsGT	1	1	1		MarsGT	0.99	0.921958	0.054128
MarsGT	1	1	1		MarsGT	1	1	0
MarsGT	1	1	1		MarsGT	0.994	0.953057	0.032573
MarsGT	1	1	1		MarsGT	0.996	0.966365	0.023329
MarsGT	1	1	1		MarsGT	0.988	0.918102	0.056899

## Sheet: Data 5 (Supp Fig. 6)
Data 5. The evaluation of simulation dataset Sim-CL 1,2 and Sim-PBMC 1-5 for benchmarking in terms of NMI, Entropy and Purity
Group2
Data_Id	Software	NMI	Purity	Entropy
Sim-CL 1	SCMER	0.01864	0.98	0.075381
Sim-CL 1	SCMER	0.015182	0.98	0.078337
Sim-CL 1	SCMER	0.014652	0.98	0.080258
Sim-CL 1	SCMER	0.014459	0.98	0.079889
Sim-CL 1	SCMER	0.015157	0.98	0.078001
Sim-CL 1	SCMER	0.013655	0.98	0.080218
Sim-CL 1	SCMER	0.007118	0.98	0.088727
Sim-CL 1	SCMER	0.007145	0.98	0.089094
Sim-CL 1	SCMER	0.009678	0.98	0.085492
Sim-CL 1	SCMER	0.009081	0.98	0.087453
Sim-CL 1	SCMER	0.010602	0.98	0.084805
Sim-CL 1	SCMER	0.012404	0.98	0.08267
Sim-CL 1	SCMER	0.008074	0.98	0.087861
Sim-CL 1	SCMER	0.010163	0.98	0.084366
Sim-CL 1	SCMER	0.008449	0.98	0.087661
Sim-CL 1	SCMER	0.012664	0.98	0.081982
Sim-CL 1	SCMER	0.015225	0.98	0.079003
Sim-CL 1	SCMER	0.010186	0.98	0.085263
Sim-CL 1	SCMER	0.009794	0.98	0.085831
Sim-CL 1	SCMER	0.007457	0.98	0.088829
Sim-CL 1	SCMER	0.007857	0.98	0.088341
Sim-CL 1	SCMER	0.024944	0.98	0.066106
Sim-CL 1	SCMER	0.009444	0.98	0.086021
Sim-CL 1	SCMER	0.010737	0.98	0.083576
Sim-CL 1	SCMER	0.013426	0.98	0.080618
Sim-CL 1	SCMER	0.010459	0.98	0.084727
Sim-CL 1	SCMER	0.009141	0.98	0.08631
Sim-CL 1	SCMER	0.006507	0.98	0.090169
Sim-CL 1	SCMER	0.012653	0.98	0.083016
Sim-CL 1	SCMER	0.009067	0.98	0.087152
Sim-CL 1	SCMER	0.007613	0.98	0.088655
Sim-CL 1	SCMER	0.00928	0.98	0.086
Sim-CL 1	SCMER	0.012766	0.98	0.080668
Sim-CL 1	SCMER	0.011687	0.98	0.082709
Sim-CL 1	SCMER	0.011635	0.98	0.083455
Sim-CL 1	SCMER	0.013717	0.98	0.08008
Sim-CL 1	SCMER	0.01571	0.98	0.078251
Sim-CL 1	SCMER	0.008515	0.98	0.086527
Sim-CL 1	SCMER	0.00995	0.98	0.085683
Sim-CL 1	SCMER	0.01178	0.98	0.081699
Sim-CL 1	SCMER	0.014658	0.98	0.080451
Sim-CL 1	SCMER	0.011055	0.98	0.082992
Sim-CL 1	SCMER	0.015201	0.98	0.077712
Sim-CL 1	SCMER	0.010014	0.98	0.085163
Sim-CL 1	SCMER	0.007112	0.98	0.089182
Sim-CL 1	SCMER	0.009908	0.98	0.084586
Sim-CL 1	SCMER	0.007814	0.98	0.088972
Sim-CL 1	SCMER	0.012421	0.98	0.082788
Sim-CL 1	SCMER	0.01272	0.98	0.081752
Sim-CL 1	SCMER	0.009331	0.98	0.086912
Sim-CL 1	GiniClust	0	0.98	0.098039
Sim-CL 1	GiniClust	0	0.98	0.098039
Sim-CL 1	GiniClust	0	0.98	0.098039
Sim-CL 1	GiniClust	0	0.98	0.098039
Sim-CL 1	GiniClust	0	0.98	0.098039
Sim-CL 1	GiniClust	0	0.98	0.098039
Sim-CL 1	GiniClust	0	0.98	0.098039
Sim-CL 1	GiniClust	0	0.98	0.098039
Sim-CL 1	GiniClust	0	0.98	0.098039
Sim-CL 1	GiniClust	0	0.98	0.098039
Sim-CL 1	GiniClust	0	0.98	0.098039
Sim-CL 1	GiniClust	0	0.98	0.098039
Sim-CL 1	GiniClust	0	0.98	0.098039
Sim-CL 1	GiniClust	0	0.98	0.098039
Sim-CL 1	GiniClust	0	0.98	0.098039
Sim-CL 1	GiniClust	0	0.98	0.098039
Sim-CL 1	GiniClust	0	0.98	0.098039
Sim-CL 1	GiniClust	0	0.98	0.098039
Sim-CL 1	GiniClust	0	0.98	0.098039
Sim-CL 1	GiniClust	0	0.98	0.098039
Sim-CL 1	GiniClust	0	0.98	0.098039
Sim-CL 1	GiniClust	0	0.98	0.098039
Sim-CL 1	GiniClust	0	0.98	0.098039
Sim-CL 1	GiniClust	0	0.98	0.098039
Sim-CL 1	GiniClust	0	0.98	0.098039
Sim-CL 1	GiniClust	0	0.98	0.098039
Sim-CL 1	GiniClust	0	0.98	0.098039
Sim-CL 1	GiniClust	0	0.98	0.098039
Sim-CL 1	GiniClust	0	0.98	0.098039
Sim-CL 1	GiniClust	0	0.98	0.098039
Sim-CL 1	GiniClust	0	0.98	0.098039
Sim-CL 1	GiniClust	0	0.98	0.098039
Sim-CL 1	GiniClust	0	0.98	0.098039
Sim-CL 1	GiniClust	0	0.98	0.098039
Sim-CL 1	GiniClust	0	0.98	0.098039
Sim-CL 1	GiniClust	0	0.98	0.098039
Sim-CL 1	GiniClust	0	0.98	0.098039
Sim-CL 1	GiniClust	0	0.98	0.098039
Sim-CL 1	GiniClust	0	0.98	0.098039
Sim-CL 1	GiniClust	0	0.98	0.098039
Sim-CL 1	GiniClust	0	0.98	0.098039
Sim-CL 1	GiniClust	0	0.98	0.098039
Sim-CL 1	GiniClust	0	0.98	0.098039
Sim-CL 1	GiniClust	0	0.98	0.098039
Sim-CL 1	GiniClust	0	0.98	0.098039
Sim-CL 1	GiniClust	0	0.98	0.098039
Sim-CL 1	GiniClust	0	0.98	0.098039
Sim-CL 1	GiniClust	0	0.98	0.098039
Sim-CL 1	GiniClust	1	1	0
Sim-CL 1	GiniClust	0	0.98	0.098039
Sim-CL 1	RaceID	0.053517	0.99	0.040761
Sim-CL 1	RaceID	0.111099	0.99	0.05238
Sim-CL 1	RaceID	0.073541	0.994	0.03255
Sim-CL 1	RaceID	0.016004	0.98	0.084751
Sim-CL 1	RaceID	0.057589	0.99	0.042815
Sim-CL 1	RaceID	0.079084	0.994	0.029145
Sim-CL 1	RaceID	0.013905	0.98	0.08789
Sim-CL 1	RaceID	0.058378	0.992	0.044136
Sim-CL 1	RaceID	0.021413	0.98	0.075536
Sim-CL 1	RaceID	0.068313	0.994	0.032061
Sim-CL 1	RaceID	0.081121	0.996	0.023748
Sim-CL 1	RaceID	0.034106	0.986	0.059988
Sim-CL 1	RaceID	0.057643	0.988	0.050314
Sim-CL 1	RaceID	0.109579	0.994	0.029399
Sim-CL 1	RaceID	0.050752	0.99	0.044153
Sim-CL 1	RaceID	0.017094	0.982	0.079966
Sim-CL 1	RaceID	0.126015	0.996	0.021503
Sim-CL 1	RaceID	0.038361	0.984	0.064816
Sim-CL 1	RaceID	0.027544	0.982	0.083038
Sim-CL 1	RaceID	0.09732	0.99	0.044042
Sim-CL 1	RaceID	0.057375	0.982	0.047293
Sim-CL 1	RaceID	0.03533	0.988	0.05304
Sim-CL 1	RaceID	0.012947	0.98	0.084235
Sim-CL 1	RaceID	0.12316	0.996	0.021864
Sim-CL 1	RaceID	0.051387	0.988	0.05066
Sim-CL 1	RaceID	0.06115	0.99	0.048027
Sim-CL 1	RaceID	0.040987	0.988	0.051324
Sim-CL 1	RaceID	0.082555	0.996	0.021149
Sim-CL 1	RaceID	0.053122	0.99	0.050013
Sim-CL 1	RaceID	0.042644	0.99	0.047837
Sim-CL 1	RaceID	0.083523	0.994	0.030582
Sim-CL 1	RaceID	0.02839	0.986	0.069572
Sim-CL 1	RaceID	0.097434	0.998	0.011336
Sim-CL 1	RaceID	0.065949	0.986	0.039884
Sim-CL 1	RaceID	0.041297	0.988	0.059542
Sim-CL 1	RaceID	0.033261	0.986	0.062332
Sim-CL 1	RaceID	0.058472	0.986	0.042499
Sim-CL 1	RaceID	0.111963	0.994	0.021864
Sim-CL 1	RaceID	0.116598	1	0
Sim-CL 1	RaceID	0.044818	0.986	0.058019
Sim-CL 1	RaceID	0.049025	0.99	0.051698
Sim-CL 1	RaceID	0.075968	0.992	0.036596
Sim-CL 1	RaceID	0.101767	0.996	0.02305
Sim-CL 1	RaceID	0.077285	0.994	0.031701
Sim-CL 1	RaceID	0.030162	0.98	0.071917
Sim-CL 1	RaceID	0.056276	0.992	0.041373
Sim-CL 1	RaceID	0.027017	0.98	0.076703
Sim-CL 1	RaceID	0.036186	0.984	0.060638
Sim-CL 1	RaceID	0.086227	0.98	0.043836
Sim-CL 1	RaceID	0.031464	0.98	0.074435
Sim-CL 1	MarsGT	0.173393	0.996	0.023313
Sim-CL 1	MarsGT	0.17333	0.996	0.023408
Sim-CL 1	MarsGT	0.19609	0.998	0.013156
Sim-CL 1	MarsGT	0.195775	0.998	0.01299
Sim-CL 1	MarsGT	0.115317	0.99	0.049871
Sim-CL 1	MarsGT	0.224533	1	0
Sim-CL 1	MarsGT	0.19898	0.998	0.01268
Sim-CL 1	MarsGT	0.195832	0.998	0.012974
Sim-CL 1	MarsGT	0.037262	0.98	0.083308
Sim-CL 1	MarsGT	0.224099	1	0
Sim-CL 1	MarsGT	0.19599	0.998	0.01294
Sim-CL 1	MarsGT	0.196925	0.998	0.013237
Sim-CL 1	MarsGT	0.195707	0.998	0.013063
Sim-CL 1	MarsGT	0.22403	1	0
Sim-CL 1	MarsGT	0.036611	0.98	0.08356
Sim-CL 1	MarsGT	0.227233	1	0
Sim-CL 1	MarsGT	0.195944	0.998	0.012949
Sim-CL 1	MarsGT	0.195707	0.998	0.013063
Sim-CL 1	MarsGT	0.207656	0.998	0.006702
Sim-CL 1	MarsGT	0.032445	0.98	0.085237
Sim-CL 1	MarsGT	0.888981	0.998	0.014391
Sim-CL 1	MarsGT	0.20866	0.998	0.006702
Sim-CL 1	MarsGT	0.173574	0.996	0.023591
Sim-CL 1	MarsGT	0.224015	1	0
Sim-CL 1	MarsGT	0.197124	0.998	0.01281
Sim-CL 1	MarsGT	0.174321	0.996	0.023767
Sim-CL 1	MarsGT	0.195708	0.998	0.013023
Sim-CL 1	MarsGT	0.225014	1	0
Sim-CL 1	MarsGT	0.153841	0.994	0.03228
Sim-CL 1	MarsGT	0.195734	0.998	0.013079
Sim-CL 1	MarsGT	0.17686	0.996	0.022635
Sim-CL 1	MarsGT	0.173332	0.996	0.023392
Sim-CL 1	MarsGT	0.207217	0.998	0.006702
Sim-CL 1	MarsGT	0.207194	0.998	0.006702
Sim-CL 1	MarsGT	0.197953	0.998	0.012746
Sim-CL 1	MarsGT	0.198515	0.998	0.012708
Sim-CL 1	MarsGT	0.154749	0.994	0.032024
Sim-CL 1	MarsGT	0.195696	0.998	0.013039
Sim-CL 1	MarsGT	0.224298	1	0
Sim-CL 1	MarsGT	0.224754	1	0
Sim-CL 1	MarsGT	0.227067	1	0
Sim-CL 1	MarsGT	0.067657	0.98	0.073889
Sim-CL 1	MarsGT	0.196147	0.998	0.013163
Sim-CL 1	MarsGT	0.157925	0.994	0.031419
Sim-CL 1	MarsGT	0.153007	0.994	0.032714
Sim-CL 1	MarsGT	0.17409	0.996	0.023066
Sim-CL 1	MarsGT	0.896503	0.998	0.006702
Sim-CL 1	MarsGT	0.19683	0.998	0.01323
Sim-CL 1	MarsGT	0.22435	1	0
Sim-CL 1	MarsGT	0.035354	0.98	0.084054
Sim-CL 2	SCMER	0.032183	0.96	0.150949
Sim-CL 2	SCMER	0.02578	0.96	0.161361
Sim-CL 2	SCMER	0.026983	0.96	0.15946
Sim-CL 2	SCMER	0.017166	0.96	0.174111
Sim-CL 2	SCMER	0.023458	0.96	0.164348
Sim-CL 2	SCMER	0.020566	0.96	0.168551
Sim-CL 2	SCMER	0.02235	0.96	0.16587
Sim-CL 2	SCMER	0.03212	0.96	0.155537
Sim-CL 2	SCMER	0.024015	0.96	0.164375
Sim-CL 2	SCMER	0.013287	0.96	0.179793
Sim-CL 2	SCMER	0.012866	0.96	0.179657
Sim-CL 2	SCMER	0.019517	0.96	0.169435
Sim-CL 2	SCMER	0.040731	0.96	0.142148
Sim-CL 2	SCMER	0.0211	0.96	0.168355
Sim-CL 2	SCMER	0.034279	0.96	0.147351
Sim-CL 2	SCMER	0.033084	0.96	0.153058
Sim-CL 2	SCMER	0.02679	0.96	0.159652
Sim-CL 2	SCMER	0.030047	0.96	0.155278
Sim-CL 2	SCMER	0.02524	0.96	0.161608
Sim-CL 2	SCMER	0.017791	0.96	0.173181
Sim-CL 2	SCMER	0.021577	0.96	0.167976
Sim-CL 2	SCMER	0.02472	0.96	0.162549
Sim-CL 2	SCMER	0.038406	0.96	0.146254
Sim-CL 2	SCMER	0.034683	0.96	0.146614
Sim-CL 2	SCMER	0.020743	0.96	0.168167
Sim-CL 2	SCMER	0.020719	0.96	0.16722
Sim-CL 2	SCMER	0.028542	0.96	0.159601
Sim-CL 2	SCMER	0.026222	0.96	0.160951
Sim-CL 2	SCMER	0.027232	0.96	0.160781
Sim-CL 2	SCMER	0.019561	0.96	0.170961
Sim-CL 2	SCMER	0.036497	0.96	0.146347
Sim-CL 2	SCMER	0.031098	0.96	0.154195
Sim-CL 2	SCMER	0.031665	0.96	0.155585
Sim-CL 2	SCMER	0.028746	0.96	0.158948
Sim-CL 2	SCMER	0.018891	0.96	0.170151
Sim-CL 2	SCMER	0.03784	0.96	0.147701
Sim-CL 2	SCMER	0.019034	0.96	0.17109
Sim-CL 2	SCMER	0.027263	0.96	0.160144
Sim-CL 2	SCMER	0.019043	0.96	0.170218
Sim-CL 2	SCMER	0.027099	0.96	0.159285
Sim-CL 2	SCMER	0.032425	0.96	0.153516
Sim-CL 2	SCMER	0.016981	0.96	0.175026
Sim-CL 2	SCMER	0.028001	0.96	0.157483
Sim-CL 2	SCMER	0.02733	0.96	0.158045
Sim-CL 2	SCMER	0.022438	0.96	0.164955
Sim-CL 2	SCMER	0.015365	0.96	0.176737
Sim-CL 2	SCMER	0.044924	0.96	0.135751
Sim-CL 2	SCMER	0.017031	0.96	0.173113
Sim-CL 2	SCMER	0.029572	0.96	0.156339
Sim-CL 2	SCMER	0.020665	0.96	0.167445
Sim-CL 2	GiniClust	0	0.96	0.19567
Sim-CL 2	GiniClust	0	0.96	0.19567
Sim-CL 2	GiniClust	0	0.96	0.19567
Sim-CL 2	GiniClust	0	0.96	0.19567
Sim-CL 2	GiniClust	0	0.96	0.19567
Sim-CL 2	GiniClust	0	0.96	0.19567
Sim-CL 2	GiniClust	0	0.96	0.19567
Sim-CL 2	GiniClust	0	0.96	0.19567
Sim-CL 2	GiniClust	0	0.96	0.19567
Sim-CL 2	GiniClust	0	0.96	0.19567
Sim-CL 2	GiniClust	0	0.96	0.19567
Sim-CL 2	GiniClust	0	0.96	0.19567
Sim-CL 2	GiniClust	0	0.96	0.19567
Sim-CL 2	GiniClust	0	0.96	0.19567
Sim-CL 2	GiniClust	0	0.96	0.19567
Sim-CL 2	GiniClust	0	0.96	0.19567
Sim-CL 2	GiniClust	0	0.96	0.19567
Sim-CL 2	GiniClust	0	0.96	0.19567
Sim-CL 2	GiniClust	0	0.96	0.19567
Sim-CL 2	GiniClust	0	0.96	0.19567
Sim-CL 2	GiniClust	0	0.96	0.19567
Sim-CL 2	GiniClust	0	0.96	0.19567
Sim-CL 2	GiniClust	0	0.96	0.19567
Sim-CL 2	GiniClust	0	0.96	0.19567
Sim-CL 2	GiniClust	0	0.96	0.19567
Sim-CL 2	GiniClust	0	0.96	0.19567
Sim-CL 2	GiniClust	0	0.96	0.19567
Sim-CL 2	GiniClust	0	0.96	0.19567
Sim-CL 2	GiniClust	0	0.96	0.19567
Sim-CL 2	GiniClust	0	0.96	0.19567
Sim-CL 2	GiniClust	0	0.96	0.19567
Sim-CL 2	GiniClust	0	0.96	0.19567
Sim-CL 2	GiniClust	0	0.96	0.19567
Sim-CL 2	GiniClust	0	0.96	0.19567
Sim-CL 2	GiniClust	0	0.96	0.19567
Sim-CL 2	GiniClust	0	0.96	0.19567
Sim-CL 2	GiniClust	0	0.96	0.19567
Sim-CL 2	GiniClust	0	0.96	0.19567
Sim-CL 2	GiniClust	0	0.96	0.19567
Sim-CL 2	GiniClust	0	0.96	0.19567
Sim-CL 2	GiniClust	0.518724	0.976	0.123644
Sim-CL 2	GiniClust	0	0.96	0.19567
Sim-CL 2	GiniClust	0	0.96	0.19567
Sim-CL 2	GiniClust	0	0.96	0.19567
Sim-CL 2	GiniClust	0	0.96	0.19567
Sim-CL 2	GiniClust	0	0.96	0.19567
Sim-CL 2	GiniClust	0	0.96	0.19567
Sim-CL 2	GiniClust	0	0.96	0.19567
Sim-CL 2	GiniClust	0	0.96	0.19567
Sim-CL 2	GiniClust	0	0.96	0.19567
Sim-CL 2	RaceID	0.072601	0.968	0.121038
Sim-CL 2	RaceID	0.065097	0.97	0.130194
Sim-CL 2	RaceID	0.063784	0.97	0.125176
Sim-CL 2	RaceID	0.109573	0.984	0.060501
Sim-CL 2	RaceID	0.103624	0.976	0.081566
Sim-CL 2	RaceID	0.079288	0.976	0.109246
Sim-CL 2	RaceID	0.079197	0.978	0.104508
Sim-CL 2	RaceID	0.062734	0.968	0.139112
Sim-CL 2	RaceID	0.04294	0.96	0.165137
Sim-CL 2	RaceID	0.091997	0.978	0.10414
Sim-CL 2	RaceID	0.077462	0.97	0.119909
Sim-CL 2	RaceID	0.100149	0.98	0.091205
Sim-CL 2	RaceID	0.10909	0.984	0.082279
Sim-CL 2	RaceID	0.104537	0.978	0.090472
Sim-CL 2	RaceID	0.131414	0.962	0.130126
Sim-CL 2	RaceID	0.065379	0.97	0.117436
Sim-CL 2	RaceID	0.036211	0.962	0.158128
Sim-CL 2	RaceID	0.039125	0.966	0.144628
Sim-CL 2	RaceID	0.030762	0.962	0.161947
Sim-CL 2	RaceID	0.092282	0.97	0.111963
Sim-CL 2	RaceID	0.043677	0.966	0.152016
Sim-CL 2	RaceID	0.06763	0.97	0.120994
Sim-CL 2	RaceID	0.094512	0.974	0.086162
Sim-CL 2	RaceID	0.04245	0.962	0.149001
Sim-CL 2	RaceID	0.087905	0.974	0.098883
Sim-CL 2	RaceID	0.107193	0.986	0.072524
Sim-CL 2	RaceID	0.088755	0.98	0.096332
Sim-CL 2	RaceID	0.075467	0.968	0.128488
Sim-CL 2	RaceID	0.118107	0.978	0.096384
Sim-CL 2	RaceID	0.050376	0.962	0.143065
Sim-CL 2	RaceID	0.059021	0.968	0.13368
Sim-CL 2	RaceID	0.076588	0.972	0.100225
Sim-CL 2	RaceID	0.093997	0.976	0.107708
Sim-CL 2	RaceID	0.079865	0.972	0.108544
Sim-CL 2	RaceID	0.085537	0.976	0.099233
Sim-CL 2	RaceID	0.079336	0.972	0.101489
Sim-CL 2	RaceID	0.100301	0.978	0.096873
Sim-CL 2	RaceID	0.090983	0.97	0.120747
Sim-CL 2	RaceID	0.050808	0.962	0.131402
Sim-CL 2	RaceID	0.022642	0.96	0.179088
Sim-CL 2	RaceID	0.068878	0.972	0.110382
Sim-CL 2	RaceID	0.052617	0.968	0.138771
Sim-CL 2	RaceID	0.089267	0.97	0.118883
Sim-CL 2	RaceID	0.050283	0.966	0.14278
Sim-CL 2	RaceID	0.067364	0.966	0.148314
Sim-CL 2	RaceID	0.08296	0.972	0.088889
Sim-CL 2	RaceID	0.064261	0.97	0.128214
Sim-CL 2	RaceID	0.064535	0.974	0.122616
Sim-CL 2	RaceID	0.046929	0.968	0.147958
Sim-CL 2	RaceID	0.076513	0.974	0.110019
Sim-CL 2	MarsGT	0.348193	0.998	0.012898
Sim-CL 2	MarsGT	0.292304	0.978	0.046859
Sim-CL 2	MarsGT	0.332075	0.996	0.022838
Sim-CL 2	MarsGT	0.227511	0.984	0.085227
Sim-CL 2	MarsGT	0.337942	0.994	0.014045
Sim-CL 2	MarsGT	0.772025	0.986	0.031411
Sim-CL 2	MarsGT	0.204713	0.978	0.096748
Sim-CL 2	MarsGT	0.306764	0.99	0.041019
Sim-CL 2	MarsGT	0.334862	0.994	0.017864
Sim-CL 2	MarsGT	0.310479	0.992	0.03083
Sim-CL 2	MarsGT	0.300754	0.992	0.040887
Sim-CL 2	MarsGT	0.338888	0.996	0.022236
Sim-CL 2	MarsGT	0.300461	0.992	0.03944
Sim-CL 2	MarsGT	0.292579	0.992	0.046284
Sim-CL 2	MarsGT	0.284637	0.978	0.05074
Sim-CL 2	MarsGT	0.227919	0.98	0.085161
Sim-CL 2	MarsGT	0.289761	0.978	0.047019
Sim-CL 2	MarsGT	0.27973	0.98	0.054653
Sim-CL 2	MarsGT	0.301388	0.984	0.030759
Sim-CL 2	MarsGT	0.291929	0.978	0.046878
Sim-CL 2	MarsGT	0.294313	0.992	0.044557
Sim-CL 2	MarsGT	0.286704	0.978	0.050417
Sim-CL 2	MarsGT	0.316059	0.994	0.032988
Sim-CL 2	MarsGT	0.268521	0.978	0.059582
Sim-CL 2	MarsGT	0.268457	0.976	0.058453
Sim-CL 2	MarsGT	0.305614	0.98	0.039334
Sim-CL 2	MarsGT	0.185176	0.976	0.106808
Sim-CL 2	MarsGT	0.333177	0.996	0.019659
Sim-CL 2	MarsGT	0.202056	0.978	0.098408
Sim-CL 2	MarsGT	0.249713	0.976	0.070713
Sim-CL 2	MarsGT	0.31369	0.978	0.035767
Sim-CL 2	MarsGT	0.301447	0.976	0.04113
Sim-CL 2	MarsGT	0.230444	0.98	0.08356
Sim-CL 2	MarsGT	0.307666	0.994	0.036124
Sim-CL 2	MarsGT	0.313069	0.978	0.035767
Sim-CL 2	MarsGT	0.521432	0.96	0.077187
Sim-CL 2	MarsGT	0.37127	1	0
Sim-CL 2	MarsGT	0.316451	0.994	0.031918
Sim-CL 2	MarsGT	0.25896	0.988	0.064103
Sim-CL 2	MarsGT	0.185383	0.976	0.106709
Sim-CL 2	MarsGT	0.242262	0.974	0.063009
Sim-CL 2	MarsGT	0.277414	0.98	0.055136
Sim-CL 2	MarsGT	0.289067	0.992	0.045222
Sim-CL 2	MarsGT	0.33576	0.992	0.035871
Sim-CL 2	MarsGT	0.285737	0.992	0.048794
Sim-CL 2	MarsGT	0.267699	0.974	0.056883
Sim-CL 2	MarsGT	0.186475	0.976	0.106203
Sim-CL 2	MarsGT	0.305925	0.98	0.039381
Sim-CL 2	MarsGT	0.633041	0.962	0.06365
Sim-CL 2	MarsGT	0.272212	0.97	0.052746
Sim-PBMC 1	SCMER	0.007581	0.98	0.087897
Sim-PBMC 1	SCMER	0.018435	0.98	0.073742
Sim-PBMC 1	SCMER	0.013584	0.98	0.080449
Sim-PBMC 1	SCMER	0.028141	0.98	0.062111
Sim-PBMC 1	SCMER	0.037952	0.982	0.047082
Sim-PBMC 1	SCMER	0.027273	0.98	0.062269
Sim-PBMC 1	SCMER	0.025271	0.98	0.064787
Sim-PBMC 1	SCMER	0.021301	0.98	0.072309
Sim-PBMC 1	SCMER	0.011898	0.98	0.083176
Sim-PBMC 1	SCMER	0.032475	0.98	0.056797
Sim-PBMC 1	SCMER	0.041044	0.98	0.045404
Sim-PBMC 1	SCMER	0.019351	0.98	0.072296
Sim-PBMC 1	SCMER	0.012931	0.98	0.081493
Sim-PBMC 1	SCMER	0.012587	0.98	0.081618
Sim-PBMC 1	SCMER	0.063236	0.996	0.016306
Sim-PBMC 1	SCMER	0.013087	0.98	0.081512
Sim-PBMC 1	SCMER	0.048393	0.992	0.033856
Sim-PBMC 1	SCMER	0.011307	0.98	0.08336
Sim-PBMC 1	SCMER	0.009589	0.98	0.086291
Sim-PBMC 1	SCMER	0.017274	0.98	0.074604
Sim-PBMC 1	SCMER	0.036779	0.98	0.054919
Sim-PBMC 1	SCMER	0.017727	0.98	0.074352
Sim-PBMC 1	SCMER	0.028299	0.98	0.061245
Sim-PBMC 1	SCMER	0.040333	0.98	0.052942
Sim-PBMC 1	SCMER	0.012923	0.98	0.08093
Sim-PBMC 1	SCMER	0.017863	0.98	0.074605
Sim-PBMC 1	SCMER	0.012293	0.98	0.082154
Sim-PBMC 1	SCMER	0.021686	0.98	0.06996
Sim-PBMC 1	SCMER	0.021996	0.98	0.069776
Sim-PBMC 1	SCMER	0.024424	0.98	0.066493
Sim-PBMC 1	SCMER	0.036809	0.98	0.052205
Sim-PBMC 1	SCMER	0.02725	0.98	0.064998
Sim-PBMC 1	SCMER	0.025842	0.98	0.065051
Sim-PBMC 1	SCMER	0.011305	0.98	0.08296
Sim-PBMC 1	SCMER	0.017777	0.98	0.076422
Sim-PBMC 1	SCMER	0.007662	0.98	0.088924
Sim-PBMC 1	SCMER	0.013756	0.98	0.07904
Sim-PBMC 1	SCMER	0.0262	0.98	0.068533
Sim-PBMC 1	SCMER	0.033926	0.98	0.05322
Sim-PBMC 1	SCMER	0.012954	0.98	0.080893
Sim-PBMC 1	SCMER	0.016595	0.98	0.077162
Sim-PBMC 1	SCMER	0.029142	0.98	0.061961
Sim-PBMC 1	SCMER	0.014634	0.98	0.08083
Sim-PBMC 1	SCMER	0.020138	0.98	0.071667
Sim-PBMC 1	SCMER	0.003986	0.98	0.093077
Sim-PBMC 1	SCMER	0.020897	0.98	0.071165
Sim-PBMC 1	SCMER	0.011518	0.98	0.083604
Sim-PBMC 1	SCMER	0.023717	0.98	0.066993
Sim-PBMC 1	SCMER	0.014641	0.98	0.079031
Sim-PBMC 1	SCMER	0.03047	0.98	0.057788
Sim-PBMC 1	GiniClust	1	1	0
Sim-PBMC 1	GiniClust	0	0.98	0.098039
Sim-PBMC 1	GiniClust	1	1	0
Sim-PBMC 1	GiniClust	0	0.98	0.098039
Sim-PBMC 1	GiniClust	0	0.98	0.098039
Sim-PBMC 1	GiniClust	1	1	0
Sim-PBMC 1	GiniClust	0	0.98	0.098039
Sim-PBMC 1	GiniClust	1	1	0
Sim-PBMC 1	GiniClust	0	0.98	0.098039
Sim-PBMC 1	GiniClust	0	0.98	0.098039
Sim-PBMC 1	GiniClust	1	1	0
Sim-PBMC 1	GiniClust	0	0.98	0.098039
Sim-PBMC 1	GiniClust	0	0.98	0.098039
Sim-PBMC 1	GiniClust	0	0.98	0.098039
Sim-PBMC 1	GiniClust	1	1	0
Sim-PBMC 1	GiniClust	1	1	0
Sim-PBMC 1	GiniClust	0	0.98	0.098039
Sim-PBMC 1	GiniClust	0	0.98	0.098039
Sim-PBMC 1	GiniClust	0	0.98	0.098039
Sim-PBMC 1	GiniClust	1	1	0
Sim-PBMC 1	GiniClust	0	0.98	0.098039
Sim-PBMC 1	GiniClust	1	1	0
Sim-PBMC 1	GiniClust	1	1	0
Sim-PBMC 1	GiniClust	0	0.98	0.098039
Sim-PBMC 1	GiniClust	0	0.98	0.098039
Sim-PBMC 1	GiniClust	0	0.98	0.098039
Sim-PBMC 1	GiniClust	0	0.98	0.098039
Sim-PBMC 1	GiniClust	0	0.98	0.098039
Sim-PBMC 1	GiniClust	0	0.98	0.098039
Sim-PBMC 1	GiniClust	1	1	0
Sim-PBMC 1	GiniClust	1	1	0
Sim-PBMC 1	GiniClust	1	1	0
Sim-PBMC 1	GiniClust	1	1	0
Sim-PBMC 1	GiniClust	0	0.98	0.098039
Sim-PBMC 1	GiniClust	0	0.98	0.098039
Sim-PBMC 1	GiniClust	0	0.98	0.098039
Sim-PBMC 1	GiniClust	0	0.98	0.098039
Sim-PBMC 1	GiniClust	0	0.98	0.098039
Sim-PBMC 1	GiniClust	1	1	0
Sim-PBMC 1	GiniClust	0	0.98	0.098039
Sim-PBMC 1	GiniClust	0	0.98	0.098039
Sim-PBMC 1	GiniClust	0	0.98	0.098039
Sim-PBMC 1	GiniClust	0	0.98	0.098039
Sim-PBMC 1	GiniClust	0	0.98	0.098039
Sim-PBMC 1	GiniClust	0	0.98	0.098039
Sim-PBMC 1	GiniClust	0	0.98	0.098039
Sim-PBMC 1	GiniClust	0	0.98	0.098039
Sim-PBMC 1	GiniClust	0.888981	0.998	0.014391
Sim-PBMC 1	GiniClust	0	0.98	0.098039
Sim-PBMC 1	GiniClust	0	0.98	0.098039
Sim-PBMC 1	RaceID	0.047182	0.98	0.033651
Sim-PBMC 1	RaceID	0.065151	0.994	0.014045
Sim-PBMC 1	RaceID	0.056479	0.98	0.029065
Sim-PBMC 1	RaceID	0.049934	0.98	0.041879
Sim-PBMC 1	RaceID	0.060844	0.98	0.038191
Sim-PBMC 1	RaceID	0.066333	0.982	0.026287
Sim-PBMC 1	RaceID	0.052134	0.98	0.027726
Sim-PBMC 1	RaceID	0.075246	0.98	0.037363
Sim-PBMC 1	RaceID	0.056243	0.98	0.044987
Sim-PBMC 1	RaceID	0.080256	0.98	0.043181
Sim-PBMC 1	RaceID	0.073832	0.98	0.029065
Sim-PBMC 1	RaceID	0.054469	0.98	0.035594
Sim-PBMC 1	RaceID	0.044854	0.98	0.052942
Sim-PBMC 1	RaceID	0.056635	0.982	0.039998
Sim-PBMC 1	RaceID	0.067543	0.99	0.019095
Sim-PBMC 1	RaceID	0.052641	0.98	0.033651
Sim-PBMC 1	RaceID	0.055365	0.98	0.044987
Sim-PBMC 1	RaceID	0.059793	0.98	0.027726
Sim-PBMC 1	RaceID	0.077738	0.98	0.038986
Sim-PBMC 1	RaceID	0.086886	0.992	0.016752
Sim-PBMC 1	RaceID	0.067452	0.98	0.032601
Sim-PBMC 1	RaceID	0.057766	0.988	0.028844
Sim-PBMC 1	RaceID	0.048577	0.98	0.032601
Sim-PBMC 1	RaceID	0.061571	0.98	0.047164
Sim-PBMC 1	RaceID	0.053575	0.98	0.037363
Sim-PBMC 1	RaceID	0.04947	0.98	0.038986
Sim-PBMC 1	RaceID	0.061695	0.98	0.032601
Sim-PBMC 1	RaceID	0.069807	0.984	0.024731
Sim-PBMC 1	RaceID	0.039163	0.98	0.056143
Sim-PBMC 1	RaceID	0.070507	0.99	0.019095
Sim-PBMC 1	RaceID	0.05526	0.98	0.03975
Sim-PBMC 1	RaceID	0.070201	0.98	0.027726
Sim-PBMC 1	RaceID	0.063455	0.988	0.028318
Sim-PBMC 1	RaceID	0.070291	0.984	0.024731
Sim-PBMC 1	RaceID	0.059222	0.98	0.038986
Sim-PBMC 1	RaceID	0.059437	0.98	0.031492
Sim-PBMC 1	RaceID	0.06376	0.98	0.046642
Sim-PBMC 1	RaceID	0.058097	0.98	0.041879
Sim-PBMC 1	RaceID	0.087499	0.98	0.038986
Sim-PBMC 1	RaceID	0.090629	0.982	0.026287
Sim-PBMC 1	RaceID	0.098554	0.98	0.033651
Sim-PBMC 1	RaceID	0.077935	0.98	0.031492
Sim-PBMC 1	RaceID	0.087248	0.98	0.046642
Sim-PBMC 1	RaceID	0.068281	0.98	0.047674
Sim-PBMC 1	RaceID	0.044986	0.98	0.041879
Sim-PBMC 1	RaceID	0.054937	0.98	0.036498
Sim-PBMC 1	RaceID	0.062523	0.98	0.031492
Sim-PBMC 1	RaceID	0.05161	0.98	0.043801
Sim-PBMC 1	RaceID	0.056529	0.98	0.032601
Sim-PBMC 1	RaceID	0.046853	0.986	0.042442
Sim-PBMC 1	MarsGT	0.289184	1	0
Sim-PBMC 1	MarsGT	0.227948	1	0
Sim-PBMC 1	MarsGT	0.303969	1	0
Sim-PBMC 1	MarsGT	1	1	0
Sim-PBMC 1	MarsGT	0.306996	1	0
Sim-PBMC 1	MarsGT	0.224015	1	0
Sim-PBMC 1	MarsGT	0.244685	1	0
Sim-PBMC 1	MarsGT	0.281172	1	0
Sim-PBMC 1	MarsGT	0.230807	1	0
Sim-PBMC 1	MarsGT	0.224754	1	0
Sim-PBMC 1	MarsGT	0.277004	1	0
Sim-PBMC 1	MarsGT	1	1	0
Sim-PBMC 1	MarsGT	0.224049	1	0
Sim-PBMC 1	MarsGT	0.303969	1	0
Sim-PBMC 1	MarsGT	0.198087	0.998	0.012737
Sim-PBMC 1	MarsGT	0.251208	1	0
Sim-PBMC 1	MarsGT	0.291659	1	0
Sim-PBMC 1	MarsGT	0.289184	1	0
Sim-PBMC 1	MarsGT	0.290411	1	0
Sim-PBMC 1	MarsGT	0.223997	1	0
Sim-PBMC 1	MarsGT	0.224298	1	0
Sim-PBMC 1	MarsGT	0.227581	1	0
Sim-PBMC 1	MarsGT	0.196412	0.998	0.013193
Sim-PBMC 1	MarsGT	0.299638	1	0
Sim-PBMC 1	MarsGT	0.22542	1	0
Sim-PBMC 1	MarsGT	1	1	0
Sim-PBMC 1	MarsGT	1	1	0
Sim-PBMC 1	MarsGT	1	1	0
Sim-PBMC 1	MarsGT	0.290411	1	0
Sim-PBMC 1	MarsGT	0.282258	1	0
Sim-PBMC 1	MarsGT	0.272169	1	0
Sim-PBMC 1	MarsGT	0.251208	1	0
Sim-PBMC 1	MarsGT	0.262045	1	0
Sim-PBMC 1	MarsGT	0.308553	1	0
Sim-PBMC 1	MarsGT	0.280103	1	0
Sim-PBMC 1	MarsGT	1	1	0
Sim-PBMC 1	MarsGT	0.254959	1	0
Sim-PBMC 1	MarsGT	0.260537	1	0
Sim-PBMC 1	MarsGT	0.27802	1	0
Sim-PBMC 1	MarsGT	0.256969	1	0
Sim-PBMC 1	MarsGT	0.888981	0.998	0.014391
Sim-PBMC 1	MarsGT	0.197021	0.998	0.012819
Sim-PBMC 1	MarsGT	0.275022	1	0
Sim-PBMC 1	MarsGT	0.224407	1	0
Sim-PBMC 1	MarsGT	0.224015	1	0
Sim-PBMC 1	MarsGT	0.259076	1	0
Sim-PBMC 1	MarsGT	0.283364	1	0
Sim-PBMC 1	MarsGT	0.222989	0.998	0.013775
Sim-PBMC 1	MarsGT	1	1	0
Sim-PBMC 1	MarsGT	0.262999	1	0
Sim-PBMC 2	SCMER	0.048872	0.96	0.13313
Sim-PBMC 2	SCMER	0.033198	0.96	0.151278
Sim-PBMC 2	SCMER	0.027212	0.96	0.162661
Sim-PBMC 2	SCMER	0.048195	0.96	0.129427
Sim-PBMC 2	SCMER	0.049361	0.96	0.131149
Sim-PBMC 2	SCMER	0.023845	0.96	0.161714
Sim-PBMC 2	SCMER	0.0831	0.978	0.084671
Sim-PBMC 2	SCMER	0.062493	0.96	0.113659
Sim-PBMC 2	SCMER	0.049236	0.96	0.13125
Sim-PBMC 2	SCMER	0.017414	0.96	0.172975
Sim-PBMC 2	SCMER	0.030432	0.96	0.155181
Sim-PBMC 2	SCMER	0.024312	0.96	0.164995
Sim-PBMC 2	SCMER	0.017271	0.96	0.173963
Sim-PBMC 2	SCMER	0.028231	0.96	0.158788
Sim-PBMC 2	SCMER	0.035708	0.96	0.146247
Sim-PBMC 2	SCMER	0.050095	0.96	0.129987
Sim-PBMC 2	SCMER	0.024997	0.96	0.163072
Sim-PBMC 2	SCMER	0.020864	0.96	0.169363
Sim-PBMC 2	SCMER	0.032578	0.96	0.154179
Sim-PBMC 2	SCMER	0.043358	0.96	0.13532
Sim-PBMC 2	SCMER	0.062966	0.97	0.110945
Sim-PBMC 2	SCMER	0.043253	0.96	0.140145
Sim-PBMC 2	SCMER	0.020392	0.96	0.168242
Sim-PBMC 2	SCMER	0.050398	0.96	0.12709
Sim-PBMC 2	SCMER	0.028871	0.96	0.156767
Sim-PBMC 2	SCMER	0.051567	0.96	0.126572
Sim-PBMC 2	SCMER	0.036481	0.96	0.14666
Sim-PBMC 2	SCMER	0.018554	0.96	0.170024
Sim-PBMC 2	SCMER	0.029257	0.96	0.155449
Sim-PBMC 2	SCMER	0.041927	0.96	0.142733
Sim-PBMC 2	SCMER	0.057828	0.96	0.121854
Sim-PBMC 2	SCMER	0.031633	0.96	0.152758
Sim-PBMC 2	SCMER	0.035603	0.96	0.146469
Sim-PBMC 2	SCMER	0.029303	0.96	0.156944
Sim-PBMC 2	SCMER	0.030905	0.96	0.154467
Sim-PBMC 2	SCMER	0.058122	0.96	0.119624
Sim-PBMC 2	SCMER	0.01834	0.96	0.169704
Sim-PBMC 2	SCMER	0.038727	0.96	0.143955
Sim-PBMC 2	SCMER	0.072472	0.96	0.104237
Sim-PBMC 2	SCMER	0.020137	0.96	0.168598
Sim-PBMC 2	SCMER	0.026532	0.96	0.160166
Sim-PBMC 2	SCMER	0.04574	0.96	0.133331
Sim-PBMC 2	SCMER	0.023581	0.96	0.163301
Sim-PBMC 2	SCMER	0.030409	0.96	0.156439
Sim-PBMC 2	SCMER	0.040896	0.96	0.13842
Sim-PBMC 2	SCMER	0.031865	0.96	0.151818
Sim-PBMC 2	SCMER	0.019484	0.96	0.170067
Sim-PBMC 2	SCMER	0.037726	0.96	0.144558
Sim-PBMC 2	SCMER	0.033258	0.96	0.149946
Sim-PBMC 2	SCMER	0.095695	0.978	0.075835
Sim-PBMC 2	GiniClust	0.667593	0.98	0.097631
Sim-PBMC 2	GiniClust	0	0.96	0.19567
Sim-PBMC 2	GiniClust	0	0.96	0.19567
Sim-PBMC 2	GiniClust	0.667593	0.98	0.097631
Sim-PBMC 2	GiniClust	0.667593	0.98	0.097631
Sim-PBMC 2	GiniClust	0	0.96	0.19567
Sim-PBMC 2	GiniClust	0.667593	0.98	0.097631
Sim-PBMC 2	GiniClust	0.667593	0.98	0.097631
Sim-PBMC 2	GiniClust	0	0.96	0.19567
Sim-PBMC 2	GiniClust	0.667593	0.98	0.097631
Sim-PBMC 2	GiniClust	0	0.96	0.19567
Sim-PBMC 2	GiniClust	0.667593	0.98	0.097631
Sim-PBMC 2	GiniClust	0	0.96	0.19567
Sim-PBMC 2	GiniClust	0	0.96	0.19567
Sim-PBMC 2	GiniClust	0.667593	0.98	0.097631
Sim-PBMC 2	GiniClust	0	0.96	0.19567
Sim-PBMC 2	GiniClust	0	0.96	0.19567
Sim-PBMC 2	GiniClust	0	0.96	0.19567
Sim-PBMC 2	GiniClust	0.667593	0.98	0.097631
Sim-PBMC 2	GiniClust	0	0.96	0.19567
Sim-PBMC 2	GiniClust	0.667593	0.98	0.097631
Sim-PBMC 2	GiniClust	0	0.96	0.19567
Sim-PBMC 2	GiniClust	0	0.96	0.19567
Sim-PBMC 2	GiniClust	0	0.96	0.19567
Sim-PBMC 2	GiniClust	0	0.96	0.19567
Sim-PBMC 2	GiniClust	0.667593	0.98	0.097631
Sim-PBMC 2	GiniClust	0.667593	0.98	0.097631
Sim-PBMC 2	GiniClust	0	0.96	0.19567
Sim-PBMC 2	GiniClust	0.667593	0.98	0.097631
Sim-PBMC 2	GiniClust	0	0.96	0.19567
Sim-PBMC 2	GiniClust	0	0.96	0.19567
Sim-PBMC 2	GiniClust	0	0.96	0.19567
Sim-PBMC 2	GiniClust	0.667593	0.98	0.097631
Sim-PBMC 2	GiniClust	0.667593	0.98	0.097631
Sim-PBMC 2	GiniClust	0	0.96	0.19567
Sim-PBMC 2	GiniClust	0.667593	0.98	0.097631
Sim-PBMC 2	GiniClust	0.667593	0.98	0.097631
Sim-PBMC 2	GiniClust	0.667593	0.98	0.097631
Sim-PBMC 2	GiniClust	0.667593	0.98	0.097631
Sim-PBMC 2	GiniClust	0	0.96	0.19567
Sim-PBMC 2	GiniClust	0	0.96	0.19567
Sim-PBMC 2	GiniClust	0.667593	0.98	0.097631
Sim-PBMC 2	GiniClust	0.667593	0.98	0.097631
Sim-PBMC 2	GiniClust	0.667593	0.98	0.097631
Sim-PBMC 2	GiniClust	0	0.96	0.19567
Sim-PBMC 2	GiniClust	0	0.96	0.19567
Sim-PBMC 2	GiniClust	0	0.96	0.19567
Sim-PBMC 2	GiniClust	0	0.96	0.19567
Sim-PBMC 2	GiniClust	0	0.96	0.19567
Sim-PBMC 2	GiniClust	0	0.96	0.19567
Sim-PBMC 2	RaceID	0.113366	0.972	0.065298
Sim-PBMC 2	RaceID	0.122038	0.96	0.077741
Sim-PBMC 2	RaceID	0.118878	0.974	0.054878
Sim-PBMC 2	RaceID	0.146353	0.968	0.063842
Sim-PBMC 2	RaceID	0.076526	0.962	0.114428
Sim-PBMC 2	RaceID	0.075394	0.96	0.105959
Sim-PBMC 2	RaceID	0.093603	0.97	0.081315
Sim-PBMC 2	RaceID	0.088936	0.972	0.080375
Sim-PBMC 2	RaceID	0.130912	0.968	0.081149
Sim-PBMC 2	RaceID	0.076819	0.96	0.125054
Sim-PBMC 2	RaceID	0.105968	0.966	0.08976
Sim-PBMC 2	RaceID	0.083394	0.96	0.104638
Sim-PBMC 2	RaceID	0.106067	0.962	0.092713
Sim-PBMC 2	RaceID	0.100934	0.97	0.077458
Sim-PBMC 2	RaceID	0.090444	0.968	0.087711
Sim-PBMC 2	RaceID	0.08778	0.962	0.088301
Sim-PBMC 2	RaceID	0.11112	0.96	0.08454
Sim-PBMC 2	RaceID	0.100305	0.96	0.102717
Sim-PBMC 2	RaceID	0.122919	0.978	0.05346
Sim-PBMC 2	RaceID	0.095678	0.968	0.092107
Sim-PBMC 2	RaceID	0.112334	0.972	0.070723
Sim-PBMC 2	RaceID	0.118904	0.972	0.060582
Sim-PBMC 2	RaceID	0.090394	0.97	0.096397
Sim-PBMC 2	RaceID	0.094982	0.968	0.084119
Sim-PBMC 2	RaceID	0.093495	0.962	0.088929
Sim-PBMC 2	RaceID	0.084543	0.968	0.094747
Sim-PBMC 2	RaceID	0.100783	0.974	0.084245
Sim-PBMC 2	RaceID	0.089474	0.978	0.093286
Sim-PBMC 2	RaceID	0.058163	0.96	0.139164
Sim-PBMC 2	RaceID	0.097449	0.96	0.09654
Sim-PBMC 2	RaceID	0.115235	0.968	0.062988
Sim-PBMC 2	RaceID	0.079468	0.96	0.105395
Sim-PBMC 2	RaceID	0.097455	0.96	0.083491
Sim-PBMC 2	RaceID	0.106413	0.98	0.061284
Sim-PBMC 2	RaceID	0.101002	0.976	0.077759
Sim-PBMC 2	RaceID	0.085972	0.96	0.116461
Sim-PBMC 2	RaceID	0.103889	0.968	0.085616
Sim-PBMC 2	RaceID	0.070624	0.96	0.11031
Sim-PBMC 2	RaceID	0.074826	0.96	0.116421
Sim-PBMC 2	RaceID	0.092407	0.96	0.124412
Sim-PBMC 2	RaceID	0.106538	0.97	0.067735
Sim-PBMC 2	RaceID	0.113919	0.97	0.088303
Sim-PBMC 2	RaceID	0.073828	0.966	0.104153
Sim-PBMC 2	RaceID	0.100409	0.964	0.098851
Sim-PBMC 2	RaceID	0.073603	0.962	0.097881
Sim-PBMC 2	RaceID	0.100766	0.962	0.070188
Sim-PBMC 2	RaceID	0.086614	0.964	0.104629
Sim-PBMC 2	RaceID	0.096394	0.964	0.099492
Sim-PBMC 2	RaceID	0.106094	0.976	0.067485
Sim-PBMC 2	RaceID	0.115613	0.97	0.059451
Sim-PBMC 2	MarsGT	0.400368	0.994	0.03538
Sim-PBMC 2	MarsGT	0.407354	0.996	0.020421
Sim-PBMC 2	MarsGT	0.448642	0.998	0.013995
Sim-PBMC 2	MarsGT	0.377539	0.98	0.027726
Sim-PBMC 2	MarsGT	0.330849	0.996	0.023066
Sim-PBMC 2	MarsGT	0.303471	0.992	0.040022
Sim-PBMC 2	MarsGT	0.447509	1	0
Sim-PBMC 2	MarsGT	0.438186	1	0
Sim-PBMC 2	MarsGT	0.469802	0.998	0.006702
Sim-PBMC 2	MarsGT	0.355565	0.998	0.006702
Sim-PBMC 2	MarsGT	0.439457	1	0
Sim-PBMC 2	MarsGT	0.39989	0.996	0.010813
Sim-PBMC 2	MarsGT	0.444741	1	0
Sim-PBMC 2	MarsGT	0.410196	1	0
Sim-PBMC 2	MarsGT	0.315079	0.994	0.032668
Sim-PBMC 2	MarsGT	0.285725	0.98	0.071294
Sim-PBMC 2	MarsGT	0.356953	0.998	0.006702
Sim-PBMC 2	MarsGT	0.238714	0.98	0.080601
Sim-PBMC 2	MarsGT	0.411057	0.996	0.010813
Sim-PBMC 2	MarsGT	0.228715	0.98	0.084536
Sim-PBMC 2	MarsGT	0.355537	0.998	0.006702
Sim-PBMC 2	MarsGT	0.378287	0.996	0.010813
Sim-PBMC 2	MarsGT	0.390279	0.996	0.010813
Sim-PBMC 2	MarsGT	0.35649	0.998	0.006702
Sim-PBMC 2	MarsGT	0.228184	0.98	0.084929
Sim-PBMC 2	MarsGT	0.347902	0.998	0.012998
Sim-PBMC 2	MarsGT	0.388259	0.996	0.020337
Sim-PBMC 2	MarsGT	0.321846	0.994	0.031153
Sim-PBMC 2	MarsGT	0.48469	1	0
Sim-PBMC 2	MarsGT	1	1	0
Sim-PBMC 2	MarsGT	0.345864	0.996	0.010813
Sim-PBMC 2	MarsGT	0.404594	1	0
Sim-PBMC 2	MarsGT	0.227179	0.98	0.086714
Sim-PBMC 2	MarsGT	0.355901	0.998	0.006702
Sim-PBMC 2	MarsGT	0.375075	1	0
Sim-PBMC 2	MarsGT	0.409862	0.996	0.010813
Sim-PBMC 2	MarsGT	0.370323	1	0
Sim-PBMC 2	MarsGT	0.396553	0.998	0.006702
Sim-PBMC 2	MarsGT	0.945628	0.998	0.01435
Sim-PBMC 2	MarsGT	0.325387	0.992	0.03741
Sim-PBMC 2	MarsGT	1	1	0
Sim-PBMC 2	MarsGT	0.46957	1	0
Sim-PBMC 2	MarsGT	1	1	0
Sim-PBMC 2	MarsGT	0.456132	0.998	0.014015
Sim-PBMC 2	MarsGT	0.348155	0.998	0.013063
Sim-PBMC 2	MarsGT	0.355733	0.998	0.006702
Sim-PBMC 2	MarsGT	0.345109	0.99	0.053554
Sim-PBMC 2	MarsGT	0.412136	0.996	0.025143
Sim-PBMC 2	MarsGT	0.439986	0.998	0.01397
Sim-PBMC 2	MarsGT	0.424349	1	0
Sim-PBMC 3	SCMER	0.022466	0.96	0.163527
Sim-PBMC 3	SCMER	0.053642	0.96	0.125982
Sim-PBMC 3	SCMER	0.051271	0.96	0.126735
Sim-PBMC 3	SCMER	0.029278	0.96	0.154468
Sim-PBMC 3	SCMER	0.057401	0.968	0.118666
Sim-PBMC 3	SCMER	0.023037	0.96	0.164705
Sim-PBMC 3	SCMER	0.019438	0.96	0.168993
Sim-PBMC 3	SCMER	0.023651	0.96	0.161776
Sim-PBMC 3	SCMER	0.037361	0.96	0.146996
Sim-PBMC 3	SCMER	0.022868	0.96	0.164008
Sim-PBMC 3	SCMER	0.040938	0.96	0.143822
Sim-PBMC 3	SCMER	0.046476	0.96	0.129912
Sim-PBMC 3	SCMER	0.029297	0.96	0.158192
Sim-PBMC 3	SCMER	0.039683	0.96	0.141796
Sim-PBMC 3	SCMER	0.032215	0.96	0.151938
Sim-PBMC 3	SCMER	0.041166	0.96	0.142144
Sim-PBMC 3	SCMER	0.053598	0.96	0.124615
Sim-PBMC 3	SCMER	0.036158	0.96	0.146042
Sim-PBMC 3	SCMER	0.026002	0.96	0.161819
Sim-PBMC 3	SCMER	0.044696	0.96	0.135758
Sim-PBMC 3	SCMER	0.077258	0.972	0.096759
Sim-PBMC 3	SCMER	0.026186	0.96	0.159244
Sim-PBMC 3	SCMER	0.034506	0.96	0.147483
Sim-PBMC 3	SCMER	0.042403	0.96	0.140844
Sim-PBMC 3	SCMER	0.023943	0.96	0.163951
Sim-PBMC 3	SCMER	0.024714	0.96	0.159576
Sim-PBMC 3	SCMER	0.025664	0.96	0.162189
Sim-PBMC 3	SCMER	0.023885	0.96	0.162338
Sim-PBMC 3	SCMER	0.037416	0.96	0.148297
Sim-PBMC 3	SCMER	0.032466	0.96	0.154369
Sim-PBMC 3	SCMER	0.022469	0.96	0.165892
Sim-PBMC 3	SCMER	0.034869	0.96	0.147223
Sim-PBMC 3	SCMER	0.022213	0.96	0.166612
Sim-PBMC 3	SCMER	0.019073	0.96	0.169885
Sim-PBMC 3	SCMER	0.023491	0.96	0.162122
Sim-PBMC 3	SCMER	0.053759	0.96	0.130041
Sim-PBMC 3	SCMER	0.02998	0.96	0.156018
Sim-PBMC 3	SCMER	0.045029	0.96	0.139032
Sim-PBMC 3	SCMER	0.015525	0.96	0.174342
Sim-PBMC 3	SCMER	0.028132	0.96	0.159555
Sim-PBMC 3	SCMER	0.033124	0.96	0.150711
Sim-PBMC 3	SCMER	0.035008	0.96	0.148867
Sim-PBMC 3	SCMER	0.018116	0.96	0.171565
Sim-PBMC 3	SCMER	0.054663	0.96	0.126741
Sim-PBMC 3	SCMER	0.041526	0.96	0.139908
Sim-PBMC 3	SCMER	0.036204	0.96	0.147855
Sim-PBMC 3	SCMER	0.023871	0.96	0.164815
Sim-PBMC 3	SCMER	0.042743	0.96	0.136357
Sim-PBMC 3	SCMER	0.035709	0.96	0.15234
Sim-PBMC 3	SCMER	0.018218	0.96	0.17067
Sim-PBMC 3	GiniClust	0	0.96	0.19567
Sim-PBMC 3	GiniClust	0.667593	0.98	0.097631
Sim-PBMC 3	GiniClust	0.667593	0.98	0.097631
Sim-PBMC 3	GiniClust	0	0.96	0.19567
Sim-PBMC 3	GiniClust	0	0.96	0.19567
Sim-PBMC 3	GiniClust	0.667593	0.98	0.097631
Sim-PBMC 3	GiniClust	0	0.96	0.19567
Sim-PBMC 3	GiniClust	0	0.96	0.19567
Sim-PBMC 3	GiniClust	0	0.96	0.19567
Sim-PBMC 3	GiniClust	0.667593	0.98	0.097631
Sim-PBMC 3	GiniClust	0.667593	0.98	0.097631
Sim-PBMC 3	GiniClust	0	0.96	0.19567
Sim-PBMC 3	GiniClust	0	0.96	0.19567
Sim-PBMC 3	GiniClust	0	0.96	0.19567
Sim-PBMC 3	GiniClust	0.667593	0.98	0.097631
Sim-PBMC 3	GiniClust	0.667593	0.98	0.097631
Sim-PBMC 3	GiniClust	0	0.96	0.19567
Sim-PBMC 3	GiniClust	0	0.96	0.19567
Sim-PBMC 3	GiniClust	0.667593	0.98	0.097631
Sim-PBMC 3	GiniClust	0.667593	0.98	0.097631
Sim-PBMC 3	GiniClust	0	0.96	0.19567
Sim-PBMC 3	GiniClust	0.667593	0.98	0.097631
Sim-PBMC 3	GiniClust	0	0.96	0.19567
Sim-PBMC 3	GiniClust	0.667593	0.98	0.097631
Sim-PBMC 3	GiniClust	0.667593	0.98	0.097631
Sim-PBMC 3	GiniClust	0	0.96	0.19567
Sim-PBMC 3	GiniClust	0	0.96	0.19567
Sim-PBMC 3	GiniClust	0.667593	0.98	0.097631
Sim-PBMC 3	GiniClust	0	0.96	0.19567
Sim-PBMC 3	GiniClust	0	0.96	0.19567
Sim-PBMC 3	GiniClust	0	0.96	0.19567
Sim-PBMC 3	GiniClust	0.667593	0.98	0.097631
Sim-PBMC 3	GiniClust	0	0.96	0.19567
Sim-PBMC 3	GiniClust	0	0.96	0.19567
Sim-PBMC 3	GiniClust	0	0.96	0.19567
Sim-PBMC 3	GiniClust	0.667593	0.98	0.097631
Sim-PBMC 3	GiniClust	0.667593	0.98	0.097631
Sim-PBMC 3	GiniClust	0	0.96	0.19567
Sim-PBMC 3	GiniClust	0	0.96	0.19567
Sim-PBMC 3	GiniClust	0.667593	0.98	0.097631
Sim-PBMC 3	GiniClust	0.667593	0.98	0.097631
Sim-PBMC 3	GiniClust	0.667593	0.98	0.097631
Sim-PBMC 3	GiniClust	0	0.96	0.19567
Sim-PBMC 3	GiniClust	0	0.96	0.19567
Sim-PBMC 3	GiniClust	0.667593	0.98	0.097631
Sim-PBMC 3	GiniClust	0	0.96	0.19567
Sim-PBMC 3	GiniClust	0	0.96	0.19567
Sim-PBMC 3	GiniClust	0.667593	0.98	0.097631
Sim-PBMC 3	GiniClust	0.667593	0.98	0.097631
Sim-PBMC 3	GiniClust	0.667593	0.98	0.097631
Sim-PBMC 3	RaceID	0.072933	0.96	0.110346
Sim-PBMC 3	RaceID	0.067714	0.96	0.125933
Sim-PBMC 3	RaceID	0.088553	0.974	0.094766
Sim-PBMC 3	RaceID	0.08169	0.96	0.100324
Sim-PBMC 3	RaceID	0.069001	0.96	0.126526
Sim-PBMC 3	RaceID	0.069682	0.96	0.108031
Sim-PBMC 3	RaceID	0.082647	0.96	0.114972
Sim-PBMC 3	RaceID	0.090272	0.97	0.096272
Sim-PBMC 3	RaceID	0.092298	0.964	0.10421
Sim-PBMC 3	RaceID	0.097341	0.968	0.07966
Sim-PBMC 3	RaceID	0.073338	0.96	0.125415
Sim-PBMC 3	RaceID	0.084364	0.96	0.09713
Sim-PBMC 3	RaceID	0.063621	0.96	0.123291
Sim-PBMC 3	RaceID	0.122998	0.96	0.090284
Sim-PBMC 3	RaceID	0.079154	0.96	0.112727
Sim-PBMC 3	RaceID	0.087598	0.96	0.098697
Sim-PBMC 3	RaceID	0.086471	0.964	0.09979
Sim-PBMC 3	RaceID	0.08617	0.96	0.111677
Sim-PBMC 3	RaceID	0.122199	0.988	0.037764
Sim-PBMC 3	RaceID	0.0971	0.972	0.105108
Sim-PBMC 3	RaceID	0.090008	0.97	0.090968
Sim-PBMC 3	RaceID	0.089708	0.962	0.098028
Sim-PBMC 3	RaceID	0.085263	0.978	0.090969
Sim-PBMC 3	RaceID	0.086881	0.962	0.098532
Sim-PBMC 3	RaceID	0.070351	0.96	0.111123
Sim-PBMC 3	RaceID	0.073931	0.96	0.118326
Sim-PBMC 3	RaceID	0.069027	0.96	0.107347
Sim-PBMC 3	RaceID	0.088367	0.96	0.093446
Sim-PBMC 3	RaceID	0.078168	0.96	0.100487
Sim-PBMC 3	RaceID	0.074598	0.96	0.106108
Sim-PBMC 3	RaceID	0.058727	0.962	0.13165
Sim-PBMC 3	RaceID	0.063135	0.96	0.120595
Sim-PBMC 3	RaceID	0.085862	0.96	0.089764
Sim-PBMC 3	RaceID	0.092483	0.96	0.105216
Sim-PBMC 3	RaceID	0.070709	0.96	0.120223
Sim-PBMC 3	RaceID	0.094579	0.96	0.10596
Sim-PBMC 3	RaceID	0.070709	0.96	0.109534
Sim-PBMC 3	RaceID	0.070466	0.96	0.115129
Sim-PBMC 3	RaceID	0.130111	0.982	0.035352
Sim-PBMC 3	RaceID	0.101527	0.972	0.066911
Sim-PBMC 3	RaceID	0.109115	0.96	0.102363
Sim-PBMC 3	RaceID	0.121557	0.966	0.093428
Sim-PBMC 3	RaceID	0.084574	0.96	0.105663
Sim-PBMC 3	RaceID	0.086756	0.96	0.112005
Sim-PBMC 3	RaceID	0.094114	0.97	0.091117
Sim-PBMC 3	RaceID	0.088819	0.962	0.105755
Sim-PBMC 3	RaceID	0.081589	0.96	0.099634
Sim-PBMC 3	RaceID	0.107178	0.974	0.058115
Sim-PBMC 3	RaceID	0.073745	0.96	0.130282
Sim-PBMC 3	RaceID	0.083459	0.96	0.108138
Sim-PBMC 3	MarsGT	0.374159	1	0
Sim-PBMC 3	MarsGT	0.370741	1	0
Sim-PBMC 3	MarsGT	0.373739	1	0
Sim-PBMC 3	MarsGT	0.438186	1	0
Sim-PBMC 3	MarsGT	0.348671	0.998	0.013118
Sim-PBMC 3	MarsGT	0.411718	0.998	0.013867
Sim-PBMC 3	MarsGT	0.40163	0.998	0.013819
Sim-PBMC 3	MarsGT	0.945628	0.998	0.01435
Sim-PBMC 3	MarsGT	0.370741	1	0
Sim-PBMC 3	MarsGT	0.444741	1	0
Sim-PBMC 3	MarsGT	0.457914	1	0
Sim-PBMC 3	MarsGT	0.371493	1	0
Sim-PBMC 3	MarsGT	0.437568	0.998	0.010966
Sim-PBMC 3	MarsGT	0.868036	0.98	0.040637
Sim-PBMC 3	MarsGT	0.34832	0.998	0.012881
Sim-PBMC 3	MarsGT	0.370674	1	0
Sim-PBMC 3	MarsGT	0.351096	0.998	0.013244
Sim-PBMC 3	MarsGT	0.297488	0.98	0.069525
Sim-PBMC 3	MarsGT	0.39626	1	0
Sim-PBMC 3	MarsGT	0.435702	1	0
Sim-PBMC 3	MarsGT	0.418907	0.998	0.01124
Sim-PBMC 3	MarsGT	0.347895	0.998	0.012982
Sim-PBMC 3	MarsGT	0.382185	0.998	0.011862
Sim-PBMC 3	MarsGT	0.457914	1	0
Sim-PBMC 3	MarsGT	0.446114	1	0
Sim-PBMC 3	MarsGT	0.495282	1	0
Sim-PBMC 3	MarsGT	0.411906	1	0
Sim-PBMC 3	MarsGT	0.432115	1	0
Sim-PBMC 3	MarsGT	0.442058	1	0
Sim-PBMC 3	MarsGT	0.945628	0.998	0.01435
Sim-PBMC 3	MarsGT	0.439457	1	0
Sim-PBMC 3	MarsGT	0.435702	1	0
Sim-PBMC 3	MarsGT	0.945628	0.998	0.01435
Sim-PBMC 3	MarsGT	0.37032	1	0
Sim-PBMC 3	MarsGT	0.371379	1	0
Sim-PBMC 3	MarsGT	0.461108	1	0
Sim-PBMC 3	MarsGT	0.227524	0.98	0.087414
Sim-PBMC 3	MarsGT	0.434488	1	0
Sim-PBMC 3	MarsGT	0.461108	1	0
Sim-PBMC 3	MarsGT	0.417352	1	0
Sim-PBMC 3	MarsGT	0.438186	1	0
Sim-PBMC 3	MarsGT	0.370393	1	0
Sim-PBMC 3	MarsGT	0.405943	0.998	0.01384
Sim-PBMC 3	MarsGT	1	1	0
Sim-PBMC 3	MarsGT	0.230979	0.98	0.083308
Sim-PBMC 3	MarsGT	0.443389	1	0
Sim-PBMC 3	MarsGT	0.370346	1	0
Sim-PBMC 3	MarsGT	0.499797	1	0
Sim-PBMC 3	MarsGT	0.230979	0.98	0.083308
Sim-PBMC 3	MarsGT	0.370815	1	0
Sim-PBMC 4	SCMER	0.304668	0.84	0.381413
Sim-PBMC 4	SCMER	0.166274	0.753333	0.530599
Sim-PBMC 4	SCMER	0.145066	0.696667	0.558708
Sim-PBMC 4	SCMER	0.154805	0.72	0.546317
Sim-PBMC 4	SCMER	0.24378	0.806667	0.439157
Sim-PBMC 4	SCMER	0.174059	0.736667	0.539046
Sim-PBMC 4	SCMER	0.160511	0.723333	0.532082
Sim-PBMC 4	SCMER	0.128349	0.71	0.598785
Sim-PBMC 4	SCMER	0.146739	0.666667	0.576338
Sim-PBMC 4	SCMER	0.267683	0.856667	0.369354
Sim-PBMC 4	SCMER	0.132435	0.693333	0.582328
Sim-PBMC 4	SCMER	0.184454	0.743333	0.520995
Sim-PBMC 4	SCMER	0.269427	0.83	0.427728
Sim-PBMC 4	SCMER	0.122745	0.65	0.609854
Sim-PBMC 4	SCMER	0.164853	0.726667	0.529623
Sim-PBMC 4	SCMER	0.145713	0.693333	0.566273
Sim-PBMC 4	SCMER	0.115271	0.65	0.617732
Sim-PBMC 4	SCMER	0.154617	0.713333	0.547959
Sim-PBMC 4	SCMER	0.131561	0.663333	0.617278
Sim-PBMC 4	SCMER	0.107552	0.66	0.634336
Sim-PBMC 4	SCMER	0.18673	0.76	0.496491
Sim-PBMC 4	SCMER	0.185851	0.773333	0.500542
Sim-PBMC 4	SCMER	0.131386	0.673333	0.590432
Sim-PBMC 4	SCMER	0.137271	0.696667	0.57694
Sim-PBMC 4	SCMER	0.212985	0.8	0.467266
Sim-PBMC 4	SCMER	0.184187	0.776667	0.486957
Sim-PBMC 4	SCMER	0.152727	0.696667	0.552395
Sim-PBMC 4	SCMER	0.199641	0.756667	0.501436
Sim-PBMC 4	SCMER	0.194775	0.76	0.483842
Sim-PBMC 4	SCMER	0.186842	0.75	0.497136
Sim-PBMC 4	SCMER	0.090641	0.663333	0.65477
Sim-PBMC 4	SCMER	0.137193	0.656667	0.585293
Sim-PBMC 4	SCMER	0.135874	0.683333	0.573085
Sim-PBMC 4	SCMER	0.145471	0.71	0.566521
Sim-PBMC 4	SCMER	0.171491	0.733333	0.510969
Sim-PBMC 4	SCMER	0.122437	0.673333	0.603268
Sim-PBMC 4	SCMER	0.131833	0.7	0.583868
Sim-PBMC 4	SCMER	0.15846	0.716667	0.542101
Sim-PBMC 4	SCMER	0.287076	0.853333	0.369899
Sim-PBMC 4	SCMER	0.206066	0.756667	0.498525
Sim-PBMC 4	SCMER	0.130617	0.66	0.594343
Sim-PBMC 4	SCMER	0.10544	0.666667	0.638562
Sim-PBMC 4	SCMER	0.147182	0.696667	0.567616
Sim-PBMC 4	SCMER	0.194932	0.743333	0.4857
Sim-PBMC 4	SCMER	0.184194	0.766667	0.500599
Sim-PBMC 4	SCMER	0.222729	0.783333	0.482563
Sim-PBMC 4	SCMER	0.129545	0.69	0.583362
Sim-PBMC 4	SCMER	0.215986	0.786667	0.448404
Sim-PBMC 4	SCMER	0.173487	0.733333	0.539562
Sim-PBMC 4	SCMER	0.205131	0.773333	0.482374
Sim-PBMC 4	GiniClust	1	1	0
Sim-PBMC 4	GiniClust	1	1	0
Sim-PBMC 4	GiniClust	1	1	0
Sim-PBMC 4	GiniClust	1	1	0
Sim-PBMC 4	GiniClust	1	1	0
Sim-PBMC 4	GiniClust	1	1	0
Sim-PBMC 4	GiniClust	1	1	0
Sim-PBMC 4	GiniClust	1	1	0
Sim-PBMC 4	GiniClust	1	1	0
Sim-PBMC 4	GiniClust	1	1	0
Sim-PBMC 4	GiniClust	1	1	0
Sim-PBMC 4	GiniClust	1	1	0
Sim-PBMC 4	GiniClust	0.916481	0.966667	0.125538
Sim-PBMC 4	GiniClust	1	1	0
Sim-PBMC 4	GiniClust	1	1	0
Sim-PBMC 4	GiniClust	0.981014	0.996667	0.019979
Sim-PBMC 4	GiniClust	1	1	0
Sim-PBMC 4	GiniClust	1	1	0
Sim-PBMC 4	GiniClust	1	1	0
Sim-PBMC 4	GiniClust	1	1	0
Sim-PBMC 4	GiniClust	0.967604	0.993333	0.035538
Sim-PBMC 4	GiniClust	1	1	0
Sim-PBMC 4	GiniClust	1	1	0
Sim-PBMC 4	GiniClust	1	1	0
Sim-PBMC 4	GiniClust	1	1	0
Sim-PBMC 4	GiniClust	1	1	0
Sim-PBMC 4	GiniClust	1	1	0
Sim-PBMC 4	GiniClust	1	1	0
Sim-PBMC 4	GiniClust	1	1	0
Sim-PBMC 4	GiniClust	1	1	0
Sim-PBMC 4	GiniClust	1	1	0
Sim-PBMC 4	GiniClust	1	1	0
Sim-PBMC 4	GiniClust	1	1	0
Sim-PBMC 4	GiniClust	1	1	0
Sim-PBMC 4	GiniClust	1	1	0
Sim-PBMC 4	GiniClust	1	1	0
Sim-PBMC 4	GiniClust	0.917586	0.966667	0.124256
Sim-PBMC 4	GiniClust	1	1	0
Sim-PBMC 4	GiniClust	1	1	0
Sim-PBMC 4	GiniClust	1	1	0
Sim-PBMC 4	GiniClust	1	1	0
Sim-PBMC 4	GiniClust	1	1	0
Sim-PBMC 4	GiniClust	1	1	0
Sim-PBMC 4	GiniClust	0.917053	0.966667	0.124903
Sim-PBMC 4	GiniClust	1	1	0
Sim-PBMC 4	GiniClust	1	1	0
Sim-PBMC 4	GiniClust	1	1	0
Sim-PBMC 4	GiniClust	1	1	0
Sim-PBMC 4	GiniClust	1	1	0
Sim-PBMC 4	GiniClust	1	1	0
Sim-PBMC 4	RaceID	0.643799	0.986667	0.027919
Sim-PBMC 4	RaceID	0.576178	0.986667	0.035417
Sim-PBMC 4	RaceID	0.55798	0.983333	0.040166
Sim-PBMC 4	RaceID	0.560135	0.986667	0.027919
Sim-PBMC 4	RaceID	0.554071	0.986667	0.035417
Sim-PBMC 4	RaceID	0.521127	0.996667	0.01117
Sim-PBMC 4	RaceID	0.491753	1	0
Sim-PBMC 4	RaceID	0.607653	0.986667	0.027919
Sim-PBMC 4	RaceID	0.618645	0.98	0.044295
Sim-PBMC 4	RaceID	0.553743	1	0
Sim-PBMC 4	RaceID	0.499259	0.993333	0.018022
Sim-PBMC 4	RaceID	0.519363	1	0
Sim-PBMC 4	RaceID	0.555344	1	0
Sim-PBMC 4	RaceID	0.56039	0.983333	0.031826
Sim-PBMC 4	RaceID	0.633272	0.98	0.035283
Sim-PBMC 4	RaceID	0.565285	0.99	0.022493
Sim-PBMC 4	RaceID	0.501186	1	0
Sim-PBMC 4	RaceID	0.534426	0.996667	0.01117
Sim-PBMC 4	RaceID	0.500344	0.976667	0.047961
Sim-PBMC 4	RaceID	0.551681	0.983333	0.031826
Sim-PBMC 4	RaceID	0.499853	0.993333	0.022643
Sim-PBMC 4	RaceID	0.592845	0.996667	0.01117
Sim-PBMC 4	RaceID	0.503443	0.996667	0.01117
Sim-PBMC 4	RaceID	0.645016	0.986667	0.035417
Sim-PBMC 4	RaceID	0.527252	0.993333	0.022643
Sim-PBMC 4	RaceID	0.598335	0.983333	0.031826
Sim-PBMC 4	RaceID	0.504911	1	0
Sim-PBMC 4	RaceID	0.539491	1	0
Sim-PBMC 4	RaceID	0.530221	0.996667	0.01117
Sim-PBMC 4	RaceID	0.571799	0.983333	0.045141
Sim-PBMC 4	RaceID	0.649319	0.99	0.023409
Sim-PBMC 4	RaceID	0.649281	0.986667	0.035417
Sim-PBMC 4	RaceID	0.564578	0.99	0.023409
Sim-PBMC 4	RaceID	0.550161	0.996667	0.01117
Sim-PBMC 4	RaceID	0.524951	1	0
Sim-PBMC 4	RaceID	0.567195	0.983333	0.040166
Sim-PBMC 4	RaceID	0.501533	0.986667	0.035417
Sim-PBMC 4	RaceID	0.555597	0.986667	0.035417
Sim-PBMC 4	RaceID	0.526846	0.993333	0.022643
Sim-PBMC 4	RaceID	0.639819	0.983333	0.040166
Sim-PBMC 4	RaceID	0.550429	0.99	0.029774
Sim-PBMC 4	RaceID	0.545906	0.976667	0.061358
Sim-PBMC 4	RaceID	0.634556	0.993333	0.018022
Sim-PBMC 4	RaceID	0.47444	0.983333	0.040166
Sim-PBMC 4	RaceID	0.619962	0.98	0.044295
Sim-PBMC 4	RaceID	0.58253	0.98	0.044295
Sim-PBMC 4	RaceID	0.642558	0.97	0.062907
Sim-PBMC 4	RaceID	0.53488	0.986667	0.027919
Sim-PBMC 4	RaceID	0.634029	0.986667	0.027919
Sim-PBMC 4	RaceID	0.575152	0.99	0.023409
Sim-PBMC 4	MarsGT	0.864069	0.983333	0.079291
Sim-PBMC 4	MarsGT	0.824589	0.963333	0.123079
Sim-PBMC 4	MarsGT	0.936102	1	0
Sim-PBMC 4	MarsGT	0.934732	0.996667	0.009569
Sim-PBMC 4	MarsGT	0.930834	1	0
Sim-PBMC 4	MarsGT	0.918629	0.996667	0.01117
Sim-PBMC 4	MarsGT	0.912783	0.996667	0.01117
Sim-PBMC 4	MarsGT	0.912365	0.996667	0.019841
Sim-PBMC 4	MarsGT	0.933602	0.996667	0.019697
Sim-PBMC 4	MarsGT	0.927728	0.996667	0.01977
Sim-PBMC 4	MarsGT	0.935999	1	0
Sim-PBMC 4	MarsGT	0.861981	0.983333	0.085213
Sim-PBMC 4	MarsGT	0.941379	1	0
Sim-PBMC 4	MarsGT	0.861747	0.983333	0.081748
Sim-PBMC 4	MarsGT	0.850941	0.966667	0.048441
Sim-PBMC 4	MarsGT	0.92335	0.996667	0.01117
Sim-PBMC 4	MarsGT	0.940941	1	0
Sim-PBMC 4	MarsGT	0.940652	1	0
Sim-PBMC 4	MarsGT	0.905137	0.993333	0.035494
Sim-PBMC 4	MarsGT	0.946179	1	0
Sim-PBMC 4	MarsGT	0.941123	1	0
Sim-PBMC 4	MarsGT	0.917495	0.996667	0.019934
Sim-PBMC 4	MarsGT	0.928018	0.996667	0.020069
Sim-PBMC 4	MarsGT	0.926441	0.993333	0.03499
Sim-PBMC 4	MarsGT	0.923934	0.996667	0.01117
Sim-PBMC 4	MarsGT	0.94055	1	0
Sim-PBMC 4	MarsGT	0.917686	0.996667	0.019979
Sim-PBMC 4	MarsGT	0.929611	0.993333	0.030842
Sim-PBMC 4	MarsGT	0.906242	0.993333	0.030664
Sim-PBMC 4	MarsGT	0.92821	0.996667	0.019647
Sim-PBMC 4	MarsGT	0.94075	1	0
Sim-PBMC 4	MarsGT	0.946179	1	0
Sim-PBMC 4	MarsGT	0.905282	0.99	0.047879
Sim-PBMC 4	MarsGT	0.922747	0.996667	0.019911
Sim-PBMC 4	MarsGT	0.912608	0.996667	0.019888
Sim-PBMC 4	MarsGT	0.931081	1	0
Sim-PBMC 4	MarsGT	0.883725	0.983333	0.079601
Sim-PBMC 4	MarsGT	0.913343	0.996667	0.020047
Sim-PBMC 4	MarsGT	0.923003	0.996667	0.019979
Sim-PBMC 4	MarsGT	0.889145	0.99	0.037542
Sim-PBMC 4	MarsGT	0.90156	0.993333	0.034392
Sim-PBMC 4	MarsGT	0.906726	0.993333	0.018022
Sim-PBMC 4	MarsGT	0.912608	0.996667	0.019888
Sim-PBMC 4	MarsGT	0.931545	1	0
Sim-PBMC 4	MarsGT	0.935785	1	0
Sim-PBMC 4	MarsGT	0.922807	0.996667	0.020047
Sim-PBMC 4	MarsGT	0.92234	0.993333	0.039368
Sim-PBMC 4	MarsGT	0.95042	0.993333	0.039842
Sim-PBMC 4	MarsGT	0.87128	0.98	0.086717
Sim-PBMC 4	MarsGT	0.915256	0.993333	0.034845
Sim-PBMC 5	SCMER	0.191402	0.69	0.608701
Sim-PBMC 5	SCMER	0.278512	0.75	0.476983
Sim-PBMC 5	SCMER	0.16849	0.673333	0.643072
Sim-PBMC 5	SCMER	0.348824	0.853333	0.348748
Sim-PBMC 5	SCMER	0.110344	0.62	0.742827
Sim-PBMC 5	SCMER	0.29174	0.783333	0.472814
Sim-PBMC 5	SCMER	0.172871	0.696667	0.614736
Sim-PBMC 5	SCMER	0.245315	0.76	0.502068
Sim-PBMC 5	SCMER	0.204326	0.743333	0.580263
Sim-PBMC 5	SCMER	0.25199	0.75	0.500337
Sim-PBMC 5	SCMER	0.160662	0.696667	0.650536
Sim-PBMC 5	SCMER	0.308449	0.783333	0.45297
Sim-PBMC 5	SCMER	0.149475	0.666667	0.666611
Sim-PBMC 5	SCMER	0.181566	0.71	0.608074
Sim-PBMC 5	SCMER	0.167373	0.69	0.628585
Sim-PBMC 5	SCMER	0.224289	0.776667	0.527334
Sim-PBMC 5	SCMER	0.139798	0.613333	0.686792
Sim-PBMC 5	SCMER	0.333146	0.773333	0.462045
Sim-PBMC 5	SCMER	0.13045	0.63	0.701525
Sim-PBMC 5	SCMER	0.200694	0.723333	0.575401
Sim-PBMC 5	SCMER	0.163385	0.653333	0.64693
Sim-PBMC 5	SCMER	0.108095	0.656667	0.744591
Sim-PBMC 5	SCMER	0.149764	0.666667	0.677957
Sim-PBMC 5	SCMER	0.134749	0.666667	0.697916
Sim-PBMC 5	SCMER	0.171585	0.72	0.636185
Sim-PBMC 5	SCMER	0.201399	0.706667	0.579428
Sim-PBMC 5	SCMER	0.192228	0.68	0.596472
Sim-PBMC 5	SCMER	0.303218	0.783333	0.462975
Sim-PBMC 5	SCMER	0.138068	0.61	0.696852
Sim-PBMC 5	SCMER	0.363076	0.81	0.399182
Sim-PBMC 5	SCMER	0.20722	0.703333	0.570707
Sim-PBMC 5	SCMER	0.306521	0.82	0.410976
Sim-PBMC 5	SCMER	0.171527	0.666667	0.636917
Sim-PBMC 5	SCMER	0.195694	0.683333	0.587902
Sim-PBMC 5	SCMER	0.228267	0.766667	0.53372
Sim-PBMC 5	SCMER	0.245227	0.756667	0.526615
Sim-PBMC 5	SCMER	0.364332	0.85	0.316129
Sim-PBMC 5	SCMER	0.225037	0.746667	0.562155
Sim-PBMC 5	SCMER	0.17769	0.686667	0.610703
Sim-PBMC 5	SCMER	0.258563	0.763333	0.492036
Sim-PBMC 5	SCMER	0.168164	0.67	0.634604
Sim-PBMC 5	SCMER	0.111276	0.646667	0.730465
Sim-PBMC 5	SCMER	0.228148	0.756667	0.561011
Sim-PBMC 5	SCMER	0.213031	0.693333	0.591193
Sim-PBMC 5	SCMER	0.371409	0.85	0.336065
Sim-PBMC 5	SCMER	0.11073	0.623333	0.745473
Sim-PBMC 5	SCMER	0.205936	0.72	0.570344
Sim-PBMC 5	SCMER	0.160543	0.64	0.646011
Sim-PBMC 5	SCMER	0.268336	0.773333	0.473567
Sim-PBMC 5	SCMER	0.266222	0.756667	0.493797
Sim-PBMC 5	GiniClust	1	1	0
Sim-PBMC 5	GiniClust	1	1	0
Sim-PBMC 5	GiniClust	1	1	0
Sim-PBMC 5	GiniClust	0.930575	0.966667	0.121768
Sim-PBMC 5	GiniClust	0.929273	0.966667	0.123817
Sim-PBMC 5	GiniClust	1	1	0
Sim-PBMC 5	GiniClust	1	1	0
Sim-PBMC 5	GiniClust	1	1	0
Sim-PBMC 5	GiniClust	0.929733	0.966667	0.123148
Sim-PBMC 5	GiniClust	1	1	0
Sim-PBMC 5	GiniClust	1	1	0
Sim-PBMC 5	GiniClust	0.929429	0.966667	0.123595
Sim-PBMC 5	GiniClust	1	1	0
Sim-PBMC 5	GiniClust	0.930706	0.966667	0.121532
Sim-PBMC 5	GiniClust	0.84982	0.933333	0.244916
Sim-PBMC 5	GiniClust	1	1	0
Sim-PBMC 5	GiniClust	1	1	0
Sim-PBMC 5	GiniClust	1	1	0
Sim-PBMC 5	GiniClust	1	1	0
Sim-PBMC 5	GiniClust	0.930167	0.966667	0.122465
Sim-PBMC 5	GiniClust	0.930442	0.966667	0.122002
Sim-PBMC 5	GiniClust	1	1	0
Sim-PBMC 5	GiniClust	1	1	0
Sim-PBMC 5	GiniClust	0.929881	0.966667	0.122922
Sim-PBMC 5	GiniClust	1	1	0
Sim-PBMC 5	GiniClust	1	1	0
Sim-PBMC 5	GiniClust	1	1	0
Sim-PBMC 5	GiniClust	1	1	0
Sim-PBMC 5	GiniClust	1	1	0
Sim-PBMC 5	GiniClust	1	1	0
Sim-PBMC 5	GiniClust	0.929583	0.966667	0.123372
Sim-PBMC 5	GiniClust	1	1	0
Sim-PBMC 5	GiniClust	1	1	0
Sim-PBMC 5	GiniClust	0.931201	0.966667	0.120572
Sim-PBMC 5	GiniClust	0.931655	0.966667	0.119584
Sim-PBMC 5	GiniClust	0.983556	0.996667	0.019864
Sim-PBMC 5	GiniClust	1	1	0
Sim-PBMC 5	GiniClust	1	1	0
Sim-PBMC 5	GiniClust	1	1	0
Sim-PBMC 5	GiniClust	1	1	0
Sim-PBMC 5	GiniClust	0.930442	0.966667	0.122002
Sim-PBMC 5	GiniClust	1	1	0
Sim-PBMC 5	GiniClust	1	1	0
Sim-PBMC 5	GiniClust	1	1	0
Sim-PBMC 5	GiniClust	1	1	0
Sim-PBMC 5	GiniClust	1	1	0
Sim-PBMC 5	GiniClust	0.930834	0.966667	0.121295
Sim-PBMC 5	GiniClust	0.930306	0.966667	0.122234
Sim-PBMC 5	GiniClust	1	1	0
Sim-PBMC 5	GiniClust	1	1	0
Sim-PBMC 5	RaceID	0.513457	0.94	0.153634
Sim-PBMC 5	RaceID	0.507646	0.93	0.174905
Sim-PBMC 5	RaceID	0.536626	0.956667	0.087782
Sim-PBMC 5	RaceID	0.566762	0.95	0.106746
Sim-PBMC 5	RaceID	0.552879	0.936667	0.147625
Sim-PBMC 5	RaceID	0.485865	0.933333	0.164223
Sim-PBMC 5	RaceID	0.573931	0.95	0.109831
Sim-PBMC 5	RaceID	0.604108	0.94	0.13453
Sim-PBMC 5	RaceID	0.539098	0.943333	0.130734
Sim-PBMC 5	RaceID	0.56364	0.943333	0.117626
Sim-PBMC 5	RaceID	0.526673	0.94	0.148077
Sim-PBMC 5	RaceID	0.620204	0.943333	0.136683
Sim-PBMC 5	RaceID	0.566346	0.95	0.098764
Sim-PBMC 5	RaceID	0.547599	0.946667	0.110467
Sim-PBMC 5	RaceID	0.514641	0.926667	0.185393
Sim-PBMC 5	RaceID	0.580114	0.93	0.177682
Sim-PBMC 5	RaceID	0.509437	0.953333	0.091484
Sim-PBMC 5	RaceID	0.467372	0.913333	0.215209
Sim-PBMC 5	RaceID	0.510251	0.943333	0.132589
Sim-PBMC 5	RaceID	0.635201	0.936667	0.161838
Sim-PBMC 5	RaceID	0.518889	0.956667	0.085626
Sim-PBMC 5	RaceID	0.502714	0.923333	0.192254
Sim-PBMC 5	RaceID	0.509837	0.953333	0.097635
Sim-PBMC 5	RaceID	0.471574	0.95	0.127361
Sim-PBMC 5	RaceID	0.592943	0.94	0.134881
Sim-PBMC 5	RaceID	0.581116	0.933333	0.159841
Sim-PBMC 5	RaceID	0.538843	0.956667	0.075896
Sim-PBMC 5	RaceID	0.549889	0.97	0.079461
Sim-PBMC 5	RaceID	0.556315	0.95	0.113257
Sim-PBMC 5	RaceID	0.55301	0.946667	0.121806
Sim-PBMC 5	RaceID	0.57308	0.93	0.179483
Sim-PBMC 5	RaceID	0.492579	0.92	0.194433
Sim-PBMC 5	RaceID	0.549658	0.963333	0.060467
Sim-PBMC 5	RaceID	0.609646	0.94	0.130548
Sim-PBMC 5	RaceID	0.482765	0.933333	0.169781
Sim-PBMC 5	RaceID	0.527029	0.93	0.176093
Sim-PBMC 5	RaceID	0.664541	0.95	0.112159
Sim-PBMC 5	RaceID	0.569603	0.943333	0.119261
Sim-PBMC 5	RaceID	0.491866	0.95	0.109428
Sim-PBMC 5	RaceID	0.506494	0.93	0.179066
Sim-PBMC 5	RaceID	0.498495	0.95	0.104585
Sim-PBMC 5	RaceID	0.581534	0.926667	0.17957
Sim-PBMC 5	RaceID	0.637668	0.946667	0.121944
Sim-PBMC 5	RaceID	0.557693	0.926667	0.183165
Sim-PBMC 5	RaceID	0.553581	0.946667	0.128314
Sim-PBMC 5	RaceID	0.501925	0.92	0.190769
Sim-PBMC 5	RaceID	0.555649	0.953333	0.082255
Sim-PBMC 5	RaceID	0.630251	0.95	0.101615
Sim-PBMC 5	RaceID	0.574306	0.933333	0.148941
Sim-PBMC 5	RaceID	0.578424	0.956667	0.082261
Sim-PBMC 5	MarsGT	0.948142	1	0
Sim-PBMC 5	MarsGT	0.899652	0.986667	0.065983
Sim-PBMC 5	MarsGT	0.917069	0.993333	0.039752
Sim-PBMC 5	MarsGT	0.926764	0.993333	0.018022
Sim-PBMC 5	MarsGT	0.827786	0.963333	0.139382
Sim-PBMC 5	MarsGT	0.912829	0.993333	0.039168
Sim-PBMC 5	MarsGT	0.963426	1	0
Sim-PBMC 5	MarsGT	0.921206	0.99	0.042461
Sim-PBMC 5	MarsGT	0.836589	0.96	0.152545
Sim-PBMC 5	MarsGT	0.937947	0.996667	0.019414
Sim-PBMC 5	MarsGT	0.937467	0.993333	0.022643
Sim-PBMC 5	MarsGT	0	0.483333	0.937482
Sim-PBMC 5	MarsGT	0	0.476667	0.937863
Sim-PBMC 5	MarsGT	0.873939	0.983333	0.090541
Sim-PBMC 5	MarsGT	0.027754	0.486667	0.919121
Sim-PBMC 5	MarsGT	0.003172	0.486667	0.935499
Sim-PBMC 5	MarsGT	0	0.49	0.93691
Sim-PBMC 5	MarsGT	0	0.503333	0.935193
Sim-PBMC 5	MarsGT	0	0.473333	0.937982
Sim-PBMC 5	MarsGT	0.005277	0.47	0.935216
Sim-PBMC 5	MarsGT	0	0.473333	0.937982
Sim-PBMC 5	MarsGT	0.932744	0.996667	0.01117
Sim-PBMC 5	MarsGT	0.944081	1	0
Sim-PBMC 5	MarsGT	0.888707	0.983333	0.081525
Sim-PBMC 5	MarsGT	0.932368	0.996667	0.01977
Sim-PBMC 5	MarsGT	0.944668	1	0
Sim-PBMC 5	MarsGT	0.924799	0.996667	0.019979
Sim-PBMC 5	MarsGT	1	1	0
Sim-PBMC 5	MarsGT	0.923282	0.996667	0.019546
Sim-PBMC 5	MarsGT	0.882722	0.986667	0.065854
Sim-PBMC 5	MarsGT	0.932193	0.996667	0.019721
Sim-PBMC 5	MarsGT	0.934148	0.996667	0.01117
Sim-PBMC 5	MarsGT	0.953187	1	0
Sim-PBMC 5	MarsGT	0.894611	0.983333	0.061762
Sim-PBMC 5	MarsGT	0.953825	1	0
Sim-PBMC 5	MarsGT	0.865187	0.98	0.087493
Sim-PBMC 5	MarsGT	0.948518	1	0
Sim-PBMC 5	MarsGT	0.901731	0.983333	0.079019
Sim-PBMC 5	MarsGT	0.944479	1	0
Sim-PBMC 5	MarsGT	0.923141	0.993333	0.018022
Sim-PBMC 5	MarsGT	0.917438	0.993333	0.031034
Sim-PBMC 5	MarsGT	0.917827	0.993333	0.022643
Sim-PBMC 5	MarsGT	0.904391	0.983333	0.046681
Sim-PBMC 5	MarsGT	0.871396	0.98	0.073559
Sim-PBMC 5	MarsGT	0.918015	0.99	0.023409
Sim-PBMC 5	MarsGT	0.862034	0.98	0.07935
Sim-PBMC 5	MarsGT	0.888397	0.983333	0.085631
Sim-PBMC 5	MarsGT	0.932612	0.996667	0.019841
Sim-PBMC 5	MarsGT	0.912343	0.99	0.029192
Sim-PBMC 5	MarsGT	0.847023	0.973333	0.091611

## Sheet: Data 6 (Supp Fig. 7)
Data 6. The evaluation of real datasets in different percentages of rare cell populations for benchmarking
Group1						Group2
Gradient	Software	F1	Recall	Precision		Gradient	Software	NMI	Purity	Entropy
0.005	FIRE	0.095238	0.2	0.0625		0.005	scmer	0.00358	0.995	0.027099
0.005	FIRE	0.235294	0.4	0.166667		0.005	scmer	0.003556	0.995	0.02683
0.005	FIRE	0.166667	0.4	0.105263		0.005	scmer	0.002915	0.995	0.02778
0.005	FIRE	0.222222	0.4	0.153846		0.005	scmer	0.004702	0.995	0.025842
0.005	FIRE	0.142857	0.2	0.111111		0.005	scmer	0.004432	0.995	0.025638
0.005	GapClust	0	0	0		0.005	GiniClust	0	0.995	0.031479
0.005	GapClust	0	0	0		0.005	GiniClust	0	0.995	0.031479
0.005	GapClust	0	0	0		0.005	GiniClust	0	0.995	0.031479
0.005	GapClust	0	0	0		0.005	GiniClust	0	0.995	0.031479
0.005	GapClust	0	0	0		0.005	GiniClust	0	0.995	0.031479
0.005	CellSIUS	0	0	0		0.005	RaceID	0.012383	0.995	0.018503
0.005	CellSIUS	0.6	0.6	0.6		0.005	RaceID	0.007261	0.995	0.024543
0.005	CellSIUS	0	0	0		0.005	RaceID	0.009467	0.995	0.020585
0.005	CellSIUS	0	0	0		0.005	RaceID	0.008192	0.996	0.020933
0.005	CellSIUS	1	1	1		0.005	RaceID	0.01116	0.996	0.018688
0.005	MarsGT	1	1	1		0.005	MarsGT	0.083654	1	0
0.005	MarsGT	0	0	0		0.005	MarsGT	0.010579	0.995	0.027658
0.005	MarsGT	0.833333	1	0.714286		0.005	MarsGT	0.095191	0.998	0.004188
0.005	MarsGT	0	0	0		0.005	MarsGT	0.004258	0.995	0.030335
0.005	MarsGT	1	1	1		0.005	MarsGT	0.083718	1	0
0.01	FIRE	0.27907	0.6	0.181818		0.01	scmer	0.005903	0.99	0.048202
0.01	FIRE	0.242424	0.4	0.173913		0.01	scmer	0.005558	0.99	0.04885
0.01	FIRE	0.357143	0.5	0.277778		0.01	scmer	0.008598	0.99	0.045682
0.01	FIRE	0.444444	0.8	0.307692		0.01	scmer	0.007196	0.99	0.04632
0.01	FIRE	0.235294	0.4	0.166667		0.01	scmer	0.00422	0.99	0.050318
0.01	GapClust	0	0	0		0.01	GiniClust	0	0.99	0.056002
0.01	GapClust	0	0	0		0.01	GiniClust	0	0.99	0.056002
0.01	GapClust	0.947368	0.9	1		0.01	GiniClust	0	0.99	0.056002
0.01	GapClust	0	0	0		0.01	GiniClust	0	0.99	0.056002
0.01	GapClust	0	0	0		0.01	GiniClust	0	0.99	0.056002
0.01	CellSIUS	0	0	0		0.01	RaceID	0.031926	0.996	0.019847
0.01	CellSIUS	0	0	0		0.01	RaceID	0.014803	0.99	0.0384
0.01	CellSIUS	0.888889	0.8	1		0.01	RaceID	0.036337	0.997	0.015631
0.01	CellSIUS	0	0	0		0.01	RaceID	0.030867	0.994	0.019256
0.01	CellSIUS	0	0	0		0.01	RaceID	0.02904	0.995	0.025978
0.01	MarsGT	0.952381	1	0.909091		0.01	MarsGT	0.131595	0.999	0.003351
0.01	MarsGT	0	0	0		0.01	MarsGT	0.0213	0.99	0.048066
0.01	MarsGT	0.947368	0.9	1		0.01	MarsGT	0.12292	0.999	0.007191
0.01	MarsGT	0.947368	0.9	1		0.01	MarsGT	0.122855	0.999	0.007226
0.01	MarsGT	0.947368	0.9	1		0.01	MarsGT	0.12321	0.999	0.007152
0.02	FIRE	0.521739	0.6	0.461538		0.02	scmer	0.006487	0.98	0.089119
0.02	FIRE	0.68	0.85	0.566667		0.02	scmer	0.007166	0.98	0.088521
0.02	FIRE	0.666667	0.8	0.571429		0.02	scmer	0.009478	0.98	0.086271
0.02	FIRE	0.521739	0.6	0.461538		0.02	scmer	0.010356	0.98	0.085322
0.02	FIRE	0.612245	0.75	0.517241		0.02	scmer	0.007053	0.98	0.088761
0.02	GapClust	0.95	0.95	0.95		0.02	GiniClust	0.938289	0.999	0.007888
0.02	GapClust	0	0	0		0.02	GiniClust	0	0.98	0.098039
0.02	GapClust	0	0	0		0.02	GiniClust	1	1	0
0.02	GapClust	0	0	0		0.02	GiniClust	0.940447	0.999	0.00402
0.02	GapClust	0	0	0		0.02	GiniClust	1	1	0
0.02	CellSIUS	0.823529	0.7	1		0.02	RaceID	0.068557	0.997	0.015714
0.02	CellSIUS	0.833333	0.75	0.9375		0.02	RaceID	0.057606	0.99	0.034356
0.02	CellSIUS	0.787879	0.65	1		0.02	RaceID	0.035271	0.985	0.059064
0.02	CellSIUS	0.823529	0.7	1		0.02	RaceID	0.048972	0.987	0.046959
0.02	CellSIUS	0.823529	0.7	1		0.02	RaceID	0.038099	0.987	0.052621
0.02	MarsGT	0.701754	1	0.540541		0.02	MarsGT	0.196311	0.983	0.025525
0.02	MarsGT	0.974359	0.95	1		0.02	MarsGT	0.211069	0.999	0.007041
0.02	MarsGT	1	1	1		0.02	MarsGT	0.227581	1	0
0.02	MarsGT	0.888889	0.8	1		0.02	MarsGT	0.177272	0.996	0.022587
0.02	MarsGT	1	1	1		0.02	MarsGT	0.224022	1	0
0.03	FIRE	0.724638	0.833333	0.641026		0.03	scmer	0.004795	0.97	0.12858
0.03	FIRE	0.610169	0.6	0.62069		0.03	scmer	0.009265	0.97	0.123079
0.03	FIRE	0.692308	0.9	0.5625		0.03	scmer	0.005334	0.97	0.127951
0.03	FIRE	0.721311	0.733333	0.709677		0.03	scmer	0.0064	0.97	0.126295
0.03	FIRE	0.782609	0.9	0.692308		0.03	scmer	0.009991	0.97	0.120847
0.03	GapClust	0	0	0		0.03	GiniClust	1	1	0
0.03	GapClust	0	0	0		0.03	GiniClust	0.909003	0.998	0.012261
0.03	GapClust	1	1	1		0.03	GiniClust	1	1	0
0.03	GapClust	0	0	0		0.03	GiniClust	0.954956	0.999	0.004418
0.03	GapClust	0.983607	1	0.967742		0.03	GiniClust	0.954956	0.999	0.004418
0.03	CellSIUS	0.909091	0.833333	1		0.03	RaceID	0.075955	0.982	0.045703
0.03	CellSIUS	0.823529	0.7	1		0.03	RaceID	0.096967	0.989	0.04366
0.03	CellSIUS	0.846154	0.733333	1		0.03	RaceID	0.126703	0.99	0.045011
0.03	CellSIUS	0.867925	0.766667	1		0.03	RaceID	0.09473	0.993	0.028384
0.03	CellSIUS	0.888889	0.8	1		0.03	RaceID	0.095149	0.987	0.044995
0.03	MarsGT	0.983607	1	0.967742		0.03	MarsGT	0.276015	0.999	0.004418
0.03	MarsGT	0.983607	1	0.967742		0.03	MarsGT	0.279336	0.999	0.004418
0.03	MarsGT	0.952381	1	0.909091		0.03	MarsGT	0.314821	0.997	0.010053
0.03	MarsGT	0.947368	0.9	1		0.03	MarsGT	0.250544	0.997	0.018062
0.03	MarsGT	0.965517	0.933333	1		0.03	MarsGT	0.260099	0.998	0.013035

## Sheet: Data 7 (Fig. 2c)
Data 7. The evaluation of real datasets for PBMC-bench-marking
Group1 (Rare:0.01)						Group2 (Rare:0.03)						Group3
Data_Id	Software	F1	Recall	Precision		Data_Id	Software	F1	Recall	Precision		Data_Id	Software	NMI	Purity	Entropy
PBMC-bench- 1	FIRE	0	0	0		PBMC-bench- 1	FIRE	0.0008	0.0004	0.0769		PBMC-bench- 1	RaceID	0.4554	0.4553	1.4494
PBMC-bench- 2	FIRE	0.0214	0.013	0.0609		PBMC-bench- 2	FIRE	0.0581	0.0306	0.5652		PBMC-bench- 2	RaceID	0.5222	0.5716	1.2771
PBMC-test	FIRE	0	0	0		PBMC-test	FIRE	0.1641	0.0946	0.6182		PBMC-test	RaceID	0.6725	0.6395	0.9011
PBMC-bench- 4	FIRE	0.1998	0.123	0.5319		PBMC-bench- 4	FIRE	0.0753	0.0403	0.5691		PBMC-bench- 4	RaceID	0.5345	0.5742	1.3034
PBMC-bench- 1	GapClust	0	0	0		PBMC-bench- 1	GapClust	0	0	0		PBMC-bench- 1	GiniClust	0.7106	0.6416	0.9519
PBMC-bench- 2	GapClust	0	0	0		PBMC-bench- 2	GapClust	0.0038	0.0019	1		PBMC-bench- 2	GiniClust	0.7992	0.7106	0.7537
PBMC-test	GapClust	0	0	0		PBMC-test	GapClust	0	0	0		PBMC-test	GiniClust	0.7358	0.5842	1.0289
PBMC-bench- 4	GapClust	0	0	0		PBMC-bench- 4	GapClust	0	0	0		PBMC-bench- 4	GiniClust	0.6524	0.528	1.2511
PBMC-bench- 1	CellSIUS	0.2315	0.2264	0.2368		PBMC-bench- 1	CellSIUS	0.2687	0.181	0.5209		PBMC-bench- 1	Scmer	0.346	0.3953	1.6963
PBMC-bench- 2	CellSIUS	0.1263	0.1389	0.1157		PBMC-bench- 2	CellSIUS	0.2503	0.1668	0.5007		PBMC-bench- 2	Scmer	0.1064	0.3501	2.0793
PBMC-test	CellSIUS	0	0	0		PBMC-test	CellSIUS	0.2921	0.1793	0.7868		PBMC-test	Scmer	0.1265	0.2921	2.3165
PBMC-bench- 4	CellSIUS	0.1896	0.1205	0.4434		PBMC-bench- 4	CellSIUS	0.0682	0.0369	0.4434		PBMC-bench- 4	Scmer	0.5114	0.576	1.3867
PBMC-bench- 1	MarsGT	0.2868	0.2222	0.4041		PBMC-bench- 1	MarsGT	0.6335	0.734	0.5572		PBMC-bench- 1	MarsGT	0.7156	0.7761	0.604
PBMC-bench- 2	MarsGT	0.4959	0.4981	0.4936		PBMC-bench- 2	MarsGT	0.808	0.9628	0.6961		PBMC-bench- 2	MarsGT	0.8078	0.8844	0.3324
PBMC-test	MarsGT	0.1321	0.1677	0.1089		PBMC-test	MarsGT	0.8049	0.8114	0.7986		PBMC-test	MarsGT	0.7924	0.8048	0.5295
PBMC-bench- 4	MarsGT	0.5768	0.4157	0.9415		PBMC-bench- 4	MarsGT	0.6143	0.452	0.9585		PBMC-bench- 4	MarsGT	0.7151	0.7423	0.7322

## Sheet: Data 8 (Supp Fig. 8)
Data 8. Twenty repeated tests for robustness
NMI	Purity	Entropy	F1	Recall	Precision
0.772589	0.789571	0.239814	0.795437	0.792765	0.798127
0.790118	0.803655	0.233171	0.80092	0.809819	0.792214
0.792038	0.804479	0.230831	0.802349	0.811886	0.793034
0.790917	0.804136	0.231936	0.803274	0.81137	0.795339
0.789619	0.803861	0.233272	0.795744	0.792248	0.79927
0.791943	0.800976	0.232286	0.804432	0.806718	0.802158
0.772383	0.801388	0.229309	0.801735	0.811886	0.791835
0.773468	0.789984	0.238797	0.802961	0.81292	0.793243
0.79129	0.804067	0.231679	0.803762	0.817054	0.790895
0.791013	0.803861	0.232062	0.802554	0.811886	0.793434
0.791306	0.80235	0.23082	0.802254	0.809302	0.795328
0.780049	0.780022	0.246439	0.801328	0.810853	0.792024
0.791946	0.804136	0.231235	0.804703	0.813437	0.796156
0.792707	0.804754	0.229684	0.751138	0.810336	0.7
0.780319	0.772946	0.249362	0.802139	0.813953	0.790663
0.789631	0.803311	0.233722	0.805135	0.810336	0.8
0.79269	0.804617	0.230213	0.80348	0.81137	0.795743
0.792756	0.804548	0.230316	0.802453	0.81137	0.793731
0.790932	0.803724	0.232193	0.802871	0.809302	0.796541
0.792878	0.804617	0.230043	0.802144	0.811886	0.792634

## Sheet: Data 9 (Fig. 3g)
Data 9. The enhancer-gene network in cell type 2 and cell type 10
Gene	Enhancer	Score	Cluster				Cluster 2						Cluster 10
Ttf1	chr2:29194127-29196308	185.612	2				Enhancer	Mean accessibility	Color	Gene	Mean expression		Enhancer	Mean accessibility	Color	Gene	Mean expression
Ttf1	chr2:29191479-29193244	24.8614	2				chr2:29194127-29196308	0.206316	2	Ttf1	0.077895		chr2:29194127-29196308	0.0472441	1	Ttf1	0.062992
Clu	chr14:65967765-65971877	20.9526	2				chr2:29191479-29193244	0.0336842	1	Ttf1			chr2:29191479-29193244	0.015748	1	Ttf1
Bsg	chr10:79699872-79709419	17.7581	2				chr14:65967765-65971877	1.25263	4	Clu	18.3537		chr2:25464829-25470689	0.685039	3	Ptgds	26.378
Apoe	chr7:19697534-19699568	15.8104	2				chr14:65980800-65983085	0.149474	2	Clu			chr2:25455967-25462580	0.425197	2	Ptgds
Msi1	chr5:115427353-115443434	15.0532	2				chr10:79699872-79709419	1.83368	4	Bsg	9.88		chr2:148870185-148879583	0.913386	3	Cst3	11.9134
Cfap77	chr2:29194127-29196308	14.383	2				chr10:79710004-79713901	0.294737	2	Bsg			chr2:148889499-148891378	0.0787402	1	Cst3
Acsl3	chr1:78655331-78660178	12.9396	2				chr7:19697534-19699568	0.551579	3	Apoe	29.9579		chr17:46908034-46935184	4.37795	4	Prph2	3.66142
Trpm3	chr19:22915694-22917441	11.8316	2				chr7:19700622-19701707	0.258947	2	Apoe			chr17:46903462-46905951	0.307087	2	Prph2
Pcdh9	chr14:93889803-93891556	9.48765	2				chr5:115427353-115443434	4.01263	4	Msi1	4.08632		chr10:79699872-79709419	1.00787	4	Bsg	4.2126
Tmtc2	chr10:105573420-105575715	9.24149	2				chr5:115444126-115455208	0.717895	3	Msi1			chr10:79710004-79713901	0.110236	2	Bsg
Setx	chr2:29194127-29196308	8.58442	2				chr2:29194127-29196308	0.206316	2	Cfap77	0.004211		chr14:65967765-65971877	0.283465	2	Clu	8.69292
Cdh2	chr18:16805511-16810048	7.45072	2				chr2:29191479-29193244	0.0336842	1	Cfap77			chr14:65998865-66007119	0.488189	2	Clu
Apoe	chr7:19700622-19701707	6.76432	2				chr1:78655331-78660178	0.997895	3	Acsl3	13.0295		chr9:40798483-40802472	1.1811	4	Hspa8	1.73228
Mgarp	chr3:51391565-51398043	5.65409	2				chr19:22915694-22917441	0.614737	3	Trpm3	20.0758		chr9:40804896-40805760	0.0472441	1	Hspa8
Nfib	chr4:82504143-82508112	5.58597	2				chr19:22904920-22905638	0.174737	2	Trpm3			chr1:86523754-86529335	1.79528	4	Ptma	0.88189
Hes1	chr16:30062946-30067460	5.51702	2				chr14:93889803-93891556	0.894737	3	Pcdh9	10.6042		chr1:86530872-86534144	0.173228	2	Ptma
Cst3	chr2:148870185-148879583	5.15546	2				chr14:93884489-93884889	0.0610526	1	Pcdh9			chr6:91682646-91699915	1.33858	4	Slc6a6	1.79528
Zswim6	chr13:107887925-107892375	5.12214	2				chr10:105573420-105575715	1.00632	4	Tmtc2	9.24		chr6:91658217-91670921	1.03937	4	Slc6a6
Rora	chr9:69289101-69296825	5.04709	2				chr10:105572361-105572903	0.147368	2	Tmtc2			chr14:55513392-55528588	1.74803	4	Nrl	0.905512
Actb	chr5:142902681-142910492	4.97271	2				chr2:29194127-29196308	0.206316	2	Setx	0.32		chr14:55535886-55536560	0.0944882	1	Nrl
Hspa8	chr9:40798483-40802472	4.91524	2				chr2:29191479-29193244	0.0336842	1	Setx			chr3:51391565-51398043	0.314961	2	Mgarp	3.76378
Dkk3	chr7:112157682-112159451	4.62858	2				chr18:16805511-16810048	1.29684	4	Cdh2	6.36		chr3:51386035-51390595	0.165354	2	Mgarp
Itm2b	chr14:73382445-73385995	4.56864	2										chr1:78655331-78660178	0.582677	3	Acsl3	1.77165
Tcf4	chr18:69342951-69347148	4.54968	2
Gbe1	chr16:70313344-70316268	4.05768	2
Grid2	chr6:63255863-63258244	4.01737	2
Sorcs1	chr19:50678332-50679073	3.94779	2
Slc2a1	chr4:119104751-119114165	3.90324	2
Unc5c	chr3:141464513-141466514	3.90118	2
Apoe	chr7:19668594-19670520	3.85793	2
Auts2	chr5:132542884-132544229	3.80993	2
Dbi	chr1:120119937-120121964	3.71756	2
Pmepa1	chr2:173273632-173277773	3.57297	2
Dkk3	chr7:112170082-112170820	3.4958	2
Dkk3	chr7:112142962-112145005	3.39743	2
Atp1a1	chr3:101602830-101607657	3.38615	2
Hsp90ab1	chr17:45572065-45575277	3.37135	2
Myo6	chr9:80163991-80166066	3.33246	2
Mgarp	chr3:51386035-51390595	3.2911	2
Immp2l	chr12:41023496-41024726	3.18151	2
Espn	chr4:152129414-152133418	3.17073	2
Qk	chr17:10316444-10320645	3.14932	2
Ptma	chr1:86523754-86529335	3.13072	2
Ckb	chr12:111667224-111673102	3.09788	2
Wipi1	chr11:109609498-109612563	3.07053	2
Slc6a6	chr6:91682646-91699915	3.06222	2
Cd81	chr7:143051992-143056337	2.96933	2
Car14	chr3:95903781-95907306	2.9035	2
Car2	chr3:14885832-14891171	2.84817	2
Ttyh1	chr7:4128229-4138082	2.82293	2
Adgrl3	chr5:81019287-81022831	2.82191	2
Ptgds	chr2:25464829-25470689	2.80777	2
Atp1b3	chr9:96363463-96365145	2.79122	2
Tox	chr4:6988786-6991748	2.78775	2
Ubc	chr5:125388510-125395608	2.74464	2
Galnt13	chr2:54435562-54438209	2.72956	2
Hsp90b1	chr10:86704080-86706883	2.6911	2
Nfia	chr4:97771639-97773957	2.6141	2
Gnai2	chr9:107632361-107636343	2.60703	2
Cp	chr3:19953734-19954310	2.54738	2
Prkg1	chr19:31663885-31664947	2.49139	2
Prph2	chr17:46908034-46935184	2.4789	2
Lncpint	chr6:31215822-31218955	2.43794	2
Pax6	chr2:105680219-105683294	2.42829	2
Htra1	chr7:130934960-130941248	2.37755	2
Synpr	chr14:13284055-13286243	2.35883	2
Fxyd1	chr7:31055267-31056039	2.32978	2
Sparc	chr11:55417813-55418576	2.31367	2
Notch1	chr2:26499685-26504949	2.24948	2
Gnao1	chr8:93809602-93815305	2.24807	2
Atp2b1	chr10:98913346-98918385	2.23641	2
Tanc2	chr11:105589067-105590575	2.19043	2
Ankrd10	chr8:11633511-11637203	2.1694	2
Slc25a4	chr8:46208232-46212702	2.12997	2
Mfge8	chr7:79146452-79149705	2.12414	2
Gpc6	chr14:116924975-116927321	2.11704	2
Ddr1	chr17:35699614-35705242	2.10649	2
Ckb	chr12:111685133-111697132	2.07156	2
Ppia	chr11:6414595-6417281	1.99799	2
Tnrc18	chr5:142812892-142824047	1.98658	2
Acsl3	chr1:78661081-78661847	1.98217	2
Pitpnc1	chr11:107468136-107471482	1.95876	2
Cfap77	chr2:29191479-29193244	1.9265	2
Arhgap21	chr2:20966718-20970291	1.88223	2
Sfxn5	chr6:85332156-85335034	1.87308	2
Zfp36l2	chr17:84184898-84191904	1.85587	2
Vegfa	chr17:46027113-46033708	1.85396	2
Fxyd1	chr7:31052588-31053465	1.85209	2
Sparc	chr11:55428058-55428687	1.8422	2
Six3os1	chr17:85616353-85619037	1.81373	2
Cp	chr3:19956773-19957220	1.81338	2
Far1	chr7:113512622-113514903	1.80357	2
Tgfb2	chr1:186701766-186706511	1.78627	2
Dock4	chr12:40445033-40447877	1.7692	2
Map3k5	chr10:19933464-19935439	1.75425	2
Pdcd4	chr19:53902096-53904571	1.73864	2
Hspa5	chr2:34771152-34773021	1.7132	2
Kdr	chr5:75977972-75978973	1.70649	2
Efna5	chr17:62880073-62884567	1.70481	2
Dbi	chr1:120115517-120116553	1.70416	2
Calm1	chr12:100198672-100202811	1.69965	2
Trpm3	chr19:22904920-22905638	1.67324	2
Sorbs2	chr8:45627206-45629393	1.67247	2
Nsd1	chr13:55208867-55213400	1.66523	2
Sparc	chr11:55419175-55420736	1.66395	2
Bsg	chr10:79710004-79713901	1.6621	2
Nlgn1	chr3:26333148-26333902	1.62916	2
Tcf7l2	chr19:55741043-55744435	1.62872	2
Mxra7	chr11:116824534-116829456	1.61838	2
Calr	chr8:84844568-84848320	1.60437	2
Cd63	chr10:128908926-128911352	1.5858	2
Ust	chr10:8520806-8521475	1.55018	2
Rcn2	chr9:56041339-56042668	1.54054	2
Mxi1	chr19:53328140-53331880	1.53922	2
Ctsl	chr13:64369370-64371070	1.53061	2
Nfib	chr4:82511858-82513960	1.52374	2
Sema5a	chr15:32244457-32246442	1.52204	2
Dab1	chr4:104366848-104369159	1.51127	2
Fchsd2	chr7:101106938-101110377	1.50738	2
Rax	chr18:65932226-65942466	1.50301	2
Mxra7	chr11:116806529-116816235	1.49941	2
Nr3c2	chr8:76898557-76903749	1.49892	2
Tox3	chr8:90347685-90348892	1.49761	2
Actg1	chr11:120346419-120352029	1.49714	2
App	chr16:85172004-85174227	1.4959	2
Nav2	chr7:49247713-49249126	1.49359	2
Pik3r1	chr13:101766653-101769153	1.47613	2
Sptan1	chr2:29964204-29968238	1.43794	2
Ndfip1	chr18:38416945-38420588	1.43619	2
Maml3	chr3:52101442-52105716	1.4281	2
Vim	chr2:13573453-13574956	1.40662	2
Ptgds	chr2:25455967-25462580	1.40335	2
Rlbp1	chr7:79388606-79389072	1.39437	2
Ndrg2	chr14:51912434-51915385	1.38669	2
Tsc22d1	chr14:76503049-76508346	1.3724	2
Tmbim6	chr15:99392162-99394187	1.36807	2
Ankrd28	chr14:31829534-31831685	1.3419	2
Mfap3l	chr8:60631041-60634327	1.31974	2
Pdlim5	chr3:142394566-142396404	1.30859	2
Suco	chr1:161875623-161878109	1.30733	2
Tom1l2	chr11:60351427-60353904	1.29934	2
Slc24a3	chr2:145166936-145168493	1.29475	2
Meis1	chr11:19018171-19021775	1.29237	2
Hes1	chr16:30069656-30071164	1.25938	2
Rlbp1	chr7:79362093-79363772	1.24825	2
Reck	chr4:43874788-43877464	1.24376	2
Pja2	chr17:64331066-64333505	1.24352	2
Mgarp	chr3:51382857-51385068	1.23202	2
Npas3	chr12:53251719-53253801	1.22831	2
Cux1	chr5:136565078-136569350	1.20242	2
Tmtc2	chr10:105572361-105572903	1.19805	2
Pfkp	chr13:6645183-6649466	1.19707	2
Mertk	chr2:128697996-128699516	1.19063	2
Crot	chr5:8996612-8997933	1.18815	2
Msi1	chr5:115444126-115455208	1.18809	2
Mboat2	chr12:24830097-24832560	1.18306	2
Rgs6	chr12:82616694-82617177	1.17399	2
Bcas3	chr11:85352234-85353784	1.17267	2
Myo9a	chr9:59750026-59752296	1.17082	2
Rora	chr9:69306322-69307555	1.15087	2
Rtn3	chr19:7481826-7484446	1.15031	2
Setx	chr2:29191479-29193244	1.14982	2
Rdh10	chr1:16103656-16106583	1.14957	2
Nfia	chr4:97777074-97778987	1.14819	2
Spon1	chr7:113769298-113769746	1.14812	2
Cntn1	chr15:92050864-92052491	1.14489	2
Bmp2k	chr5:96995976-96998733	1.13636	2
Dach1	chr14:98166583-98170498	1.13406	2
Slc16a1	chr3:104636928-104640904	1.13312	2
Gpr137c	chr14:45216928-45221704	1.13272	2
Tspan3	chr9:56159349-56162633	1.12369	2
Ptprs	chr17:56472102-56477963	1.12104	2
Bcat1	chr6:145044869-145054094	1.11648	2
Lnpep	chr17:17623282-17626216	1.11257	2
Nbeal1	chr1:60179338-60181574	1.10918	2
Pax6	chr2:105686592-105689939	1.10127	2
Por	chr5:135687925-135690684	1.0995	2
Cst3	chr2:148889499-148891378	1.09566	2
Tead1	chr7:112678314-112681213	1.08574	2
Clu	chr14:65980800-65983085	1.07916	2
Ptpra	chr2:130449376-130451773	1.07522	2
Col2a1	chr15:98001259-98005239	1.07056	2
Lrrc4c	chr2:97466062-97467588	1.07005	2
Farp1	chr14:121034349-121037687	1.06965	2
Rlbp1	chr7:79386555-79387243	1.06555	2
Srgap2	chr1:131524927-131528552	1.06291	2
Nfix	chr8:84773593-84775889	1.051	2
Dusp16	chr6:134791124-134793148	1.04943	2
Lman1	chr18:66014452-66024331	1.04574	2
Shisa9	chr16:11983239-11984721	1.03955	2
Epas1	chr17:86752675-86756504	1.03719	2
Laptm4a	chr12:8921035-8922869	1.03121	2
Trpm3	chr19:22938793-22941100	1.02587	2
Sesn3	chr9:14274550-14278105	1.02501	2
Cd9	chr6:125494191-125495178	1.02319	2
Pip5k1b	chr19:24555336-24556934	1.01149	2
Trio	chr15:28023895-28026679	1.00861	2
Srgap3	chr6:112944791-112947929	1.00786	2
Gnai2	chr9:107641482-107642219	0.996164	2
Arl6ip1	chr7:118128137-118130465	0.993372	2
Lrp1	chr10:127619677-127622621	0.987801	2
Aldoc	chr11:78322293-78324727	0.985123	2
Zfp608	chr18:54990529-54993322	0.976959	2
Sema6a	chr18:47368559-47370773	0.972999	2
Peg3	chr7:6727003-6731272	0.969947	2
Parp8	chr13:117024155-117026173	0.966357	2
Rrbp1	chr2:144009592-144012001	0.960265	2
Lman1	chr18:66001839-66004175	0.956369	2
Tnik	chr3:28262359-28265698	0.942826	2
Ptch1	chr13:63572199-63573908	0.940585	2
Cspg5	chr9:110244296-110247445	0.93563	2
Eef2	chr10:81172688-81178188	0.929892	2
Calm2	chr17:87445472-87448042	0.92676	2
Adamtsl1	chr4:86053690-86054160	0.924041	2
Ppib	chr9:66059408-66061347	0.918324	2
Deptor	chr15:55111830-55113536	0.911353	2
Pcmtd1	chr1:7087610-7090065	0.907365	2
Arl15	chr13:113793731-113795720	0.901828	2
Folh1	chr7:86775669-86776275	0.900359	2
Fgf13	chrX:59134207-59135474	0.89967	2
Med12l	chr3:59005223-59007539	0.894603	2
Actn4	chr7:28960399-28963616	0.89351	2
Ptpn12	chr5:21054357-21056795	0.892202	2
Garem1	chr18:21298693-21301157	0.890874	2
Smarca4	chr9:21614127-21617644	0.890578	2
Maged1	chrX:94540200-94543274	0.885785	2
Prdx6	chr1:161249952-161251665	0.885133	2
Fcho2	chr13:98813542-98815973	0.866601	2
Pcnx	chr12:81859463-81863161	0.863755	2
Ppp2r3a	chr9:101249881-101252629	0.863478	2
Cry2	chr2:92426603-92435581	0.862871	2
Zfand3	chr17:30003902-30005910	0.861875	2
Dlgap4	chr2:156715339-156723353	0.856271	2
Prkca	chr11:108341794-108344776	0.85587	2
Sash1	chr10:8885651-8886619	0.852439	2
Plekhb1	chr7:100653239-100666619	0.85223	2
Map4k4	chr1:39900064-39903508	0.850368	2
Atrnl1	chr19:57609424-57612583	0.85008	2
Rgl1	chr1:152765265-152767469	0.850048	2
Sned1	chr1:93235033-93237407	0.848713	2
Megf9	chr4:70533124-70537007	0.845286	2
Clu	chr14:65998865-66007119	0.844448	2
Rtn4	chr11:29718189-29719838	0.843977	2
Nudt4	chr10:95561762-95564936	0.841075	2
Rhpn2	chr7:35333020-35335421	0.840094	2
Adk	chr14:21074909-21076940	0.839651	2
Per1	chr11:69091559-69107730	0.839238	2
Scd2	chr19:44282201-44285326	0.835302	2
Nrxn3	chr12:89812006-89812550	0.834464	2
Sox6	chr7:116031735-116034755	0.833819	2
Gnai2	chr9:107629931-107631072	0.831808	2
Pon2	chr6:5297322-5298639	0.82873	2
Magi3	chr3:104218430-104221845	0.824396	2
Klhl2	chr8:64847471-64850983	0.820041	2
Tcf7l1	chr6:72787225-72789884	0.818463	2
Cdc14a	chr3:116422641-116425423	0.818173	2
Cpe	chr8:64691025-64693641	0.807129	2
Rps6ka3	chrX:159253981-159257577	0.806075	2
Gpr37	chr6:25688875-25690635	0.804136	2
Camk2n1	chr4:138452508-138456727	0.798189	2
Gdi2	chr13:3536999-3539085	0.797927	2
Peak1	chr9:56417201-56419411	0.794024	2
Klf3	chr5:64802431-64804577	0.78905	2
Inpp5a	chr7:139387774-139392013	0.788562	2
Dkk3	chr7:112129728-112130618	0.781	2
Rora	chr9:69301925-69305560	0.776122	2
Hivep2	chr10:13964340-13968488	0.775653	2
Bmpr2	chr1:59762218-59765113	0.77548	2
Dpysl2	chr14:66865462-66869914	0.769957	2
Brd2	chr17:34116799-34123840	0.768183	2
Tanc1	chr2:59611484-59613850	0.762991	2
Spred1	chr2:117119643-117123459	0.762963	2
Lsamp	chr16:39984062-39985231	0.761584	2
Aplp2	chr9:31210423-31213178	0.753206	2
Shisa4	chr1:135370678-135375891	0.749917	2
Pak3	chrX:143664001-143664907	0.745401	2
Lrrc8c	chr5:105518354-105520444	0.74437	2
Gldc	chr19:30173975-30175776	0.742898	2
Sesn1	chr10:41886680-41890941	0.740441	2
Tm9sf2	chr14:122104339-122107894	0.73883	2
Zbtb20	chr16:42907194-42907819	0.73736	2
Gnai2	chr9:107608558-107615482	0.737158	2
Bcl6	chr16:23980823-23985728	0.73082	2
Fam135a	chr1:24099274-24101556	0.727979	2
Scmh1	chr4:120404615-120406508	0.722143	2
Clstn1	chr4:149564033-149577601	0.718998	2
Col23a1	chr11:51295736-51296151	0.716904	2
Dnaja1	chr4:40721254-40723547	0.716437	2
Ctsb	chr14:63121696-63125441	0.710462	2
Prnp	chr2:131908289-131911860	0.707925	2
Apoe	chr7:19712380-19713627	0.701985	2
Spire1	chr18:67609865-67612684	0.700598	2
Il6st	chr13:112463176-112465330	0.698999	2
Ttyh3	chr5:140644555-140650669	0.697873	2
Plekha1	chr7:130865095-130866973	0.687721	2
Tef	chr15:81801300-81805249	0.684744	2
Setd3	chr12:108178120-108180403	0.68439	2
Kdr	chr5:75976652-75977085	0.683449	2
Marcks	chr10:37135937-37141870	0.682595	2
Gnai2	chr9:107626193-107629244	0.679497	2
Cnn3	chr3:121425515-121428120	0.678475	2
Syt11	chr3:88771165-88773067	0.67524	2
Lars2	chr9:123365892-123367821	0.674328	2
Sdf4	chr4:155991317-155993973	0.6704	2
Hjurp	chr1:88276108-88278568	0.670099	2
Sos2	chr12:69680285-69684068	0.663506	2
Etv5	chr16:22438278-22440978	0.662628	2
Magi1	chr6:93911330-93914082	0.662181	2
Bhlhe40	chr6:108658259-108661934	0.655767	2
Mapt	chr11:104230446-104233094	0.655497	2
Hsd17b12	chr2:94157279-94158724	0.652996	2
Crip2	chr12:113139085-113143032	0.647191	2
Gtdc1	chr2:44926130-44928331	0.643996	2
Ptprs	chr17:56466972-56470929	0.640032	2
Tle1	chr4:72198743-72202026	0.634944	2
Impact	chr18:12971797-12974748	0.63221	2
Kif13a	chr13:46928733-46931340	0.629542	2
Asap1	chr15:64310345-64316167	0.628274	2
Cadps	chr14:12821051-12823375	0.623917	2
Zfp467	chr6:48443485-48447472	0.623535	2
Bsg	chr10:79697868-79699080	0.622558	2
Tecr	chr8:83593487-83595450	0.622201	2
Dag1	chr9:108262860-108265293	0.61806	2
Rcor1	chr12:111037436-111040666	0.617713	2
Pik3r3	chr4:116219595-116223008	0.617219	2
Six3os1	chr17:85612710-85615555	0.614067	2
Nt5c2	chr19:46961184-46963888	0.613551	2
Thra	chr11:98739954-98744801	0.612734	2
Slmap	chr14:26533289-26535667	0.612522	2
Sertad2	chr11:20541748-20544280	0.607126	2
Wnk2	chr13:49142004-49149081	0.607006	2
Nipal3	chr4:135493319-135496274	0.606841	2
Sgk1	chr10:21992440-22001290	0.605558	2
Nlgn2	chr11:69833829-69839392	0.605104	2
Plekha7	chr7:116307027-116309849	0.602498	2
Ptprd	chr4:78211638-78212268	0.602038	2
Gnas	chr2:174328773-174331541	0.601865	2
Adam22	chr5:8367093-8368504	0.601241	2
Hspb11	chr4:107252522-107255659	0.600086	2
Wwtr1	chr3:57574352-57576792	0.599801	2
Map3k5	chr10:19937040-19937717	0.599061	2
Mapk6	chr9:75407813-75411536	0.597962	2
Adam23	chr1:63459079-63459605	0.596544	2
Mmp14	chr14:54431266-54433780	0.596388	2
Sap130	chr18:31633604-31635696	0.595907	2
Fndc3b	chr3:27708770-27711639	0.595811	2
Npc2	chr12:84770597-84774042	0.594792	2
Kctd1	chr18:15062014-15066511	0.594531	2
Atp1b2	chr11:69598633-69606828	0.592553	2
Ksr1	chr11:79144686-79147141	0.592385	2
Zhx2	chr15:57692928-57697370	0.590262	2
Myh9	chr15:77839937-77843868	0.589404	2
Erc1	chr6:119847500-119849631	0.58738	2
Coro2b	chr9:62517097-62538391	0.585469	2
Pawr	chr10:108330927-108334080	0.584979	2
Ralbp1	chr17:65883762-65886439	0.584678	2
Id3	chr4:136143070-136145218	0.583856	2
Trim9	chr12:70344734-70349529	0.581543	2
Bcl2l1	chr2:152828569-152832226	0.579518	2
Ube2g1	chr11:72606456-72608988	0.578339	2
Hspd1	chr1:55086677-55089082	0.576985	2
Kif1a	chr1:93079052-93082386	0.575435	2
Pde4b	chr4:102568593-102571031	0.575198	2
Mxd4	chr5:34185481-34189616	0.575117	2
Dusp1	chr17:26506086-26509766	0.574153	2
Kremen1	chr11:5260146-5262604	0.572973	2
Pkp4	chr2:59159894-59162455	0.569745	2
Morf4l1	chr9:90113013-90115601	0.569647	2
St3gal4	chr9:35115549-35118000	0.569404	2
Abcd3	chr3:121814325-121816340	0.563616	2
Zfp609	chr9:65826008-65828502	0.560662	2
Tle3	chr9:61368561-61374762	0.560304	2
Serinc3	chr2:163643591-163645884	0.55926	2
Sirpa	chr2:129589625-129596396	0.557857	2
Syne2	chr12:75817490-75819833	0.556631	2
Pfn2	chr3:57845912-57848423	0.556368	2
Cmip	chr8:117255845-117259776	0.556322	2
Dennd5a	chr7:109958432-109961199	0.555687	2
Clu	chr14:65987331-65988876	0.555331	2
Ddr1	chr17:35697356-35698673	0.555232	2
Prox1	chr1:190167817-190171236	0.554975	2
Hdlbp	chr1:93477710-93479830	0.554267	2
Ank3	chr10:69534993-69536010	0.551682	2
Dkk3	chr7:112121046-112122199	0.551024	2
Ablim2	chr5:35755101-35759885	0.549285	2
Mgat5	chr1:127204146-127207482	0.546605	2
Cdh11	chr8:102783862-102785577	0.545008	2
Tbl1x	chrX:77508817-77512856	0.544781	2
Akap13	chr7:75454850-75456666	0.544701	2
Calm3	chr7:16920906-16925381	0.543326	2
Gli3	chr13:15462880-15464442	0.543205	2
Usp25	chr16:77012939-77015089	0.543098	2
Chn1	chr2:73774599-73776228	0.541836	2
Jund	chr8:70695294-70703879	0.537954	2
Chpt1	chr10:88501817-88504688	0.536246	2
Abat	chr16:8512926-8514526	0.536091	2
Scaper	chr9:55937053-55938974	0.535773	2
Rasa4	chr5:136082347-136086013	0.534255	2
Ube2e2	chr14:18892886-18894442	0.53352	2
Rdx	chr9:52047185-52049305	0.533341	2
Odf2	chr2:29888844-29891159	0.533086	2
Arhgap28	chr17:68003524-68005131	0.531377	2
Gnas	chr2:174327084-174328171	0.531259	2
Lrpap1	chr5:35104147-35106597	0.529867	2
Fgf9	chr14:58069954-58077283	0.529142	2
Lrig1	chr6:94698648-94701887	0.529117	2
Ctnnb1	chr9:120932720-120935181	0.527808	2
Col2a1	chr15:97990156-97993786	0.523363	2
Prdx1	chr4:116684921-116686538	0.523218	2
Kdm6b	chr11:69412960-69421217	0.522463	2
Snap25	chr2:136711382-136715992	0.521824	2
Arf4	chr14:26637126-26639162	0.520598	2
Elmod1	chr9:53973870-53975750	0.520571	2
Id2	chr12:25097692-25099724	0.519586	2
Zbtb7a	chr10:81133975-81141213	0.515351	2
Foxn2	chr17:88439614-88442282	0.512773	2
Flt1	chr5:147725262-147726575	0.512537	2
Tubb4b	chr2:25223347-25225813	0.512532	2
B3galt1	chr2:68079595-68080260	0.512364	2
Pde10a	chr17:8523661-8527454	0.508389	2
Scd2	chr19:44292697-44297291	0.506756	2
Reck	chr4:43883485-43884939	0.505952	2
Elf1	chr14:79480431-79483885	0.504744	2
Mdh1	chr11:21569471-21572715	0.502888	2
Ptgds	chr2:25478164-25478749	0.502331	2
Fbxw11	chr11:32641073-32643766	0.501519	2
Ccdc141	chr2:77169820-77172734	0.501026	2
Dgkb	chr12:37880296-37881131	0.499491	2
Copg2	chr6:30895811-30897468	0.499381	2
Cd164	chr10:41518238-41521655	0.499284	2
Ptk2	chr15:73421200-73424052	0.499155	2
Ralgapa2	chr2:146510862-146513443	0.498755	2
Lnx2	chr5:147075332-147078168	0.497439	2
Pbx3	chr2:34370605-34375622	0.494728	2
Hip1	chr5:135488487-135490266	0.493872	2
Palld	chr8:61589908-61592523	0.48836	2
Epha5	chr5:84415144-84417883	0.487391	2
Tbx2	chr11:85839692-85845130	0.487215	2
Hunk	chr16:90385164-90389036	0.484779	2
Plpp3	chr4:105175109-105175722	0.482693	2
Lin52	chr12:84450250-84452157	0.482376	2
Tspan14	chr14:40965504-40968349	0.481759	2
G3bp2	chr5:92136552-92139236	0.480972	2
Tulp4	chr17:6106059-6108144	0.479752	2
Prkar1a	chr11:109648508-109652060	0.477664	2
Gpcpd1	chr2:132576838-132578904	0.476324	2
Aqp4	chr18:15400998-15401408	0.475041	2
Pdpn	chr4:143298575-143300478	0.474933	2
Tmed5	chr5:108131651-108133407	0.474207	2
Otud7a	chr7:63444248-63445638	0.474167	2
Id2	chr12:25094820-25096867	0.472419	2
Tpm3	chr3:90078977-90080935	0.47217	2
Cxxc5	chr18:35838647-35853609	0.469809	2
Pigp	chr16:94369469-94372242	0.469172	2
Car14	chr3:95901675-95903097	0.468159	2
Rtbdn	chr8:84943637-84952030	0.467646	2
Tkt	chr14:30547989-30550219	0.466899	2
Basp1	chr15:25411673-25415183	0.465421	2
Rassf8	chr6:145745534-145748724	0.465191	2
Zfp521	chr18:13969785-13974515	0.464195	2
Mxra7	chr11:116818659-116822899	0.463973	2
Irs1	chr1:82289952-82293501	0.462466	2
Sulf1	chr1:12718192-12718634	0.461475	2
Eprs	chr1:185362130-185364475	0.460421	2
Pak3	chrX:143665732-143666096	0.458871	2
Tpcn1	chr5:120586597-120589638	0.458604	2
Pdia6	chr12:17265769-17267855	0.457855	2
Ifrd1	chr12:40221900-40224042	0.457547	2
Cd9	chr6:125467110-125467886	0.455689	2
Smad2	chr18:76240506-76242843	0.453854	2
Cd47	chr16:49854651-49856931	0.452411	2
Sfxn5	chr6:85320274-85321022	0.452089	2
Slc20a2	chr8:22475423-22477845	0.451771	2
Reep3	chr10:67095822-67101320	0.450516	2
Gnaq	chr19:16131852-16134573	0.449965	2
Mpc1	chr17:8282645-8284986	0.447763	2
Abcc5	chr16:20425244-20426954	0.447409	2
Clstn1	chr4:149578128-149579532	0.44715	2
Myo9b	chr8:71271512-71273610	0.446024	2
Ctsd	chr7:142385889-142389610	0.443162	2
Car14	chr3:95928475-95934111	0.442703	2
Rreb1	chr13:37824824-37828391	0.442107	2
Rc3h1	chr1:160904800-160907798	0.441488	2
Pde7b	chr10:20724747-20725848	0.441436	2
Plxnb1	chr9:109092851-109099531	0.440547	2
Naa16	chr14:79389588-79391396	0.440155	2
Fos	chr12:85470969-85476910	0.439727	2
Cnga1	chr5:72640865-72648952	0.437978	2
Slc3a2	chr19:8712263-8715427	0.43794	2
Fyn	chr10:39369175-39371210	0.436765	2
Git2	chr5:114772367-114776935	0.43664	2
Ctdspl	chr9:118924857-118927668	0.436095	2
Atp1a3	chr7:24996787-25011056	0.435484	2
Utrn	chr10:12868142-12869688	0.435397	2
Slc25a4	chr8:46216277-46217511	0.435333	2
Pnkd	chr1:74283951-74285821	0.432999	2
Elmod1	chr9:53967500-53968418	0.432802	2
Vtn	chr11:78495891-78501395	0.432594	2
Lfng	chr5:140606655-140611967	0.430211	2
Rabep1	chr11:70843745-70845604	0.430082	2
Zbtb20	chr16:42914479-42915092	0.42989	2
Ppp2r1a	chr17:20944108-20946519	0.42891	2
Dkk3	chr7:112179901-112180757	0.428536	2
Cdc42	chr4:137356507-137358624	0.427849	2
Pcdh9	chr14:93884489-93884889	0.427431	2
Adgra2	chr8:27085034-27087786	0.427245	2
Arf5	chr6:28420439-28424720	0.426856	2
Apbb2	chr5:66337218-66339049	0.426778	2
Pax6os1	chr2:105666753-105670650	0.426508	2
Arhgef10l	chr4:140657450-140658767	0.426444	2
Snx25	chr8:46151033-46153351	0.425848	2
Sqstm1	chr11:50209612-50213570	0.424905	2
Mlec	chr5:115157099-115159905	0.424259	2
Cdon	chr9:35420654-35423603	0.42385	2
Col23a1	chr11:51289426-51290835	0.423652	2
Wsb1	chr11:79253099-79255436	0.423612	2
Bcl9	chr3:97226653-97228798	0.422702	2
Calu	chr6:29347249-29348794	0.4225	2
Tulp3	chr6:128349413-128350192	0.422151	2
Nrl	chr14:55513392-55528588	0.419984	2
Cep170	chr1:176812894-176815474	0.419564	2
Plpp3	chr4:105157007-105158588	0.41925	2
Fhit	chr14:11160568-11162677	0.418815	2
Sox2	chr3:34649245-34650557	0.41825	2
Cmss1	chr16:57606297-57607389	0.417854	2
Cbfa2t2	chr2:154435465-154437323	0.416283	2
Rora	chr9:69259282-69259871	0.416163	2
Pcdh15	chr10:73820936-73823635	0.415573	2
Cdk17	chr10:93159990-93162217	0.414068	2
Cav1	chr6:17305907-17306657	0.413236	2
Msmo1	chr8:64732062-64735258	0.41165	2
Creb3l2	chr6:37440666-37443202	0.410565	2
Il33	chr19:29948079-29948938	0.409282	2
Mcu	chr10:59615296-59617445	0.409246	2
Spon1	chr7:113765584-113766877	0.409221	2
Specc1l	chr10:75211219-75213399	0.408699	2
Podxl2	chr6:88841285-88844645	0.40851	2
Tlk1	chr2:70824386-70826412	0.407945	2
Flrt2	chr12:95694897-95695821	0.407563	2
Lhx2	chr2:38350375-38352433	0.407177	2
Hivep1	chr13:42050705-42053958	0.406351	2
Nav2	chr7:49249965-49250417	0.405798	2
Cdh20	chr1:104768429-104769729	0.405534	2
Herc2	chr7:56049397-56050944	0.403541	2
Rpl31	chr1:39366724-39371275	0.402537	2
Mt1	chr8:94178652-94180349	0.400488	2
Pam	chr1:98094698-98095998	0.399756	2
Trp53bp2	chr1:182407985-182409936	0.399123	2
Col9a1	chr1:24211497-24212195	0.398679	2
Dpysl4	chr7:139085069-139088329	0.398263	2
Reep5	chr18:34372187-34374779	0.397854	2
Zfp608	chr18:54985458-54987196	0.397671	2
Frmd6	chr12:70824030-70826656	0.396186	2
Vdac1	chr11:52359749-52362268	0.395957	2
Tbx2	chr11:85827048-85839160	0.395303	2
Atp1b2	chr11:69590010-69593850	0.394032	2
Cpeb1	chr7:81452807-81456112	0.392108	2
Slc6a6	chr6:91702814-91722704	0.389029	2
Plekhh2	chr17:84510499-84513003	0.38827	2
Khdrbs3	chr15:68927571-68929904	0.388098	2
Ddr1	chr17:35710621-35711322	0.387973	2
Ube2r2	chr4:41134539-41137203	0.386617	2
Vti1a	chr19:55314501-55316871	0.386476	2
Ctnna1	chr18:35118015-35120027	0.385754	2
Slc6a6	chr6:91658217-91670921	0.385319	2
Sh3pxd2b	chr11:32346977-32349894	0.383892	2
Ptch1	chr13:63585075-63585576	0.383588	2
Pknox2	chr9:37144354-37147889	0.381855	2
Nhs	chrX:162158655-162160401	0.381797	2
Gpm6b	chrX:166344267-166345094	0.380678	2
Znrf1	chr8:111535602-111540988	0.380153	2
Klhl24	chr16:20097001-20098665	0.379914	2
Fkbp3	chr12:65072859-65076214	0.379506	2
Cry2	chr2:92421457-92426015	0.379205	2
Hlf	chr11:90381052-90382817	0.378388	2
Nrcam	chr12:44328503-44330293	0.37695	2
Ociad1	chr5:73291938-73293463	0.376455	2
Prrc2b	chr2:32150051-32153896	0.376297	2
Cox4i2	chr2:152753871-152755414	0.376183	2
Zfyve9	chr4:108779684-108783103	0.375433	2
Pbx1	chr1:168431059-168432948	0.375234	2
Osbpl9	chr4:109117421-109118756	0.373384	2
Fancc	chr13:63430311-63433182	0.373324	2
Bbx	chr16:50428980-50433064	0.373248	2
Canx	chr11:50324724-50326497	0.37242	2
Eva1c	chr16:90829719-90832016	0.372091	2
Espn	chr4:152135943-152137340	0.370412	2
Zfp423	chr8:87957957-87962623	0.369361	2
Atp1a1	chr3:101599784-101601672	0.369095	2
Srpr	chr9:35210329-35211989	0.368836	2
Slc39a1	chr3:90247463-90249247	0.368661	2
Mras	chr9:99434318-99437755	0.368592	2
Gstm5	chr3:107895358-107896595	0.368037	2
Galnt18	chr7:111778836-111780644	0.367781	2
Tmtc2	chr10:105578200-105578820	0.367767	2
Arid5b	chr10:68275299-68280478	0.367374	2
Appl1	chr14:26969620-26971786	0.365775	2
Wdr1	chr5:38560316-38562619	0.364907	2
Tmem164	chrX:142680642-142682636	0.364852	2
Gnai2	chr9:107644167-107647611	0.364746	2
Acyp2	chr11:30648874-30649772	0.364611	2
Zfp395	chr14:65357574-65360316	0.362412	2
Map3k14	chr11:103266280-103268966	0.360853	2
Snx10	chr6:51543378-51546586	0.360836	2
Prph2	chr17:46903462-46905951	0.360814	2
Os9	chr10:127120413-127124060	0.36003	2
Rnf130	chr11:50024338-50026508	0.359855	2
Zbtb16	chr9:48834747-48837501	0.359751	2
Ust	chr10:8518216-8519324	0.359597	2
Hnrnpll	chr17:80060946-80064390	0.358118	2
Gpr37	chr6:25684350-25684857	0.35779	2
Espn	chr4:152125281-152126681	0.357726	2
Six6	chr12:72937543-72942163	0.35625	2
Ugcg	chr4:59188593-59190374	0.355696	2
Eif3a	chr19:60789685-60791704	0.355243	2
Rtn1	chr12:72407014-72409436	0.35515	2
Thra	chr11:98746418-98751825	0.354958	2
Plekhg1	chr10:3739997-3741677	0.354813	2
Spata1	chr3:146498656-146502196	0.354196	2
Slc25a36	chr9:97110350-97111944	0.353946	2
Ogfrl1	chr1:23382178-23384038	0.351746	2
Gsap	chr5:21185298-21186871	0.351429	2
Rps6ka5	chr12:100723919-100726233	0.351105	2
Nfkbiz	chr16:55820613-55822879	0.350868	2
Lars2	chr9:123461603-123462399	0.350575	2
Ndufc2	chr7:97399405-97400859	0.350568	2
Zfp438	chr18:5333453-5335544	0.350176	2
Kidins220	chr12:24974450-24975875	0.350078	2
Abhd2	chr7:79272567-79274777	0.34977	2
Sacm1l	chr9:123528246-123530577	0.349495	2
Rheb	chr5:24841244-24843813	0.349304	2
Ddost	chr4:138303816-138305434	0.348733	2
Elovl5	chr9:77909578-77911499	0.348059	2
Ncor2	chr5:125174882-125180563	0.347883	2
Rnf38	chr4:44167152-44168842	0.347772	2
Mgarp	chr3:51379790-51382132	0.347771	2
Scd2	chr19:44314021-44315648	0.347382	2
Ssr1	chr13:37992996-37994916	0.347116	2
Hmgcr	chr13:96670082-96671994	0.346976	2
Vsx2	chr12:84568849-84572521	0.346957	2
Hey2	chr10:30841693-30844722	0.346093	2
Lamc1	chr1:153331318-153334395	0.345675	2
Mlc1	chr15:88978812-88979284	0.344852	2
Atp11c	chrX:60403096-60405193	0.343855	2
Stim1	chr7:102266393-102269208	0.341387	2
Rps6ka2	chr17:7167236-7171356	0.341308	2
Phactr4	chr4:132421432-132423204	0.340966	2
Mpzl1	chr1:165641092-165643505	0.340606	2
Gng5	chr3:146498656-146502196	0.340339	2
Raver2	chr4:101068680-101070176	0.340242	2
Cryab	chr9:50752334-50753462	0.340016	2
Prelp	chr1:133920657-133921835	0.33996	2
Glud1	chr14:34309607-34312817	0.33925	2
Pdlim3	chr8:45884553-45886227	0.339187	2
Kirrel	chr3:87171383-87175943	0.338984	2
Pmp22	chr11:63132345-63133303	0.338241	2
Ap3b1	chr13:94357940-94359643	0.338058	2
Tspan15	chr10:62230210-62232721	0.337918	2
Csad	chr15:102202409-102204658	0.337151	2
Tgfbr1	chr4:47351456-47354223	0.337073	2
Pbxip1	chr3:89436158-89437692	0.336622	2
Skil	chr3:31093081-31096315	0.336121	2
Tspan9	chr6:128027646-128037457	0.33611	2
Egr1	chr18:34858893-34863974	0.335786	2
Kctd8	chr5:69340014-69341988	0.335443	2
Pcdh15	chr10:73824540-73827140	0.334103	2
Camkmt	chr17:85089008-85091500	0.333699	2
Dst	chr1:34010915-34012179	0.333043	2
Tmem50a	chr4:134913363-134917219	0.33304	2
Mgll	chr6:88724024-88725264	0.332828	2
Usp3	chr9:66591105-66594349	0.332667	2
Tmed7	chr18:46596773-46598780	0.332314	2
Tspan13	chr12:36040540-36043044	0.331935	2
Ptch1	chr13:63551623-63553845	0.33097	2
Fasn	chr11:120822816-120826862	0.330857	2
Acaa2	chr18:74776560-74780460	0.330197	2
Ndrg1	chr15:66961335-66970916	0.330135	2
Cgrrf1	chr14:46831366-46833132	0.329825	2
Ino80dos	chr1:63112054-63116034	0.329606	2
Fbxw7	chr3:84813646-84815975	0.328913	2
Cd63	chr10:128895186-128896591	0.328211	2
Zfp277	chr12:40445033-40447877	0.328139	2
Id1	chr2:152734345-152737134	0.327514	2
Ywhab	chr2:163994138-163996097	0.324858	2
Degs1	chr1:182280572-182283924	0.323348	2
Sfmbt1	chr14:30714540-30717351	0.323235	2
Tox	chr4:6986494-6987452	0.321953	2
Six3os1	chr17:85628625-85629391	0.321849	2
Sort1	chr3:108282336-108285328	0.320465	2
Rer1	chr4:155085420-155087314	0.320363	2
Aig1	chr10:13868043-13869878	0.32033	2
Sec11c	chr18:65799670-65801414	0.319401	2
Sipa1l2	chr8:125567539-125571491	0.318785	2
Cep112	chr11:108424554-108426322	0.317832	2
Rnf169	chr7:99979220-99982182	0.317702	2
Ephb2	chr4:136833953-136837293	0.317613	2
Kif16b	chr2:142900781-142903897	0.317095	2
Id3	chr4:136146778-136148905	0.316908	2
Trib1	chr15:59645756-59654153	0.316873	2
Upp2	chr2:58566130-58569113	0.316575	2
Cdh2	chr18:16797284-16797903	0.31642	2
Chn2	chr6:54039301-54040528	0.31627	2
Rnf170	chr8:26115172-26120219	0.316235	2
Nxn	chr11:76397788-76400338	0.316163	2
Myh10	chr11:68690911-68693534	0.316041	2
B4galt1	chr4:40850595-40855143	0.313553	2
Tjp2	chr19:24222847-24225994	0.312334	2
Ston2	chr12:91778110-91779653	0.312205	2
Nrbp2	chr15:76090466-76092229	0.310484	2
Tmcc3	chr10:94513924-94515718	0.309957	2
Msi1	chr5:115400429-115408876	0.309474	2
Tsc22d4	chr5:137745451-137747751	0.309283	2
Vwa8	chr14:78848486-78850929	0.30913	2
Srebf1	chr11:60208122-60213785	0.308926	2
Cdc27	chr11:104549385-104551327	0.308671	2
Ghr	chr15:3582380-3583781	0.307432	2
Ptma	chr1:86499892-86506800	0.306842	2
Kcnj10	chr1:172342633-172343272	0.306306	2
Nckap5	chr1:126484635-126485174	0.305961	2
Bmpr1b	chr3:141932964-141933449	0.305168	2
Irx5	chr8:92355440-92359161	0.304451	2
Grb2	chr11:115707549-115710241	0.303494	2
Plxnb2	chr15:89177070-89183623	0.303486	2
Sptssa	chr12:54654347-54657518	0.303471	2
Pmepa1	chr2:173270169-173272566	0.30338	2
Flna	chrX:74244478-74247335	0.303163	2
Igsf8	chr1:172308580-172315412	0.302247	2
Lpcat3	chr6:124661249-124663994	0.302119	2
Sdk2	chr11:114054494-114055377	0.301719	2
Maf	chr8:115706110-115708282	0.301453	2
Prkdc	chr16:15636736-15638308	0.301056	2
Cdc5l	chr17:45432751-45434816	0.300902	2
Gmds	chr13:32337978-32339403	0.300727	2
Lrrc8a	chr2:30236358-30239024	0.30046	2
Cspg5	chr9:110254758-110256156	0.299343	2
Mpzl1	chr1:165633762-165635314	0.299013	2
Nova1	chr12:46818095-46820234	0.298644	2
Vat1l	chr8:114205132-114206109	0.29825	2
Kdm4b	chr17:56324510-56328685	0.296627	2
Cav1	chr6:17307391-17307882	0.296591	2
Acot11	chr4:106799029-106800674	0.295425	2
Rest	chr5:77264822-77267035	0.295365	2
Ugp2	chr11:21370255-21371886	0.294485	2
Inpp4b	chr8:81341301-81343605	0.29443	2
Trerf1	chr17:47138632-47142718	0.294347	2
Sox6	chr7:116039707-116040651	0.294196	2
Lgmn	chr12:102437089-102442092	0.293961	2
Scamp1	chr13:94284310-94286555	0.293961	2
Cyp2d22	chr15:82379569-82380955	0.293601	2
Cdc42se2	chr11:54786475-54788411	0.293042	2
Itgb5	chr16:33832628-33834612	0.292951	2
Etv1	chr12:38778348-38780477	0.292833	2
Mtch1	chr17:29345101-29349062	0.29264	2
Pmepa1	chr2:173257471-173258994	0.292592	2
Ctnna3	chr10:63428741-63430685	0.292321	2
Hmgn3	chr9:83145418-83147010	0.292208	2
Clstn1	chr4:149584555-149588424	0.291354	2
Crim1	chr17:78199179-78201677	0.29099	2
Fam219a	chr4:41567928-41570340	0.29083	2
Ahdc1	chr4:133010683-133017502	0.290724	2
Aldh6a1	chr12:84450250-84452157	0.290217	2
Rgs9bp	chr7:35582505-35589958	0.290003	2
Sat1	chrX:155215717-155216901	0.288983	2
Cd81	chr7:143042046-143042591	0.288018	2
Dapk1	chr13:60601384-60603236	0.28774	2
Nfib	chr4:82494843-82495218	0.287641	2
Fbxo2	chr4:148158481-148161479	0.287437	2
Vamp4	chr1:162569942-162571923	0.287169	2
Cdv3	chr9:103363572-103366666	0.286768	2
Usp5	chr6:124828212-124830890	0.28633	2
Snta1	chr2:154405290-154408768	0.285735	2
Jak2	chr19:29250084-29254413	0.285093	2
Slc38a2	chr15:96708952-96710536	0.285091	2
Btg2	chr1:134074342-134080498	0.284118	2
Actg1	chr11:120357877-120375230	0.283382	2
Itm2b	chr14:73375584-73376471	0.283195	2
Cyth1	chr11:118246650-118249531	0.283142	2
Tmco3	chr8:13286686-13289115	0.282282	2
Rhoc	chr3:104788273-104791380	0.281732	2
Nbl1	chr4:139090196-139093490	0.281546	2
F3	chr3:121722875-121724029	0.281433	2
Hspa8	chr9:40806362-40809259	0.28123	2
Atp6v1d	chr12:78860656-78862654	0.281109	2
Elovl6	chr3:129531764-129537070	0.280454	2
Plcl1	chr1:55404355-55407404	0.280077	2
Oxr1	chr15:41829914-41831329	0.279665	2
Tmtc2	chr10:105552435-105553401	0.279324	2
Wipi1	chr11:109616337-109616858	0.279047	2
Adgrl2	chr3:148958920-148960035	0.278923	2
Atl3	chr19:7493582-7495297	0.278822	2
Asb7	chr7:66688716-66690794	0.278661	2
Eif2ak4	chr2:118387861-118390206	0.278566	2
Pacs1	chr19:5271910-5274844	0.278559	2
Lmo4	chr3:144201704-144206258	0.277981	2
Zfpm2	chr15:40654356-40656156	0.277721	2
Sh3bp4	chr1:89069335-89073184	0.277517	2
Larp1b	chr3:40948622-40951623	0.27732	2
Orai1	chr5:123013381-123016148	0.277109	2
Mmd2	chr5:142606852-142609617	0.276702	2
Fzd3	chr14:65261440-65263106	0.276359	2
Amotl2	chr9:102716789-102722642	0.275333	2
Rhobtb2	chr14:69802200-69806479	0.273878	2
Adgrb3	chr1:25828316-25831155	0.273701	2
Rab8b	chr9:66918647-66920973	0.272729	2
Cap1	chr4:122885019-122887236	0.272532	2
Wdpcp	chr11:21569471-21572715	0.272376	2
Zfp664	chr5:124861018-124863957	0.272219	2
Ttc3	chr16:94369469-94372242	0.272093	2
Sema6a	chr18:47366128-47367441	0.272013	2
Acer3	chr7:98349056-98349687	0.271914	2
Scd2	chr19:44266288-44268231	0.27168	2
Foxn3	chr12:99467497-99468738	0.271038	2
Comt	chr16:18409822-18412354	0.270231	2
Itga9	chr9:118606304-118607057	0.270133	2
Pacrg	chr17:10839364-10841504	0.269584	2
Pnpla8	chr12:44268259-44269994	0.269156	2
Dlc1	chr8:36606460-36614691	0.268678	2
Nck2	chr1:43445251-43447047	0.268676	2
Fxyd1	chr7:31082680-31083506	0.268152	2
Gpi1	chr7:34225678-34231598	0.268126	2
Clptm1	chr7:19668594-19670520	0.26724	2
Reck	chr4:43878048-43878603	0.266972	2
Unk	chr11:116029425-116032284	0.266922	2
Rras	chr7:45015355-45019395	0.266453	2
Arrdc2	chr8:70838475-70841850	0.266393	2
Rtn4	chr11:29734834-29736470	0.266356	2
Mgarp	chr3:51377558-51379264	0.265864	2
Derl2	chr11:71018688-71020267	0.265739	2
Lncpint	chr6:31212664-31213383	0.265532	2
Tmco1	chr1:167307820-167309290	0.265383	2
Inf2	chr12:112587767-112589591	0.265034	2
Gucd1	chr10:75512156-75518608	0.264226	2
Rabgap1l	chr1:160791751-160793584	0.26412	2
Hes1	chr16:30059256-30059693	0.263958	2
Six6	chr12:72944784-72948057	0.263651	2
Gna12	chr5:140828532-140831367	0.263629	2
Pebp1	chr5:117286748-117288381	0.262896	2
Stim2	chr5:53997705-54000599	0.26289	2
Nfe2l1	chr11:96829027-96831053	0.262434	2
Kctd6	chr14:8213007-8215868	0.26228	2
Hif3a	chr7:17059788-17061434	0.262096	2
Ppia	chr11:6388304-6390755	0.262093	2
Pgrmc1	chrX:36597530-36600043	0.261972	2
Frem1	chr4:83052082-83052665	0.261445	2
Fhl1	chrX:56731007-56732410	0.261213	2
Nfia	chr4:97757155-97758455	0.260935	2
Celsr2	chr3:108410530-108412356	0.260656	2
Ubc	chr5:125403689-125407010	0.260542	2
Atp2a2	chr5:122500939-122503444	0.260135	2
Mt2	chr8:94171243-94174045	0.260029	2
Tbl1xr1	chr3:22075628-22077583	0.259921	2
Frmd5	chr2:121805336-121808150	0.259699	2
Hmx1	chr5:35387896-35392616	0.259426	2
E2f3	chr13:29982958-29989422	0.259099	2
Atg10	chr13:91222860-91224748	0.258375	2
Pip4k2b	chr11:97743779-97746031	0.258367	2
Nsd1	chr13:55189170-55193254	0.25815	2
Neat1	chr19:5844067-5850954	0.257974	2
Tspan3	chr9:56151792-56152521	0.256581	2
Meis2	chr2:116060868-116068164	0.256294	2
Glb1l2	chr9:26803404-26807219	0.255997	2
Ckb	chr12:111663194-111666541	0.255926	2
Sox8	chr17:25569884-25571850	0.255907	2
Hsph1	chr5:149635470-149637420	0.255745	2
Ranbp10	chr8:105826394-105828200	0.255544	2
Plekha5	chr6:140423481-140425473	0.25494	2
Nav2	chr7:49245471-49247058	0.254722	2
Cacng4	chr11:107793291-107795835	0.254581	2
Hipk1	chr3:103789867-103792191	0.25389	2
Cyfip1	chr7:55841549-55843243	0.253695	2
Stip1	chr19:7038990-7041332	0.253616	2
Pitpnc1	chr11:107472894-107473927	0.253272	2
Cobl	chr11:12459815-12460544	0.252708	2
Tmx4	chr2:134643023-134644638	0.252547	2
Clic1	chr17:35049445-35052531	0.252299	2
Fam126a	chr5:24029252-24031307	0.25208	2
Bcl2l11	chr2:128122364-128128565	0.251629	2
Timp2	chr11:118354018-118356345	0.251617	2
Slc2a1	chr4:119120017-119122419	0.251348	2
Msi1	chr5:115414914-115416116	0.250885	2
Spon1	chr7:113759148-113759595	0.250501	2
Sod1	chr16:90219969-90222023	0.250189	2
Fzd5	chr1:64734643-64739624	0.250178	2
Stox2	chr8:47344882-47346505	0.250115	2
Ttyh3	chr5:140659455-140660596	0.249317	2
Rlbp1	chr7:79371413-79371957	0.249118	2
Plcb4	chr2:135762741-135765196	0.248776	2
Adamts1	chr16:85800604-85803496	0.24821	2
Tmem192	chr8:64944900-64949254	0.24802	2
Fam214a	chr9:74974451-74979851	0.247824	2
Ccdc171	chr4:83524247-83526703	0.247567	2
Arhgef40	chr14:51984136-51986279	0.247082	2
Prox1	chr1:190171860-190175752	0.247047	2
Nckap1	chr2:80580069-80582110	0.246494	2
Apaf1	chr10:91081810-91084521	0.24618	2
Dhrs7	chr12:72663610-72665527	0.245986	2
Zeb2	chr2:45112931-45113621	0.245946	2
St6galnac3	chr3:153724451-153725636	0.245572	2
Rtn4	chr11:29764892-29765653	0.24497	2
Dstn	chr2:143914471-143916552	0.244607	2
Htra1	chr7:130918092-130919313	0.244284	2
Msl1	chr11:98785405-98789656	0.244242	2
Rev3l	chr10:39730659-39733787	0.244143	2
Scg5	chr2:113827202-113829731	0.243805	2
Gcnt4	chr13:96928365-96929218	0.24356	2
Ski	chr4:155233702-155236453	0.243547	2
Pmp22	chr11:63135465-63136584	0.243329	2
Efcab14	chr4:115737203-115738353	0.242585	2
Megf10	chr18:57124190-57124596	0.242568	2
Letm2	chr8:25596740-25599206	0.241794	2
Nfia	chr4:97750944-97752152	0.241356	2
Gca	chr2:62663815-62665800	0.241321	2
Ier2	chr8:84659802-84665859	0.241301	2
Espn	chr4:152119306-152121539	0.241016	2
Tox2	chr2:163237785-163238649	0.241005	2
Adamtsl5	chr10:80328401-80346252	0.24079	2
Stxbp4	chr11:90637381-90639140	0.24077	2
Gpm6a	chr8:54975482-54975952	0.240675	2
Gna11	chr10:81541285-81546066	0.240564	2
Akap10	chr11:61929494-61931553	0.240437	2
Zranb3	chr1:128102067-128104309	0.240413	2
Slc2a1	chr4:119115439-119117796	0.240268	2
Kif1a	chr1:93083204-93085765	0.239948	2
Kcnj10	chr1:172349734-172350890	0.239846	2
Strada	chr11:106192773-106194652	0.239795	2
Sorbs3	chr14:70203210-70208689	0.239632	2
Mapk10	chr5:103070945-103071453	0.239411	2
Pink1	chr4:138325155-138328584	0.239251	2
Kcnab2	chr4:152476335-152478918	0.239217	2
Immp2l	chr12:40994827-40995325	0.238304	2
Ankrd27	chr7:35582505-35589958	0.238298	2
Limch1	chr5:66861095-66861811	0.23694	2
Ccnd3	chr17:47510820-47512094	0.236735	2
Tenm4	chr7:96209722-96214325	0.236137	2
Chgb	chr2:132780584-132782384	0.235798	2
Cep57l1	chr10:41809028-41811454	0.235632	2
Slain2	chr5:72913397-72916924	0.23562	2
Rab6b	chr9:103107587-103117079	0.235217	2
Leprot	chr4:101646606-101648633	0.235077	2
Gcnt4	chr13:96924176-96926709	0.234972	2
Usf3	chr16:44172096-44174146	0.234381	2
Stmn1	chr4:134467314-134469748	0.234206	2
Luzp1	chr4:136468932-136471286	0.234082	2
Elovl4	chr9:83801923-83807018	0.233277	2
Nphp3	chr9:104001594-104003454	0.233124	2
Rab7	chr6:88044228-88045934	0.232981	2
Sox2	chr3:34663650-34664744	0.232668	2
Asph	chr4:9641692-9644174	0.232427	2
Nrp1	chr8:128356864-128359768	0.231659	2
Gas6	chr8:13489597-13495271	0.23136	2
Cd81	chr7:143077207-143077827	0.230774	2
Atp6v0a1	chr11:101008782-101011389	0.230372	2
Ablim1	chr19:57118600-57120240	0.230337	2
Akap7	chr10:25296268-25298510	0.230313	2
Cdk14	chr5:5379790-5380949	0.230168	2
Afap1	chr5:35892341-35895422	0.229592	2
Klf7	chr1:64119267-64122846	0.229117	2
Dcaf5	chr12:80434558-80437424	0.227651	2
Begain	chr12:109067690-109068520	0.227281	2
Jam2	chr16:84772513-84776883	0.227242	2
Camk2n1	chr4:138462862-138465221	0.226388	2
Prex1	chr2:166711581-166715269	0.226008	2
Tshz1	chr18:84084862-84089321	0.225612	2
Mpped2	chr2:106692323-106698128	0.225533	2
Vsx2	chr12:84577583-84579397	0.225421	2
Mdk	chr2:91929945-91934379	0.225007	2
Camk2g	chr14:20792642-20795779	0.224167	2
Cadps	chr14:12816427-12816793	0.224137	2
Snx1	chr9:66123951-66127418	0.224033	2
Tsn	chr1:118310631-118312241	0.22384	2
Lpcat2	chr8:92845672-92851098	0.223777	2
Sulf1	chr1:12734273-12734737	0.223755	2
Six3	chr17:85612710-85615555	0.22328	2
Ammecr1l	chr18:31758865-31761162	0.22327	2
Sos1	chr17:80482423-80483766	0.223118	2
Stk10	chr11:32531931-32534389	0.222974	2
Zfp704	chr3:9607777-9610573	0.222425	2
Tulp3	chr6:128355097-128356506	0.222362	2
Abcb9	chr5:124093329-124096721	0.222081	2
Kbtbd11	chr8:15010697-15013379	0.221562	2
Eif3c	chr7:126565665-126567019	0.220499	2
Fam160b1	chr19:57359921-57362007	0.220225	2
Gpm6a	chr8:54955875-54957138	0.220001	2
Ccdc88c	chr12:101026538-101030444	0.219858	2
Zfp804b	chr5:7344174-7345219	0.219595	2
Fkbp5	chr17:28484808-28487037	0.21942	2
Ndnf	chr6:65670942-65673073	0.21922	2
Itm2b	chr14:73371596-73374710	0.218777	2
Tox2	chr2:163235864-163236520	0.218535	2
Reck	chr4:43860715-43861743	0.217999	2
Coq10b	chr1:55051531-55053659	0.217851	2
Mapk3	chr7:126758707-126761071	0.217841	2
Itgb8	chr12:119237936-119239060	0.21783	2
Dusp1	chr17:26501830-26505413	0.217437	2
Fgfr1	chr8:25536503-25537952	0.216297	2
Ror1	chr4:100095494-100096978	0.21629	2
Tpp2	chr1:43933074-43934739	0.215964	2
Slc1a3	chr15:8710181-8710847	0.215964	2
Adipor2	chr6:119387845-119389624	0.215399	2
Ypel5	chr17:72835652-72838620	0.214917	2
Arhgef10	chr8:14910639-14912372	0.214779	2
Nin	chr12:70092698-70096347	0.214704	2
Abhd16a	chr17:35087715-35090823	0.214398	2
Cltc	chr11:86756110-86758958	0.213879	2
Cntfr	chr4:41695900-41699038	0.213622	2
Prkaa2	chr4:105108874-105110950	0.213554	2
Pip5k1c	chr10:81287674-81294799	0.213174	2
Gls	chr1:52231485-52234060	0.212813	2
Axin1	chr17:26137511-26139814	0.212521	2
Caskin2	chr11:115812093-115815619	0.212149	2
Cst3	chr2:148901449-148902928	0.21187	2
Ccdc191	chr16:43889092-43891163	0.211601	2
Plce1	chr19:38507179-38507650	0.211597	2
Pde10a	chr17:8505578-8509459	0.21021	2
Rnf138	chr18:21000549-21003146	0.209939	2
Slc15a2	chr16:36770062-36771427	0.209894	2
Fads2	chr19:10099983-10102794	0.209839	2
Dpy19l1	chr9:24502415-24504043	0.209817	2
Plekho1	chr3:95992978-95998396	0.209701	2
Trim35	chr14:66296422-66298995	0.209689	2
Tmsb10	chr6:72955682-72959028	0.209565	2
Dgkz	chr2:91961957-91964330	0.209538	2
Apc2	chr10:80301985-80303133	0.209179	2
Syt11	chr3:88757956-88758659	0.209029	2
Patz1	chr11:3288321-3293213	0.208653	2
Vgll4	chr6:114919273-114923117	0.208301	2
Prodh	chr16:18082724-18084514	0.20823	2
Itgb1	chr8:128684672-128686780	0.208059	2
Sh3rf3	chr10:58812049-58813799	0.20784	2
Shisa4	chr1:135367923-135370161	0.207436	2
Rybp	chr6:100286284-100288747	0.207105	2
Psmd1	chr1:86063737-86065405	0.207041	2
Fos	chr12:85484933-85488193	0.206499	2
Rab11a	chr9:64736282-64738577	0.20637	2
Psen2	chr1:180254553-180257323	0.206105	2
Kdm6b	chr11:69407938-69412344	0.206015	2
Dhx32	chr7:133775803-133777392	0.205985	2
Sgpl1	chr10:61146036-61148463	0.205768	2
Usp29	chr7:6727003-6731272	0.205144	2
Arhgap42	chr9:9238531-9239380	0.204181	2
Slc48a1	chr15:97783828-97786941	0.204107	2
Nfe2l2	chr2:75703201-75705698	0.203867	2
Gpr153	chr4:152272395-152275485	0.203753	2
Bcl7a	chr5:123343533-123346870	0.203316	2
Ap1s2	chrX:163908095-163909981	0.203137	2
Gldc	chr19:30159917-30160469	0.202701	2
Actg1	chr11:120352664-120354312	0.202554	2
Atm	chr9:53535941-53537890	0.202239	2
Krtcap2	chr3:89243501-89247087	0.202074	2
Tmem50a	chr4:134918246-134918847	0.202043	2
Mfge8	chr7:79140482-79141531	0.202006	2
Pnpla7	chr2:24974394-24976571	0.201848	2
Raph1	chr1:60565028-60567644	0.201794	2
Nectin1	chr9:43742184-43752319	0.201781	2
Creb5	chr6:53572890-53573598	0.201743	2
P4hb	chr11:120571963-120574214	0.201505	2
Gpm6b	chrX:166351795-166352194	0.201188	2
Ctnnd1	chr2:84634986-84636192	0.201061	2
Tmem50b	chr16:91596576-91598500	0.200933	2
Lrp4	chr2:91455578-91463578	0.200916	2
Znrf3	chr11:5443155-5446045	0.200887	2
Col9a1	chr1:24194995-24195509	0.200224	2
Prodh	chr16:18087178-18090580	0.200072	2
Arhgap23	chr11:97448797-97451984	0.199965	2
Spock2	chr10:60105422-60110756	0.199635	2
Vps35	chr8:85298853-85300509	0.199571	2
Hopx	chr5:77093429-77095550	0.199565	2
Fam76a	chr4:132921041-132923635	0.199261	2
Rtn4	chr11:29714813-29715891	0.19917	2
Nfix	chr8:84793704-84794912	0.199007	2
Osbpl1a	chr18:12859773-12864431	0.198823	2
B3glct	chr5:149677819-149679306	0.198656	2
Golga5	chr12:102468333-102469924	0.198254	2
Chadl	chr15:81697088-81698302	0.198206	2
Gpx3	chr11:54902300-54904723	0.198008	2
Prom1	chr5:44094668-44103246	0.197762	2
Pknox1	chr17:31563177-31566807	0.197222	2
Cblb	chr16:52030775-52032707	0.196909	2
Bambi	chr18:3506784-3508707	0.196906	2
Khdrbs3	chr15:68932422-68934141	0.196674	2
Rab11fip2	chr19:59942602-59944252	0.196481	2
S100pbp	chr4:129188434-129190861	0.196463	2
Fbxo2	chr4:148163573-148167500	0.196022	2
Tmem106b	chr6:13069081-13070961	0.19566	2
Cisd1	chr10:71344081-71345627	0.195385	2
Ccdc50	chr16:27390910-27391317	0.195327	2
Arl6ip5	chr6:97210284-97212402	0.195209	2
Gpld1	chr13:24942507-24943053	0.194555	2
Dgkd	chr1:87799923-87855847	0.194333	2
Zmiz1	chr14:25456857-25462009	0.194229	2
Epha4	chr1:77513397-77516702	0.192757	2
Adprh	chr16:38451545-38453431	0.192595	2
Pfkp	chr13:6629962-6632172	0.192554	2
Celf4	chr18:25683882-25685581	0.192446	2
Opa3	chr7:19226903-19229663	0.192306	2
Vcl	chr14:20928310-20930946	0.191975	2
Dkk3	chr7:112184674-112185781	0.191905	2
Sgce	chr6:4746529-4749866	0.191833	2
Prdx5	chr19:6908715-6910825	0.191788	2
Hlf	chr11:90388507-90392863	0.191771	2
Myo6	chr9:80178702-80179067	0.191765	2
Rax	chr18:65957304-65971255	0.191631	2
Crb1	chr1:139376700-139377311	0.191609	2
Mtor	chr4:148447732-148449402	0.191606	2
Nfkbia	chr12:55490264-55493534	0.191405	2
Ifnar2	chr16:91372388-91373793	0.191244	2
Tiparp	chr3:65527456-65530133	0.191182	2
Lamp1	chr8:13158329-13160152	0.190868	2
Pdpn	chr4:143296928-143297407	0.190742	2
Kdr	chr5:75952203-75952808	0.190723	2
Cldn12	chr5:5513009-5515740	0.190394	2
Map2k1	chr9:64251497-64254581	0.189855	2
Npas3	chr12:53248041-53248676	0.189556	2
Maml2	chr9:13681517-13682101	0.188947	2
Xkr4	chr1:3670540-3672512	0.188828	2
Clpb	chr7:101662986-101664389	0.188765	2
Iqgap1	chr7:80801896-80804076	0.188502	2
Lrrc49	chr9:60687255-60688615	0.188276	2
Gstm5	chr3:107887684-107888194	0.18782	2
Mgarp	chr3:51364624-51366021	0.187799	2
Eif2ak3	chr6:70843075-70845444	0.187772	2
Cers6	chr2:68860913-68862472	0.187534	2
Nol4	chr18:23039045-23040195	0.187313	2
Prune2	chr19:16955391-16956250	0.187269	2
Etv5	chr16:22428686-22430813	0.1867	2
Wfs1	chr5:36987902-36990156	0.186551	2
Tmem205	chr9:21926723-21928245	0.186315	2
Ptma	chr1:86530872-86534144	0.186253	2
Cep63	chr9:102625412-102627343	0.186173	2
Id3	chr4:136133807-136136496	0.185842	2
Rnf214	chr9:45905659-45907575	0.185769	2
Spred2	chr11:19923762-19926500	0.185125	2
Ptn	chr6:36809809-36810484	0.185107	2
Arl8a	chr1:135145867-135148715	0.184867	2
Cyp2d22	chr15:82376624-82377177	0.184778	2
Spats2	chr15:99125718-99131008	0.184676	2
Dkk3	chr7:112182972-112184004	0.184554	2
Egln1	chr8:124947749-124951250	0.184381	2
Morc3	chr16:93830183-93833409	0.184122	2
Tmed4	chr11:6273887-6276437	0.184083	2
Ghitm	chr14:37134587-37136050	0.184019	2
Rbp3	chr14:33947682-33961009	0.183717	2
Megf8	chr7:25312942-25318023	0.183611	2
Irak2	chr6:113638038-113639063	0.183371	2
Hopx	chr5:77089256-77090908	0.182952	2
Dnajb9	chr12:44209051-44210958	0.182932	2
Tshz3	chr7:36695483-36698817	0.182918	2
Nr2f1	chr13:78200279-78204225	0.182902	2
H13	chr2:152668944-152670814	0.182659	2
Ctnnd1	chr2:84649611-84651242	0.182597	2
Stox2	chr8:47349049-47349450	0.182534	2
Sash1	chr10:8898398-8899053	0.182507	2
Ldb1	chr19:46041515-46042915	0.182472	2
Btg2	chr1:134091343-134097088	0.18247	2
Palm	chr10:79792928-79795238	0.182465	2
Irf2bpl	chr12:86887892-86889559	0.182255	2
Amotl2	chr9:102723283-102727206	0.182177	2
Tox	chr4:6978560-6980235	0.182155	2
Plcg1	chr2:160729765-160733151	0.182088	2
Mxra7	chr11:116838537-116839999	0.181839	2
Tmem176a	chr6:48840864-48841718	0.181825	2
Depdc5	chr5:32863018-32864394	0.181825	2
Rab6a	chr7:100606753-100608913	0.181695	2
Zfp395	chr14:65342588-65345172	0.18162	2
Clcn6	chr4:148037959-148042015	0.181424	2
Sdc4	chr2:164440826-164443978	0.180627	2
Palld	chr8:61606637-61607258	0.18044	2
Als2	chr1:59235795-59238892	0.180384	2
Prss23	chr7:89517262-89518439	0.1802	2
Pmepa1	chr2:173259846-173262013	0.179614	2
Ngfr	chr11:95585125-95588112	0.179531	2
Rcn2	chr9:56053671-56054278	0.179341	2
Slmap	chr14:26537036-26538514	0.179284	2
Plk2	chr13:110394125-110395784	0.179166	2
Igfbp5	chr1:72870166-72872979	0.178931	2
Mbd2	chr18:70567597-70569877	0.178904	2
Rrh	chr3:129822515-129824051	0.178897	2
Cnot7	chr8:40510739-40512683	0.178873	2
Pdss2	chr10:43220427-43222616	0.17865	2
Yipf1	chr4:107313194-107315382	0.178504	2
Wasf2	chr4:133129471-133131702	0.178141	2
Htra1	chr7:130948800-130949984	0.178056	2
Rap2a	chr14:120476754-120479528	0.177917	2
Tubb4b	chr2:25228080-25229271	0.177893	2
Tex2	chr11:106612017-106614224	0.177619	2
Tmem165	chr5:76182976-76184950	0.176717	2
Sorcs1	chr19:50642130-50642562	0.176671	2
Pld3	chr7:27552141-27553844	0.176347	2
Cdc42ep4	chr11:113749060-113752545	0.176343	2
St3gal2	chr8:110919043-110921207	0.176318	2
Espn	chr4:152140235-152141123	0.176291	2
Slc6a1	chr6:114261480-114262222	0.176272	2
Klc1	chr12:111757859-111760598	0.176103	2
Dzip3	chr16:48992488-48994715	0.175866	2
Timp2	chr11:118362801-118363887	0.175824	2
Cradd	chr10:95322020-95324629	0.175294	2
Guk1	chr11:59190964-59192683	0.175041	2
Eef2	chr10:81181108-81183642	0.17482	2
Gde1	chr7:118703252-118706425	0.174748	2
Prrc2b	chr2:32137310-32140643	0.174709	2
Spag9	chr11:93994930-93997498	0.174596	2
Snx18	chr13:113612622-113619997	0.174515	2
Rax	chr18:65930817-65931628	0.174453	2
Extl3	chr14:65097086-65098829	0.174443	2
Fam222b	chr11:78114605-78116415	0.173961	2
Guf1	chr5:69556464-69557929	0.173913	2
Ctsf	chr19:4854389-4856344	0.173628	2
Irs1	chr1:82282510-82284571	0.172943	2
Six3os1	chr17:85608083-85609241	0.172842	2
Garnl3	chr2:33128748-33133044	0.172762	2
Agt	chr8:124569084-124570213	0.172629	2
Tmem65	chr15:58822438-58824890	0.172505	2
Psap	chr10:60281884-60283089	0.172231	2
Ccdc6	chr10:70094872-70098696	0.172096	2
Stk3	chr15:35154942-35156415	0.17204	2
Magi3	chr3:104239372-104239767	0.17201	2
Meis1	chr11:19012102-19016647	0.171986	2
Dock5	chr14:67932987-67934473	0.171672	2
Supt3	chr17:44776498-44778005	0.171518	2
Ldhb	chr6:142506931-142508441	0.171463	2
Vps13d	chr4:145193917-145195578	0.17125	2
Dusp3	chr11:101983833-101986514	0.171231	2
Kirrel3	chr9:34485651-34486282	0.170972	2
Mettl9	chr7:121033752-121036833	0.170711	2
Fxyd6	chr9:45380492-45381235	0.170672	2
Id2	chr12:25100677-25101366	0.170575	2
Slc35f5	chr1:125559936-125562173	0.170565	2
Stx6	chr1:155157596-155159618	0.170547	2
Psmd14	chr2:61710999-61712330	0.170353	2
Tmeff2	chr1:50926632-50928160	0.170296	2
Lzts2	chr19:45014225-45019069	0.17027	2
Itgav	chr2:83723854-83725699	0.170215	2
Msl1	chr11:98794223-98798240	0.170166	2
Ssh1	chr5:113992245-113994872	0.170075	2
Twsg1	chr17:65950197-65952507	0.169836	2
Celsr2	chr3:108414729-108416690	0.169645	2
Rnf115	chr3:96726918-96728916	0.169452	2
Tmem260	chr14:48445789-48447994	0.169422	2
Cyb5a	chr18:84850451-84852392	0.169373	2
Arvcf	chr16:18378203-18380770	0.16919	2
Cebpd	chr16:15886520-15888290	0.168876	2
Cgn	chr3:94785701-94787929	0.168844	2
Atp6v1e1	chr6:120822096-120824065	0.168823	2
Cntn1	chr15:92054169-92054673	0.168777	2
Yeats2	chr16:20140454-20142332	0.168746	2
Celsr2	chr3:108401347-108403232	0.168436	2
Klf13	chr7:63935886-63940200	0.16835	2
Slitrk2	chrX:66652680-66653180	0.168188	2
Pwwp2a	chr11:43681165-43683155	0.16791	2
Cd151	chr7:141466906-141469275	0.16787	2
Rock2	chr12:16893574-16896428	0.167439	2
Ints9	chr14:64948578-64950859	0.167194	2
Zfp143	chr7:110059059-110062684	0.167179	2
Appl2	chr10:83647720-83649607	0.167157	2
Notch1	chr2:26486970-26488182	0.167085	2
Xpr1	chr1:155416357-155418258	0.167078	2
Amn1	chr6:149187522-149189851	0.166446	2
Slc38a1	chr15:96639629-96643485	0.166424	2
Aipl1	chr11:72023245-72040246	0.166362	2
Gab1	chr8:80878700-80881242	0.16633	2
Vps26a	chr10:62485736-62488740	0.166194	2
Elf2	chr3:51338877-51342334	0.166015	2
Oat	chr7:132575418-132577232	0.165982	2
Acvr1	chr2:58566130-58569113	0.165944	2
Invs	chr4:48278782-48280460	0.16594	2
Hs3st5	chr10:36505977-36507693	0.165933	2
Glce	chr9:62121390-62123885	0.16593	2
Atp1b2	chr11:69613507-69614604	0.165763	2
Brip1os	chr11:86200592-86202649	0.165222	2
Ano6	chr15:95790163-95791495	0.164939	2
Clip1	chr5:123681092-123685237	0.164652	2
Fos	chr12:85453809-85457678	0.164622	2
Six3	chr17:85628625-85629391	0.164062	2
Trim8	chr19:46499279-46505742	0.164026	2
Ski	chr4:155219295-155224372	0.162942	2
Padi2	chr4:140905352-140908219	0.162895	2
Tsc22d4	chr5:137759768-137760625	0.162755	2
Tns2	chr15:102099660-102104583	0.162745	2
Ulk1	chr5:110807685-110810897	0.162635	2
Iffo2	chr4:139573307-139576045	0.162546	2
Slc6a6	chr6:91678867-91680263	0.162364	2
Ttc21b	chr2:66255872-66257811	0.16233	2
Mgll	chr6:88715346-88715943	0.162241	2
Ppp1r2	chr16:31273263-31275892	0.162139	2
Dpp8	chr9:65031396-65033221	0.162134	2
Lasp1	chr11:97798424-97802429	0.162117	2
Etnppl	chr3:130633736-130634478	0.161869	2
Ctnnal1	chr4:56863590-56865809	0.161857	2
Stat3	chr11:100938106-100940558	0.161782	2
Six3	chr17:85619922-85624173	0.161736	2
Plxdc1	chr11:97986010-97989615	0.161199	2
Zdhhc14	chr17:5491008-5493933	0.161155	2
Mt1	chr8:94183001-94183733	0.160855	2
Tcp11l2	chr10:84575858-84578544	0.160837	2
Zbtb38	chr9:96718358-96721295	0.16075	2
Acadl	chr1:66862511-66863638	0.160438	2
Itm2c	chr1:85894220-85895944	0.160295	2
Pard3b	chr1:61638633-61639430	0.16006	2
Adgra2	chr8:27104055-27104852	0.159963	2
Gpm6a	chr8:54954733-54955357	0.15982	2
Mtmr10	chr7:64286316-64288440	0.15972	2
Podxl2	chr6:88869418-88875648	0.159584	2
Fdft1	chr14:63176033-63178808	0.159492	2
Acer3	chr7:98341315-98342017	0.159394	2
Rsrc1	chr3:66985421-66986311	0.1593	2
Zadh2	chr18:84084862-84089321	0.159164	2
Cep192	chr18:67799545-67800880	0.159122	2
Tfeb	chr17:47736490-47739681	0.159118	2
Anp32b	chr4:46450300-46453115	0.159089	2
Dynll2	chr11:87985509-87988572	0.159047	2
Ptprf	chr4:118290290-118291667	0.158947	2
Kirrel3	chr9:34488501-34489118	0.158783	2
Ddr1	chr17:35705839-35706411	0.158734	2
Arhgef10l	chr4:140661421-140663287	0.15831	2
Ankrd13a	chr5:114772367-114776935	0.158123	2
St3gal4	chr9:35108817-35109341	0.158026	2
Rassf4	chr6:116673388-116674413	0.157985	2
Klf6	chr13:5860455-5864601	0.157961	2
Myo1e	chr9:70206976-70208506	0.157881	2
G2e3	chr12:51347538-51348825	0.157804	2
Ccdc126	chr6:49318580-49323473	0.157796	2
Smarcd3	chr5:24601084-24606430	0.15767	2
Smim10l1	chr6:133104682-133106022	0.157546	2
Txndc15	chr13:55713897-55715864	0.157497	2
Notch1	chr2:26507359-26507915	0.157485	2
Cngb1	chr8:95299490-95304080	0.157413	2
Gab2	chr7:97081101-97083075	0.157369	2
Ncald	chr15:37458924-37459751	0.156972	2
Zfx	chrX:94121297-94123952	0.156809	2
Cdipt	chr7:126975260-126977356	0.156698	2
Lhx2	chr2:38356395-38357884	0.156551	2
Kcnk1	chr8:125994153-125996863	0.156489	2
Slc24a1	chr9:64930271-64939501	0.156274	2
Nlgn1	chr3:26331338-26331978	0.156068	2
Dusp16	chr6:134793819-134794835	0.156014	2
Chd3	chr11:69364682-69370316	0.155817	2
Arl4a	chr12:40036586-40038768	0.155644	2
Mfap3l	chr8:60643546-60644193	0.155483	2
Adgrb2	chr4:129983231-129988649	0.155301	2
Slc35f1	chr10:52690198-52691699	0.155231	2
Pou6f1	chr15:100598702-100601797	0.155203	2
Atp6v0a2	chr5:124628119-124629830	0.155186	2
Krcc1	chr6:71270245-71273004	0.155067	2
Slc4a2	chr5:24422836-24426932	0.154921	2
Crb1	chr1:139346514-139347037	0.154911	2
Ahnak	chr19:8988761-8990945	0.154863	2
Mxi1	chr19:53325292-53326525	0.154848	2
Cxxc5	chr18:35854227-35858203	0.154694	2
Per2	chr1:91457701-91460494	0.154668	2
Hacd3	chr9:65020477-65022809	0.154659	2
Prkab2	chr3:97657087-97660064	0.154573	2
Arfgef2	chr2:166804456-166806622	0.154366	2
Sema5b	chr16:35539840-35542894	0.154358	2
Cdc42ep1	chr15:78842136-78843982	0.154214	2
Rnf14	chr18:38296018-38297696	0.154089	2
Ccl25	chr8:4324339-4325875	0.153944	2
Usp1	chr4:98922090-98924844	0.153914	2
Mxi1	chr19:53359343-53360925	0.153871	2
Colgalt2	chr1:152399643-152401528	0.153388	2
B4galt5	chr2:167347565-167350116	0.153356	2
Sox8	chr17:25560790-25562163	0.15315	2
Uxs1	chr1:43826609-43828726	0.153111	2
Prpsap1	chr11:116488702-116491703	0.153094	2
Ptgds	chr2:25482696-25485865	0.153027	2
Slc8b1	chr5:120510052-120511901	0.152835	2
Cd82	chr2:93461639-93463279	0.152813	2
Slc22a17	chr14:54911918-54913738	0.152532	2
Cd63	chr10:128912989-128914077	0.152278	2
Hspa13	chr16:75766140-75767711	0.152156	2
Scamp2	chr9:57560156-57563502	0.152053	2
Sil1	chr18:35497787-35499934	0.151984	2
Serinc1	chr10:57531855-57533078	0.151934	2
Coro1c	chr5:113906941-113910718	0.151908	2
Smc4	chr3:69003840-69006486	0.151575	2
L3mbtl3	chr10:26373904-26376265	0.151453	2
Lrrk2	chr15:91672840-91673433	0.151334	2
Tmsb4x	chrX:167207598-167209819	0.151197	2
Heatr5b	chr17:78834733-78836317	0.150666	2
Acot7	chr4:152177176-152179473	0.150622	2
Golga2	chr2:32287337-32290030	0.150522	2
Plod2	chr9:92541766-92543020	0.150406	2
Caskin1	chr17:24487716-24490835	0.150336	2
Hcfc1	chrX:73965089-73968308	0.150219	2
Gmeb2	chr2:181286919-181289883	0.150117	2
Nrep	chr18:33461883-33465015	0.149473	2
Rnh1	chr7:141171941-141173492	0.149408	2
Sorl1	chr9:42094664-42095295	0.149407	2
Stk24	chr14:121378119-121380397	0.149188	2
Dapl1	chr2:59484387-59484889	0.149085	2
Tmbim4	chr10:120208444-120209590	0.148906	2
Cav2	chr6:17280873-17281563	0.148691	2
Srebf2	chr15:82146127-82148576	0.148681	2
Cers2	chr3:95314418-95316494	0.148638	2
Msi1	chr5:115474672-115476837	0.14851	2
Sobp	chr10:43172999-43175629	0.14849	2
Ap3m2	chr8:22804936-22809042	0.148121	2
Dyrk2	chr10:118865504-118871722	0.147902	2
Tdrd3	chr14:87415415-87417905	0.147792	2
Sparc	chr11:55386149-55387404	0.14764	2
Cab39	chr1:85792755-85794720	0.147542	2
Ssr4	chrX:73785922-73787878	0.147512	2
Etfa	chr9:55511387-55512877	0.147368	2
Greb1	chr12:16789778-16790252	0.14733	2
Dcbld2	chr16:58407861-58410089	0.147016	2
Lmnb1	chr18:56706919-56711674	0.146642	2
Mfhas1	chr8:35586809-35593246	0.146642	2
Tanc2	chr11:105591903-105592304	0.146093	2
Trpm3	chr19:22883920-22884700	0.146087	2
Slc25a42	chr8:70210550-70213649	0.146069	2
Smox	chr2:131491477-131493042	0.145975	2
Lrrc4b	chr7:44441393-44443988	0.145954	2
Adamts17	chr7:66839118-66840994	0.145871	2
Rhoq	chr17:86961232-86965710	0.145751	2
Plpp1	chr13:112800057-112802122	0.145329	2
Flii	chr11:60726288-60729602	0.145278	2
Nup50	chr15:84922199-84925990	0.145233	2
Abca2	chr2:25426530-25431607	0.145051	2
Map1lc3a	chr2:155275690-155278083	0.145049	2
Diaph3	chr14:87140144-87141795	0.145035	2
Sema3b	chr9:107608558-107615482	0.144765	2
Grb10	chr11:12025365-12027046	0.144531	2
Abhd6	chr14:8002288-8003848	0.144437	2
Ubtd2	chr11:32454383-32456329	0.144411	2
Bckdha	chr7:25658353-25659796	0.144344	2
Pik3ip1	chr11:3330399-3333457	0.144294	2
Arhgef19	chr4:141244541-141245583	0.14399	2
Ptprg	chr14:11555906-11556827	0.143986	2
Cdk6	chr5:3341109-3344820	0.143936	2
Prelp	chr1:133917770-133918464	0.143904	2
Atg9a	chr1:75191157-75192906	0.143865	2
Bsg	chr10:79728712-79729940	0.14371	2
Ttyh1	chr7:4103148-4104169	0.143529	2
Tox2	chr2:163231675-163232681	0.143475	2
Syne1	chr10:5549608-5551227	0.143373	2
H2-K1	chr17:33998769-34001002	0.143356	2
Lrp8	chr4:107822442-107832040	0.143281	2
Nin	chr12:70067936-70069646	0.143149	2
Heatr5a	chr12:51970183-51971872	0.143124	2
Smad1	chr8:79396840-79400118	0.143025	2
Samd14	chr11:95008903-95013183	0.142862	2
Arhgap18	chr10:26772182-26773311	0.142741	2
Fnbp1l	chr3:122618414-122621019	0.142646	2
F3	chr3:121735658-121737858	0.142589	2
Timmdc1	chr16:38521861-38523619	0.142555	2
Tsga10	chr1:37864215-37866025	0.142392	2
Arhgap35	chr7:16613337-16616178	0.142313	2
Ckb	chr12:111704486-111705950	0.142219	2
Tshr	chr12:91400131-91401268	0.141935	2
Rsu1	chr2:13270734-13272183	0.141843	2
Cpne3	chr4:19569248-19570612	0.14184	2
Fxyd6	chr9:45388381-45389984	0.141774	2
Atf1	chr15:100226767-100229740	0.141719	2
Gnaq	chr19:16113312-16113722	0.141699	2
C1galt1c1	chrX:38634562-38635785	0.141387	2
Zfyve16	chr13:92530029-92531671	0.141201	2
Six5	chr7:19091672-19096488	0.141169	2
St3gal3	chr4:118147416-118148449	0.141105	2
Ddhd2	chr8:25753573-25755069	0.14082	2
Alg2	chr4:47473518-47475336	0.140498	2
Urgcp	chr11:5739718-5741713	0.140305	2
Tango2	chr16:18342847-18345846	0.140223	2
Cwc27	chr13:104816303-104817837	0.140146	2
Osbpl6	chr2:76404041-76407771	0.14014	2
Wars2	chr3:99140463-99142000	0.140083	2
Tns1	chr1:74124174-74125701	0.139936	2
Tsc22d4	chr5:137757006-137758385	0.139931	2
Slc6a11	chr6:114132457-114133651	0.13986	2
Nt5dc2	chr14:31133356-31134548	0.139793	2
Bahcc1	chr11:120227292-120235116	0.139684	2
Cspg5	chr9:110249665-110252139	0.139647	2
Dusp6	chr10:99261056-99264393	0.13935	2
Hdac9	chr12:34526262-34529748	0.139268	2
Pttg1ip	chr10:77580676-77582853	0.139113	2
Prdm5	chr6:65778702-65779561	0.139088	2
Dst	chr1:34005590-34006730	0.139022	2
Ntn4	chr10:93640717-93642328	0.138852	2
Wrn	chr8:33384759-33387070	0.138501	2
Begain	chr12:109071170-109071765	0.138479	2
Tecpr1	chr5:144222605-144224730	0.138469	2
Tmem184b	chr15:79400923-79404225	0.138386	2
Lima1	chr15:99874346-99877175	0.138371	2
Lama1	chr17:67696928-67698754	0.13809	2
Id2	chr12:25092163-25093032	0.137924	2
Six3os1	chr17:85630490-85631698	0.137779	2
Msl1	chr11:98781492-98784457	0.137515	2
Acsl3	chr1:78598416-78599071	0.137499	2
Rap1b	chr10:117844817-117847094	0.137234	2
Ankmy2	chr12:36153937-36159017	0.136995	2
Dennd4a	chr9:64810233-64812697	0.136861	2
Rai14	chr15:10713937-10715222	0.136508	2
Frmd4a	chr2:4400776-4402794	0.136477	2
Tpk1	chr6:43665340-43666889	0.136382	2
Ext2	chr2:93821599-93824195	0.136291	2
Acer3	chr7:98357684-98358331	0.136061	2
Gnai2	chr9:107617836-107619452	0.136059	2
Fbxo10	chr4:45082999-45085346	0.135985	2
Slc6a9	chr4:117834074-117837310	0.135797	2
Slc6a1	chr6:114282313-114283414	0.135781	2
Tyw1	chr5:130254526-130257727	0.135677	2
Uvssa	chr5:33377525-33379344	0.135634	2
Ablim1	chr19:57112625-57113546	0.135472	2
Adam10	chr9:70678139-70680228	0.135461	2
Syngr1	chr15:80088552-80093252	0.135426	2
Tppp3	chr8:105468875-105472024	0.135322	2
Lgr4	chr2:109916877-109919295	0.134866	2
Nsmaf	chr4:6452475-6454546	0.134857	2
Sipa1l1	chr12:82311941-82312673	0.134698	2
Scn8a	chr15:100869532-100874423	0.134511	2
Ap3m1	chr14:21051590-21053304	0.134491	2
Ranbp3	chr17:56672156-56674167	0.134437	2
Ppp1r12c	chr7:4500727-4503133	0.134273	2
Yars	chr4:129188434-129190861	0.134271	2
Mgarp	chr3:51375061-51376056	0.134257	2
Ctso	chr3:81932350-81933259	0.134191	2
Cdr2	chr7:120977256-120983266	0.134137	2
Cped1	chr6:21984950-21986156	0.134134	2
Yif1b	chr7:29237474-29239330	0.13377	2
Ddr1	chr17:35725209-35726275	0.133664	2
Atxn3	chr12:101957386-101959080	0.133636	2
Fosb	chr7:19307083-19311023	0.133616	2
Mpp2	chr11:102086124-102089871	0.133346	2
Stat1	chr1:52113046-52114392	0.133324	2
Dnajc3	chr14:118936915-118939055	0.133169	2
Malt1	chr18:65429929-65431938	0.133129	2
Rassf4	chr6:116670054-116671489	0.133054	2
Tmem127	chr2:127247187-127249114	0.132915	2
Notch2	chr3:98024477-98025177	0.132818	2
Psmd3	chr11:98681557-98683339	0.132748	2
Rab3a	chr8:70753028-70756029	0.132548	2
Nars	chr18:64515799-64517842	0.132434	2
Wdr6	chr9:108575553-108580904	0.132357	2
Grik4	chr9:42943039-42945206	0.132349	2
Tprkb	chr6:85915066-85916783	0.132302	2
Grin2b	chr6:136172221-136173882	0.132236	2
Gng7	chr10:81013419-81015517	0.132103	2
Msantd4	chr9:4375505-4377153	0.132086	2
Tmem198b	chr10:128803596-128806050	0.132031	2
Slc35a5	chr16:45157833-45159778	0.13188	2
Dpy19l3	chr7:35753400-35755008	0.131847	2
Eya3	chr4:132638528-132639804	0.131722	2
Pnkd	chr1:74294771-74297768	0.131658	2
Atox1	chr11:55460074-55461911	0.131621	2
Myo6	chr9:80173518-80174115	0.131541	2
Lamtor1	chr7:101905038-101906822	0.131529	2
Slc16a1	chr3:104646320-104647978	0.131456	2
Pole4	chr6:82652023-82653585	0.131362	2
Cttnbp2	chr6:18513501-18515285	0.131316	2
Ubap2	chr4:41274449-41276060	0.131199	2
Snx4	chr16:33250717-33252516	0.131046	2
Galnt18	chr7:111799083-111799575	0.130925	2
Stau2	chr1:16518358-16520353	0.130882	2
Lars	chr18:42261363-42262897	0.130818	2
Nr1h4	chr10:89531145-89531599	0.130772	2
Tmbim6	chr15:99394696-99397374	0.130771	2
Gclm	chr3:122244774-122246804	0.130763	2
Alpl	chr4:137764013-137770287	0.130604	2
Caskin1	chr17:24494557-24495427	0.130375	2
Stat1	chr1:52118516-52120244	0.130374	2
Ppp1r1a	chr15:103536840-103538897	0.130127	2
Snx5	chr2:144269904-144271504	0.130106	2
Rilpl1	chr5:124528455-124532193	0.13003	2
Trp53bp1	chr2:121270621-121272469	0.130004	2
Nfix	chr8:84784256-84786803	0.129921	2
Pygb	chr2:150788750-150789513	0.129801	2
Crim1	chr17:78197087-78197524	0.129675	2
Cds1	chr5:101763407-101768032	0.129546	2
Adamts1	chr16:85804252-85804675	0.129526	2
Heg1	chr16:33682117-33688408	0.129168	2
Dip2a	chr10:76344305-76347058	0.12909	2
Slc35a3	chr3:116711538-116713430	0.128921	2
Cyb5r4	chr9:87021295-87022688	0.128914	2
Actn4	chr7:28969158-28973470	0.128911	2
Hlf	chr11:90417022-90419741	0.128662	2
Nop56	chr2:130273460-130276092	0.128588	2
Six3os1	chr17:85626088-85626875	0.128496	2
Rhobtb3	chr13:75942720-75944195	0.128445	2
Slc10a7	chr8:78507873-78510492	0.127927	2
2510009E07Rik	chr16:21690243-21695902	0.127831	2
Plscr1	chr9:92250055-92250878	0.127827	2
Saraf	chr8:34153961-34155360	0.127783	2
Map4	chr9:110051738-110055206	0.12768	2
Ern1	chr11:106486747-106489062	0.12749	2
Rap1a	chr3:105800436-105801849	0.127397	2
Map4	chr9:110059946-110065180	0.127233	2
Slco3a1	chr7:74554019-74555822	0.127198	2
Eln	chr5:134746902-134748823	0.127157	2
Plagl1	chr10:13090222-13091917	0.126887	2
Prss56	chr1:87182578-87187799	0.126679	2
Fbxl4	chr4:22356313-22359077	0.12658	2
Atp7a	chrX:106026234-106027854	0.126492	2
Vangl2	chr1:172025727-172028223	0.126406	2
Senp1	chr15:98092692-98094074	0.126334	2
Patl1	chr19:11911332-11913343	0.126052	2
Psen1	chr12:83687518-83689276	0.126045	2
Tmem19	chr10:115360947-115363193	0.125824	2
Asap2	chr12:21111037-21112997	0.125678	2
Wwp2	chr8:107435582-107437329	0.125649	2
Ywhah	chr5:33017473-33020080	0.125449	2
Gabbr1	chr17:37045222-37047449	0.125342	2
Ldb1	chr19:46038487-46040491	0.125233	2
Tbc1d8	chr1:39476581-39479300	0.125232	2
Sfxn5	chr6:85302204-85303090	0.125108	2
Ell2	chr13:75706809-75708934	0.124793	2
Serinc5	chr13:92609729-92613551	0.124774	2
Actn4	chr7:28944879-28946340	0.124518	2
Ptprj	chr2:90474599-90475399	0.124501	2
Ldlrad3	chr2:102185414-102187007	0.124481	2
Smurf1	chr5:144963570-144966829	0.124266	2
Arid5b	chr10:68281887-68283718	0.124214	2
Hif3a	chr7:17062215-17063141	0.124189	2
Tmem189	chr2:167659602-167662842	0.123952	2
Slc13a5	chr11:72266346-72267306	0.123916	2
Fgfr1	chr8:25518493-25519877	0.12382	2
Nenf	chr1:191317326-191318472	0.123607	2
Khdrbs3	chr15:68936273-68938047	0.123471	2
Cwf19l2	chr9:3403070-3404853	0.12342	2
Grn	chr11:102429684-102431441	0.123385	2
Traf3	chr12:111161812-111167422	0.123184	2
Clu	chr14:65922890-65923329	0.123144	2
Mapk8ip3	chr17:24936139-24937929	0.123059	2
Nav1	chr1:135563643-135564314	0.123026	2
Gbe1	chr16:70328909-70330857	0.122922	2
Anapc5	chr5:122820360-122822055	0.12272	2
Hook2	chr8:84989021-84991693	0.122711	2
Mfhas1	chr8:35595629-35596359	0.122639	2
Adamts5	chr16:85889804-85890107	0.122562	2
Clptm1l	chr13:73603065-73604928	0.122488	2
Fzd8	chr18:9210754-9214496	0.12229	2
Acsl3	chr1:78593636-78594513	0.122288	2
Sbds	chr5:130254526-130257727	0.122233	2
Gm2a	chr11:55097128-55099257	0.122101	2
Cdyl	chr13:35740055-35742817	0.122075	2
Shc3	chr13:51568643-51570470	0.121942	2
Psap	chr10:60284596-60286228	0.121934	2
Ctnna2	chr6:77979087-77980354	0.121909	2
Fmn1	chr2:113326568-113330020	0.121754	2
Scarb2	chr5:92504200-92506870	0.121524	2
Ephb1	chr9:102354137-102355154	0.121201	2
Pgm1	chr4:99924904-99932112	0.121051	2
Lockd	chr6:134926719-134929358	0.120964	2
Syt10	chr15:89841657-89842111	0.120955	2
Gpatch2l	chr12:86241173-86242717	0.120922	2
Gys1	chr7:45433701-45435930	0.12084	2
Ppdpf	chr2:181186141-181188948	0.120626	2
Ptprj	chr2:90489732-90491129	0.12049	2
Pcyox1	chr6:86395698-86397901	0.120464	2
Dnajc1	chr2:18391939-18393480	0.120134	2
Txnip	chr3:96557056-96558637	0.120082	2
Tcaf1	chr6:42709149-42710421	0.12005	2
Lrp2	chr2:69583986-69588461	0.119915	2
Slc31a1	chr4:62359759-62361573	0.119903	2
Bcl2	chr1:106711780-106715280	0.119789	2
Trim9	chr12:70350246-70350833	0.119687	2
Taf13	chr3:108570981-108572689	0.119678	2
Insr	chr8:3259966-3260985	0.119243	2
Pofut2	chr10:77258363-77259983	0.119207	2
Myo1d	chr11:80779204-80780616	0.118927	2
Map7d1	chr4:126251530-126258204	0.118914	2
Klf4	chr4:55530130-55533518	0.118836	2
Hsp90ab1	chr17:45578328-45579285	0.118741	2
Usp45	chr4:21775687-21777274	0.118703	2
Phactr2	chr10:13323021-13324826	0.11867	2
Slc16a1	chr3:104643545-104644626	0.118433	2
Rad51b	chr12:79295358-79297884	0.118406	2
Extl2	chr3:116006605-116010472	0.118287	2
Arhgef2	chr3:88619501-88624449	0.118265	2
Zfp821	chr8:109704716-109707363	0.118239	2
Tsc22d2	chr3:58414039-58417549	0.118186	2
Zfp710	chr7:80024012-80028773	0.117984	2
Evi5	chr5:107868192-107869667	0.117944	2
Tns3	chr11:8653872-8654343	0.11786	2
Mthfd2l	chr5:90930799-90932164	0.117627	2
St3gal3	chr4:118134307-118135542	0.11762	2
Ano10	chr9:122293171-122295939	0.11759	2
Slc6a1	chr6:114297372-114297952	0.117419	2
St3gal4	chr9:35111869-35112454	0.117401	2
Jam3	chr9:27154739-27155926	0.117339	2
Irak2	chr6:113660296-113662230	0.117315	2
Nsun2	chr13:69610510-69612602	0.117079	2
Cnksr2	chrX:158043148-158043678	0.116989	2
Plxdc2	chr2:16355810-16356761	0.116796	2
Ftx	chrX:103621735-103623934	0.11677	2
Ccdc148	chr2:59159894-59162455	0.116645	2
Cnnm2	chr19:46760476-46763644	0.116598	2
Adgrl2	chr3:148987252-148990728	0.11655	2
Vps36	chr8:22192196-22193968	0.11654	2
Mylip	chr13:45388701-45393233	0.116432	2
Pcolce2	chr9:95637238-95638274	0.116216	2
Ptma	chr1:86522190-86523058	0.116201	2
Ptprs	chr17:56479195-56480243	0.115999	2
Sgcb	chr5:73646964-73648211	0.11582	2
Pigx	chr16:32098847-32100591	0.115786	2
Tmem160	chr7:16452439-16453900	0.115752	2
Rtn4	chr11:29731015-29732653	0.115684	2
Gpc4	chrX:52165043-52165698	0.115527	2
Col9a1	chr1:24230405-24230939	0.115506	2
Ccm2	chr11:6545850-6547682	0.115353	2
Oplah	chr15:76306433-76308010	0.115333	2
Ezh2	chr6:47593908-47595977	0.115316	2
Oaz2	chr9:65675443-65677536	0.115294	2
Grid1	chr14:34819086-34821093	0.115173	2
Itpr1	chr6:108211681-108214116	0.115098	2
Map4	chr9:110070254-110070869	0.115039	2
Sncb	chr13:54756677-54767794	0.115036	2
Copg1	chr6:87887149-87888549	0.114995	2
Meis1	chr11:19007102-19008906	0.114845	2
Frzb	chr2:80438861-80439320	0.114781	2
Pkdcc	chr17:83214029-83216257	0.114701	2
Tmem175	chr5:108628818-108630556	0.114608	2
Oma1	chr4:103313207-103315048	0.114266	2
Mrps6	chr16:92057065-92059621	0.114235	2
Trim9	chr12:70366281-70369255	0.113957	2
Slc30a7	chr3:116006605-116010472	0.113891	2
Btbd11	chr10:85598015-85599224	0.11388	2
Nenf	chr1:191312137-191313613	0.113869	2
Fam126b	chr1:58585502-58587032	0.113822	2
Dtnbp1	chr13:45000788-45003002	0.113685	2
Rasa3	chr8:13673162-13678670	0.113649	2
Prelp	chr1:133915961-133916433	0.1136	2
Tfrc	chr16:32607767-32611008	0.113335	2
Slc39a10	chr1:46852473-46854618	0.113287	2
Gdi2	chr13:3540103-3540587	0.113234	2
Rimklb	chr6:122485557-122487145	0.113101	2
Ikzf4	chr10:128644965-128647070	0.113093	2
Itgb5	chr16:33939228-33942160	0.112924	2
Gmeb1	chr4:132260431-132262365	0.112917	2
Ckap4	chr10:84532036-84534962	0.112859	2
Epha7	chr4:28812552-28815924	0.112794	2
Serpinh1	chr7:99350985-99353528	0.112684	2
Msi1	chr5:115488426-115493396	0.112669	2
Rffl	chr11:82870012-82871791	0.112624	2
Psen2	chr1:180249613-180250860	0.112506	2
Tsacc	chr3:88296171-88297814	0.112505	2
Psmd12	chr11:107478789-107480101	0.112291	2
Thoc1	chr18:9957468-9958791	0.111943	2
Arl8b	chr6:108782530-108784271	0.111913	2
Kcnj10	chr1:172340502-172342077	0.111707	2
Grik5	chr7:25070758-25074654	0.111527	2
Prdm11	chr2:93044309-93047517	0.111494	2
Ncoa3	chr2:165991930-165993823	0.111177	2
Hlcs	chr16:94311460-94314648	0.111052	2
Esrrb	chr12:86420401-86428311	0.110949	2
Tgfb2	chr1:186721874-186722860	0.110814	2
Csnk1g3	chr18:53861372-53863294	0.110753	2
Arl2	chr19:6139802-6142226	0.110742	2
Celf4	chr18:25667983-25668524	0.110593	2
Ccdc88a	chr11:29373080-29374704	0.110496	2
Nck1	chr9:100545197-100546982	0.110453	2
Ank3	chr10:69533341-69534331	0.110289	2
Optc	chr1:133907970-133909453	0.110223	2
Paf1	chr7:28392029-28393900	0.11018	2
Itga9	chr9:118589191-118590821	0.110024	2
Fam120b	chr17:15395304-15396993	0.109915	2
Ntrk2	chr13:58806210-58808943	0.109845	2
Col18a1	chr10:77130032-77131788	0.109791	2
St3gal5	chr6:72096742-72099089	0.109638	2
Atp6ap2	chrX:12586852-12588690	0.109613	2
Col2a1	chr15:98023128-98023565	0.109608	2
Rnf44	chr13:54686552-54688994	0.109551	2
Ildr2	chr1:166282462-166283129	0.109451	2
Slc2a1	chr4:119123721-119125949	0.109409	2
Tjp1	chr7:65370167-65371991	0.109373	2
Bcat1	chr6:145022911-145024490	0.109194	2
Plat	chr8:22757054-22759378	0.10913	2
Gstt1	chr10:75797428-75798877	0.109068	2
Kif5c	chr2:49618877-49621139	0.109063	2
Pygb	chr2:150786098-150787953	0.109048	2
Samhd1	chr2:157134213-157136171	0.108968	2
Pdlim3	chr8:45874962-45875846	0.108928	2
Tanc2	chr11:105567274-105567675	0.108854	2
Znfx1	chr2:167058901-167064247	0.108698	2
Acp1	chr12:30910779-30912909	0.108556	2
Ldlrad4	chr18:68226498-68229039	0.108453	2
Lrrc4	chr6:28831812-28833957	0.108362	2
Ddx3x	chrX:13279855-13282459	0.108279	2
Myo5b	chr18:74441906-74443310	0.108224	2
Ttc37	chr13:76098055-76099377	0.108141	2
Flt1	chr5:147665042-147666350	0.108083	2
Otulin	chr15:27629228-27631599	0.107669	2
Pik3r1	chr13:101757693-101761985	0.107622	2
Gprc5b	chr7:118994122-118996644	0.107581	2
Ctnnbip1	chr4:149564033-149577601	0.107547	2
Sars	chr3:108443807-108445835	0.107447	2
Arl1	chr10:88730343-88732211	0.107305	2
Slc4a3	chr1:75545635-75547377	0.107294	2
Agap1	chr1:89453674-89456878	0.107209	2
Prex2	chr1:10993146-10993924	0.107048	2
Prkag1	chr15:98830625-98833477	0.106949	2
Rgcc	chr14:79300545-79302207	0.106938	2
Ctsc	chr7:88277817-88278289	0.106877	2
Cbll1	chr12:31498940-31500723	0.106855	2
Pid1	chr1:84286551-84287251	0.10684	2
Pced1b	chr15:97246795-97248562	0.106833	2
Lman1	chr18:65957304-65971255	0.106766	2
Hspa8	chr9:40804896-40805760	0.106754	2
Fbxl17	chr17:63498382-63501217	0.106716	2
Limch1	chr5:66866026-66866431	0.106612	2
Lamp1	chr8:13172572-13190883	0.106309	2
Slc6a6	chr6:91726844-91732931	0.106248	2
Lysmd3	chr13:81656436-81659012	0.106093	2
Prdx6	chr1:161269366-161269750	0.105962	2
Setd7	chr3:51559368-51561930	0.10586	2
Prkce	chr17:86166053-86169653	0.105765	2
Wsb2	chr5:117355655-117362234	0.105678	2
Stxbp5l	chr16:37383741-37385833	0.105363	2
Twf1	chr15:94589052-94590798	0.105352	2
Slc38a2	chr15:96698200-96700853	0.105282	2
Tm9sf3	chr19:41262945-41264964	0.105133	2
Mfap4	chr11:61483412-61485947	0.104968	2
Rac1	chr5:143526820-143528940	0.104949	2
Elmo2	chr2:165323323-165324363	0.104939	2
Ppip5k2	chr1:97769161-97771059	0.104902	2
Cyth3	chr5:143620870-143623256	0.104827	2
Cdh4	chr2:179441177-179444467	0.104792	2
Nudt7	chr8:114133074-114134456	0.104667	2
Vat1	chr11:101463990-101469154	0.104602	2
Adarb1	chr10:77416738-77419287	0.104572	2
Pla2g7	chr17:43557305-43558122	0.104514	2
Acbd6	chr1:155557708-155558976	0.104508	2
Slc9a3r1	chr11:115162587-115165372	0.104451	2
Mbd1	chr18:74267449-74268839	0.104399	2
Elovl5	chr9:77916889-77918149	0.104366	2
Nav2	chr7:49272422-49273259	0.104189	2
Klhl29	chr12:5373421-5376559	0.104135	2
Zhx2	chr15:57708386-57709374	0.104129	2
Asah1	chr8:41373749-41375493	0.1041	2
Rims1	chr1:22805319-22806864	0.103984	2
Ablim1	chr19:57116855-57118083	0.103863	2
Spint2	chr7:29280793-29282851	0.103767	2
Shisa4	chr1:135380063-135381074	0.10371	2
Tmem30a	chr9:79792635-79794183	0.103538	2
Rora	chr9:69299689-69300500	0.103388	2
Timp2	chr11:118327099-118328152	0.103349	2
Agbl3	chr6:34779938-34781451	0.103327	2
Rnf187	chr11:58937821-58939604	0.103183	2
Pip4k2a	chr2:18996574-18998982	0.103067	2
Hspa5	chr2:34801610-34803334	0.103028	2
Tnfaip3	chr10:19001285-19016947	0.102923	2
Fxyd6	chr9:45349125-45349693	0.102887	2
Uap1	chr1:170172821-170177733	0.102839	2
Cxadr	chr16:78300985-78303106	0.102688	2
Mtus1	chr8:41039446-41042646	0.102643	2
Rnf213	chr11:119389731-119391119	0.102635	2
Jdp2	chr12:85598189-85601246	0.102506	2
Lama5	chr2:180214165-180216407	0.102378	2
Klhl22	chr16:17758837-17761118	0.102327	2
Car2	chr3:14869726-14870270	0.102045	2
Meis1	chr11:19026549-19027794	0.101717	2
Ppargc1a	chr5:51551682-51554305	0.10171	2
Rhbdl3	chr11:80299176-80304127	0.101681	2
Prkd3	chr17:79019966-79021830	0.101617	2
Chst2	chr9:95405358-95407976	0.10159	2
Ldlr	chr9:21723222-21725116	0.101447	2
Pdia6	chr12:17260999-17261397	0.101411	2
Rapgef2	chr3:79143219-79146117	0.101386	2
Smndc1	chr19:53389797-53391339	0.101342	2
Trpm3	chr19:22957977-22959188	0.101308	2
Gpatch2	chr1:187215026-187216106	0.101246	2
Pld2	chr11:70539620-70540762	0.101208	2
Rad17	chr13:100650483-100651893	0.101195	2
Megf10	chr18:57132620-57133578	0.101185	2
St8sia2	chr7:74012961-74014121	0.101114	2
Scd2	chr19:44311954-44312357	0.101104	2
Rcbtb2	chr14:73142383-73144330	0.101095	2
Vsx2	chr12:84531987-84533332	0.101038	2
Peli1	chr11:21090778-21092236	0.101032	2
Tbc1d31	chr15:57911615-57913230	0.101007	2
Sdk1	chr5:141240839-141242165	0.1008	2
Fam184b	chr5:45627475-45628364	0.100792	2
Irak2	chr6:113656858-113657483	0.100728	2
Ptpn14	chr1:189727298-189728881	0.100517	2
Esyt2	chr12:116280262-116282323	0.100394	2
Ptprs	chr17:56506525-56508505	0.100152	2
Arhgap39	chr15:76816662-76820132	0.100102	2
Stox2	chr8:47332835-47333438	0.10009	2
Ttf1	chr2:29194127-29196308	34.3716	10
Ptgds	chr2:25464829-25470689	15.7417	10
Cst3	chr2:148870185-148879583	10.418	10
Ttf1	chr2:29191479-29193244	9.39948	10
Prph2	chr17:46908034-46935184	7.40992	10
Ptgds	chr2:25455967-25462580	5.42609	10
Bsg	chr10:79699872-79709419	4.16171	10
Clu	chr14:65967765-65971877	2.24572	10
Hspa8	chr9:40798483-40802472	1.93597	10
Ptma	chr1:86523754-86529335	1.58197	10
Slc6a6	chr6:91682646-91699915	1.45747	10
Ptgds	chr2:25482696-25485865	1.28957	10
Nrl	chr14:55513392-55528588	1.26255	10
Mgarp	chr3:51391565-51398043	1.05054	10
Acsl3	chr1:78655331-78660178	1.02734	10
Cnga1	chr5:72640865-72648952	0.940338	10
Actb	chr5:142902681-142910492	0.936181	10
Arl6ip1	chr7:118128137-118130465	0.928263	10
Setx	chr2:29194127-29196308	0.919022	10
Msi1	chr5:115427353-115443434	0.884528	10
Ppia	chr11:6414595-6417281	0.874983	10
Hsp90ab1	chr17:45572065-45575277	0.870197	10
Rtbdn	chr8:84943637-84952030	0.859555	10
Dbi	chr1:120119937-120121964	0.780019	10
Pbx3	chr2:34370605-34375622	0.760324	10
Prph2	chr17:46903462-46905951	0.753704	10
Hsp90b1	chr10:86704080-86706883	0.701009	10
Ckb	chr12:111667224-111673102	0.69769	10
Calm1	chr12:100198672-100202811	0.682838	10
Ptgds	chr2:25472256-25472919	0.682417	10
Slc2a1	chr4:119104751-119114165	0.660872	10
Slc25a4	chr8:46208232-46212702	0.655993	10
Plekhb1	chr7:100653239-100666619	0.651858	10
Atp2b1	chr10:98913346-98918385	0.635123	10
Atp1a3	chr7:24996787-25011056	0.627982	10
Car2	chr3:14885832-14891171	0.626752	10
Actg1	chr11:120346419-120352029	0.62246	10
Atp1a1	chr3:101602830-101607657	0.588766	10
Ubc	chr5:125388510-125395608	0.579559	10
Rgs9bp	chr7:35582505-35589958	0.56651	10
Cryaa	chr17:31684650-31686484	0.563824	10
Rora	chr9:69289101-69296825	0.497724	10
Ndfip1	chr18:38416945-38420588	0.488526	10
Slc6a6	chr6:91658217-91670921	0.48304	10
Myo6	chr9:80163991-80166066	0.457418	10
Ckb	chr12:111685133-111697132	0.455428	10
Tmbim6	chr15:99392162-99394187	0.428402	10
Vtn	chr11:78495891-78501395	0.417996	10
Apoe	chr7:19668594-19670520	0.413871	10
Slc16a1	chr3:104636928-104640904	0.409398	10
Camk2n1	chr4:138452508-138456727	0.402105	10
Calr	chr8:84844568-84848320	0.392741	10
Aipl1	chr11:72023245-72040246	0.389197	10
Clu	chr14:65998865-66007119	0.38806	10
Zswim6	chr13:107887925-107892375	0.381623	10
Hspa5	chr2:34771152-34773021	0.378135	10
Esrrb	chr12:86420401-86428311	0.378095	10
Sgk1	chr10:21992440-22001290	0.373893	10
Pcdh15	chr10:73820936-73823635	0.367121	10
Prom1	chr5:44094668-44103246	0.355702	10
Mgarp	chr3:51386035-51390595	0.351748	10
Rdh10	chr1:16103656-16106583	0.337701	10
Slc24a1	chr9:64930271-64939501	0.335362	10
Calm2	chr17:87445472-87448042	0.333819	10
Cst3	chr2:148889499-148891378	0.333349	10
Calm3	chr7:16920906-16925381	0.323315	10
Clu	chr14:65980800-65983085	0.323103	10
Ctsd	chr7:142385889-142389610	0.314367	10
Tcf4	chr18:69342951-69347148	0.307772	10
Itm2b	chr14:73382445-73385995	0.303981	10
Rrbp1	chr2:144009592-144012001	0.301097	10
Clstn1	chr4:149564033-149577601	0.2994	10
Pacrg	chr17:10839364-10841504	0.290252	10
Sncb	chr13:54756677-54767794	0.289697	10
Prkca	chr11:108341794-108344776	0.289224	10
Zfp36l2	chr17:84184898-84191904	0.288742	10
Rbp3	chr14:33947682-33961009	0.288164	10
Eef2	chr10:81172688-81178188	0.2877	10
Mdh1	chr11:21569471-21572715	0.286597	10
Peg3	chr7:6727003-6731272	0.280815	10
Ttyh1	chr7:4128229-4138082	0.271227	10
Bsg	chr10:79710004-79713901	0.265058	10
Smarca4	chr9:21614127-21617644	0.261431	10
Rtn4	chr11:29718189-29719838	0.26067	10
Rgr	chr14:37048736-37049653	0.255448	10
Gnao1	chr8:93809602-93815305	0.252753	10
Brd2	chr17:34116799-34123840	0.251733	10
Cd164	chr10:41518238-41521655	0.251365	10
Setx	chr2:29191479-29193244	0.251322	10
Cpe	chr8:64691025-64693641	0.248997	10
Atp1b3	chr9:96363463-96365145	0.247603	10
Wipi1	chr11:109609498-109612563	0.242035	10
Ckb	chr12:111663194-111666541	0.241372	10
Ctnnb1	chr9:120932720-120935181	0.240696	10
B4galt1	chr4:40850595-40855143	0.24049	10
Sptan1	chr2:29964204-29968238	0.238536	10
Pmepa1	chr2:173273632-173277773	0.227923	10
Cd63	chr10:128908926-128911352	0.223868	10
Asap1	chr15:64310345-64316167	0.223292	10
Mgarp	chr3:51382857-51385068	0.222978	10
Cdr2	chr7:120977256-120983266	0.222665	10
Cd81	chr7:143051992-143056337	0.220046	10
Rpl31	chr1:39366724-39371275	0.219847	10
Actg1	chr11:120357877-120375230	0.218468	10
Cdh2	chr18:16805511-16810048	0.217085	10
Ctsb	chr14:63121696-63125441	0.217043	10
Myo9a	chr9:59750026-59752296	0.215581	10
Aldoc	chr11:78322293-78324727	0.213639	10
Plk5	chr10:80354058-80359405	0.206963	10
Syne2	chr12:75817490-75819833	0.204858	10
Cryab	chr9:50752334-50753462	0.200867	10
Elovl4	chr9:83801923-83807018	0.198733	10
Actn4	chr7:28960399-28963616	0.193866	10
Por	chr5:135687925-135690684	0.192281	10
Atrnl1	chr19:57609424-57612583	0.190075	10
Snap25	chr2:136711382-136715992	0.190031	10
Slc6a6	chr6:91702814-91722704	0.189587	10
Mfge8	chr7:79146452-79149705	0.189059	10
Tecr	chr8:83593487-83595450	0.183782	10
Pitpnc1	chr11:107468136-107471482	0.183757	10
Qk	chr17:10316444-10320645	0.183675	10
Gpr137c	chr14:45216928-45221704	0.183326	10
[truncated: 135 more rows]

## Sheet: Data 10 (Fig. 4f)
Data. 10 The gene signature scores of three pathways (anti-apoptosis, metastatic, and PD-PDL1)
Cell_name	Value	Pathway	B_cells	Group
AAACAGCCATATTGAC-1	0.210393	PI3K	B_cells_10	PI3K_B_cells_10
AAACGCGCATTGTGTG-1	0.323256	PI3K	B_cells_10	PI3K_B_cells_10
AAAGCAAGTGTGCACG-1	0.456298	PI3K	B_cells_10	PI3K_B_cells_10
AAAGGACGTTCACCCA-1	0.471197	PI3K	B_cells_10	PI3K_B_cells_10
AAATGGCCATTAAGCT-1	0.398438	PI3K	B_cells_10	PI3K_B_cells_10
AACAAGCCAGGGAGCT-1	0.277836	PI3K	B_cells_10	PI3K_B_cells_10
AACAGATAGGCAATAG-1	0	PI3K	B_cells_10	PI3K_B_cells_10
AACTACTCAACCGCCA-1	0.442845	PI3K	B_cells_10	PI3K_B_cells_10
AACTGTTCAGGACACA-1	0.346364	PI3K	B_cells_10	PI3K_B_cells_10
AAGAACAGTCTCACTG-1	0.318229	PI3K	B_cells_10	PI3K_B_cells_10
AAGCAAGTCACCAATA-1	0.338697	PI3K	B_cells_10	PI3K_B_cells_10
AAGCGAGGTGTAACCA-1	0.317217	PI3K	B_cells_10	PI3K_B_cells_10
AAGCGCTGTTAACGAT-1	0.198098	PI3K	B_cells_10	PI3K_B_cells_10
AAGCGGGTCATTACGA-1	0.359491	PI3K	B_cells_10	PI3K_B_cells_10
AAGCTTGGTACTAAAC-1	0.311684	PI3K	B_cells_10	PI3K_B_cells_10
AAGGATCCACACCAAC-1	0.594619	PI3K	B_cells_10	PI3K_B_cells_10
AAGGATTAGTAACTCA-1	0.374245	PI3K	B_cells_10	PI3K_B_cells_10
AAGGTATAGCAGGTTT-1	0.27035	PI3K	B_cells_10	PI3K_B_cells_10
AAGGTCAAGGATCACT-1	0.381514	PI3K	B_cells_10	PI3K_B_cells_10
AAGTAGCCATCCCTCA-1	0.303511	PI3K	B_cells_10	PI3K_B_cells_10
AATACCGGTGACATAT-1	0.240516	PI3K	B_cells_10	PI3K_B_cells_10
AATACCGGTGTGAGAG-1	0.366036	PI3K	B_cells_10	PI3K_B_cells_10
AATATCCCAAACAACA-1	0.393917	PI3K	B_cells_10	PI3K_B_cells_10
AATCATGTCACAGACT-1	0.204101	PI3K	B_cells_10	PI3K_B_cells_10
AATCATGTCATTCATC-1	0.217119	PI3K	B_cells_10	PI3K_B_cells_10
AATCCGTAGATGGAGC-1	0.513145	PI3K	B_cells_10	PI3K_B_cells_10
AATTGGGAGCATGACT-1	0.312299	PI3K	B_cells_10	PI3K_B_cells_10
AATTGTGTCAAAGGCA-1	0.20081	PI3K	B_cells_10	PI3K_B_cells_10
AATTTGCCATTGTCAG-1	0.423028	PI3K	B_cells_10	PI3K_B_cells_10
ACACGGACAATAGCAA-1	0.767873	PI3K	B_cells_10	PI3K_B_cells_10
ACACGGACAGAGGGAG-1	0.27158	PI3K	B_cells_10	PI3K_B_cells_10
ACACTAATCCCTGATC-1	0	PI3K	B_cells_10	PI3K_B_cells_10
ACAGCGCTCGTTTCGC-1	0.340144	PI3K	B_cells_10	PI3K_B_cells_10
ACAGGAATCATCACTT-1	0	PI3K	B_cells_10	PI3K_B_cells_10
ACAGGATCATCAGTAT-1	0.202871	PI3K	B_cells_10	PI3K_B_cells_10
ACATTAGTCAGGAACA-1	0.709326	PI3K	B_cells_10	PI3K_B_cells_10
ACCAAGTTCATGACCG-1	0.14342	PI3K	B_cells_10	PI3K_B_cells_10
ACCAGGACAGGTTAAA-1	0.355766	PI3K	B_cells_10	PI3K_B_cells_10
ACCCGTAAGTTGCGTG-1	0.530612	PI3K	B_cells_10	PI3K_B_cells_10
ACCGCAATCTAACTGA-1	0.319459	PI3K	B_cells_10	PI3K_B_cells_10
ACCGGCTAGCTTTGTT-1	0.399848	PI3K	B_cells_10	PI3K_B_cells_10
ACCTAAATCACGAATC-1	0.562688	PI3K	B_cells_10	PI3K_B_cells_10
ACCTAAATCGTAATCA-1	0.366326	PI3K	B_cells_10	PI3K_B_cells_10
ACCTGGATCCTTTACG-1	0.43102	PI3K	B_cells_10	PI3K_B_cells_10
ACCTGGTCATTAGGTT-1	0.434817	PI3K	B_cells_10	PI3K_B_cells_10
ACCTGTTGTTTATCGC-1	0.415434	PI3K	B_cells_10	PI3K_B_cells_10
ACGGTTAGTGTGTGGT-1	0.197447	PI3K	B_cells_10	PI3K_B_cells_10
ACGTCCTTCACACAGT-1	0.659061	PI3K	B_cells_10	PI3K_B_cells_10
ACGTCCTTCAGGCCTA-1	0.434492	PI3K	B_cells_10	PI3K_B_cells_10
ACGTTGTAGACTTATG-1	0.417495	PI3K	B_cells_10	PI3K_B_cells_10
ACGTTGTAGTTTAACG-1	0.242867	PI3K	B_cells_10	PI3K_B_cells_10
ACTCACCTCATTACTC-1	0.117347	PI3K	B_cells_10	PI3K_B_cells_10
ACTCACCTCCCATAGG-1	0.664666	PI3K	B_cells_10	PI3K_B_cells_10
ACTTACTTCGAGCTAT-1	0.378874	PI3K	B_cells_10	PI3K_B_cells_10
ACTTGTAAGTAGCGGG-1	0.303656	PI3K	B_cells_10	PI3K_B_cells_10
AGAAACCCAATCTCTC-1	0.374137	PI3K	B_cells_10	PI3K_B_cells_10
AGAAACTAGACTTATG-1	0.281525	PI3K	B_cells_10	PI3K_B_cells_10
AGAACCGCAGGAACCA-1	0.587025	PI3K	B_cells_10	PI3K_B_cells_10
AGAATCGAGACAGGCG-1	0.467472	PI3K	B_cells_10	PI3K_B_cells_10
AGAATCGAGTTGGCCA-1	0.646295	PI3K	B_cells_10	PI3K_B_cells_10
AGACAATAGGCTGGCT-1	0.100712	PI3K	B_cells_10	PI3K_B_cells_10
AGACCCGGTCATTAGG-1	0.18649	PI3K	B_cells_10	PI3K_B_cells_10
AGCACAGCAAGGAATC-1	0.346509	PI3K	B_cells_10	PI3K_B_cells_10
AGCCTAAGTCCGTAGG-1	0.435721	PI3K	B_cells_10	PI3K_B_cells_10
AGCTAACTCGCTATGG-1	0.404441	PI3K	B_cells_10	PI3K_B_cells_10
AGCTCATAGGACCTGC-1	0.508661	PI3K	B_cells_10	PI3K_B_cells_10
AGCTTTAAGGCAGGTG-1	0.397136	PI3K	B_cells_10	PI3K_B_cells_10
AGGACGTAGTAATCCA-1	0.451488	PI3K	B_cells_10	PI3K_B_cells_10
AGGATATAGGCGCACT-1	0.579142	PI3K	B_cells_10	PI3K_B_cells_10
AGGGCCTTCCGTCCAT-1	0.23766	PI3K	B_cells_10	PI3K_B_cells_10
AGGGCCTTCCTCAGCT-1	0.596029	PI3K	B_cells_10	PI3K_B_cells_10
AGTAACACACCTATAG-1	0.247785	PI3K	B_cells_10	PI3K_B_cells_10
AGTACGCGTCCGCTGT-1	0.243229	PI3K	B_cells_10	PI3K_B_cells_10
AGTATAGCAGGTTAAA-1	0.227389	PI3K	B_cells_10	PI3K_B_cells_10
AGTCAATGTGTCCAAA-1	0.56446	PI3K	B_cells_10	PI3K_B_cells_10
AGTCAATGTTAGCTGA-1	0.358804	PI3K	B_cells_10	PI3K_B_cells_10
AGTCCTTGTTGAAGCC-1	0.699273	PI3K	B_cells_10	PI3K_B_cells_10
AGTCTTGCACCTATAG-1	0.369038	PI3K	B_cells_10	PI3K_B_cells_10
AGTGCCGGTAAAGCGG-1	0.086609	PI3K	B_cells_10	PI3K_B_cells_10
AGTGGACAGCACGATT-1	0.317723	PI3K	B_cells_10	PI3K_B_cells_10
AGTTATGTCCTAAATG-1	0.285756	PI3K	B_cells_10	PI3K_B_cells_10
AGTTGTCAGCTATTAG-1	0.422269	PI3K	B_cells_10	PI3K_B_cells_10
ATATAGGCACCTCAGG-1	0.1078	PI3K	B_cells_10	PI3K_B_cells_10
ATCAAGCTCATTGACA-1	0.11138	PI3K	B_cells_10	PI3K_B_cells_10
ATCAATCCACCTAAGC-1	0.449029	PI3K	B_cells_10	PI3K_B_cells_10
ATCACAATCGCATTAA-1	0.542437	PI3K	B_cells_10	PI3K_B_cells_10
ATCACCCTCATTACTC-1	0.421763	PI3K	B_cells_10	PI3K_B_cells_10
ATCCTCATCCCGTTTA-1	0.405453	PI3K	B_cells_10	PI3K_B_cells_10
ATCGGCCAGGCTGTGC-1	0.492605	PI3K	B_cells_10	PI3K_B_cells_10
ATGATGACAATAAGCA-1	0.374824	PI3K	B_cells_10	PI3K_B_cells_10
ATGATGGAGAGGAGTC-1	0.544064	PI3K	B_cells_10	PI3K_B_cells_10
ATGCAGGCAAACTGCC-1	0.423571	PI3K	B_cells_10	PI3K_B_cells_10
ATGCATTCAACTCGCG-1	0.367121	PI3K	B_cells_10	PI3K_B_cells_10
ATGCTTAAGCATGTCG-1	0.206343	PI3K	B_cells_10	PI3K_B_cells_10
ATGCTTAAGCGCTCAA-1	0.367808	PI3K	B_cells_10	PI3K_B_cells_10
ATGGCTAGTTAGCTGA-1	0	PI3K	B_cells_10	PI3K_B_cells_10
ATGGTGCGTGTTGCAA-1	0.478863	PI3K	B_cells_10	PI3K_B_cells_10
ATGGTTATCTTGCAGG-1	0.418327	PI3K	B_cells_10	PI3K_B_cells_10
ATGTCCACAGCACGTT-1	0.365277	PI3K	B_cells_10	PI3K_B_cells_10
ATGTGAGAGGACTTAC-1	0.481937	PI3K	B_cells_10	PI3K_B_cells_10
ATGTTTGAGTGAGGTA-1	0.287094	PI3K	B_cells_10	PI3K_B_cells_10
ATTACCCGTGAGAAAC-1	0.403681	PI3K	B_cells_10	PI3K_B_cells_10
ATTATGGTCACGTTAA-1	0.217915	PI3K	B_cells_10	PI3K_B_cells_10
ATTCAACCATCCATCT-1	0.713087	PI3K	B_cells_10	PI3K_B_cells_10
ATTCACTTCCATAAGC-1	0.579214	PI3K	B_cells_10	PI3K_B_cells_10
ATTCACTTCCATTACT-1	0.657252	PI3K	B_cells_10	PI3K_B_cells_10
ATTGACTCATTCCTGT-1	0.400463	PI3K	B_cells_10	PI3K_B_cells_10
ATTGCAGGTCTCACTG-1	0.198821	PI3K	B_cells_10	PI3K_B_cells_10
ATTGCAGGTTACGCAA-1	0.495028	PI3K	B_cells_10	PI3K_B_cells_10
ATTGGCTAGACACTTA-1	0.568618	PI3K	B_cells_10	PI3K_B_cells_10
CAAACATGTTCGCGCT-1	0.41048	PI3K	B_cells_10	PI3K_B_cells_10
CAAAGGATCCTTAGGG-1	0.28402	PI3K	B_cells_10	PI3K_B_cells_10
CAAATCATCCGGCTAA-1	0.217011	PI3K	B_cells_10	PI3K_B_cells_10
CAACAATGTGTTGTAG-1	0.568908	PI3K	B_cells_10	PI3K_B_cells_10
CAACAGGCAAGTAAGC-1	0.405453	PI3K	B_cells_10	PI3K_B_cells_10
CAACAGGCAGTCTAGC-1	0	PI3K	B_cells_10	PI3K_B_cells_10
CAAGCTAGTCTTACTA-1	0.407551	PI3K	B_cells_10	PI3K_B_cells_10
CAAGGGAGTCATGCAA-1	0.293892	PI3K	B_cells_10	PI3K_B_cells_10
CAAGTATGTCATTGAG-1	0.260659	PI3K	B_cells_10	PI3K_B_cells_10
CAAGTTATCATCCACC-1	0.354645	PI3K	B_cells_10	PI3K_B_cells_10
CAATATGTCGCCTGTT-1	0.461505	PI3K	B_cells_10	PI3K_B_cells_10
CAATCGCCAAGGACCA-1	0.211767	PI3K	B_cells_10	PI3K_B_cells_10
CAATCGCCACTGACTA-1	0.11091	PI3K	B_cells_10	PI3K_B_cells_10
CAATGCCCAGCCGCTA-1	0.398257	PI3K	B_cells_10	PI3K_B_cells_10
CAATGTCAGTCATCCC-1	0.387661	PI3K	B_cells_10	PI3K_B_cells_10
CACCTCAGTTTCGCGC-1	0.394388	PI3K	B_cells_10	PI3K_B_cells_10
CACCTGTTCCATAATG-1	0.479044	PI3K	B_cells_10	PI3K_B_cells_10
CACTTTGTCGCTTGCT-1	0.106571	PI3K	B_cells_10	PI3K_B_cells_10
CAGAATCTCATCCTAT-1	0.520269	PI3K	B_cells_10	PI3K_B_cells_10
CAGCAAGCATAGCGAG-1	0	PI3K	B_cells_10	PI3K_B_cells_10
CAGCCTTTCATCCTCA-1	0.642209	PI3K	B_cells_10	PI3K_B_cells_10
CAGCTATAGCTTACTT-1	0.199797	PI3K	B_cells_10	PI3K_B_cells_10
CAGGCTATCTGTAAGC-1	0.394171	PI3K	B_cells_10	PI3K_B_cells_10
CAGGTGGAGAACCTGT-1	0.435323	PI3K	B_cells_10	PI3K_B_cells_10
CAGGTGGAGGCGCACT-1	0.290999	PI3K	B_cells_10	PI3K_B_cells_10
CATAAGCTCCACCTTA-1	0.270133	PI3K	B_cells_10	PI3K_B_cells_10
CATAGTCAGGGACCTC-1	0.21466	PI3K	B_cells_10	PI3K_B_cells_10
CATATCGCACATACTG-1	0.433696	PI3K	B_cells_10	PI3K_B_cells_10
CATCACACAACAACAA-1	0.539761	PI3K	B_cells_10	PI3K_B_cells_10
CATCAGCCAAGACTCC-1	0.433443	PI3K	B_cells_10	PI3K_B_cells_10
CATCGCTTCCCGTTAC-1	0.298485	PI3K	B_cells_10	PI3K_B_cells_10
CATGCATAGATACTTG-1	0.365168	PI3K	B_cells_10	PI3K_B_cells_10
CATGCGCAGCACGATT-1	0.517665	PI3K	B_cells_10	PI3K_B_cells_10
CATGGCGGTCACGAAC-1	0.593245	PI3K	B_cells_10	PI3K_B_cells_10
CCAAGTTAGATAACCC-1	0.201859	PI3K	B_cells_10	PI3K_B_cells_10
CCAGACTCAAGCTTAT-1	0.530828	PI3K	B_cells_10	PI3K_B_cells_10
CCAGCTAAGCGATAAG-1	0.203739	PI3K	B_cells_10	PI3K_B_cells_10
CCAGCTGCATCTTGAG-1	0.650671	PI3K	B_cells_10	PI3K_B_cells_10
CCCAATTGTCGTTATC-1	0.718548	PI3K	B_cells_10	PI3K_B_cells_10
CCCAGCACATGGCCTG-1	0.124616	PI3K	B_cells_10	PI3K_B_cells_10
CCCGCAACACATGCTA-1	0.400933	PI3K	B_cells_10	PI3K_B_cells_10
CCGCACACACCAAAGG-1	0.327885	PI3K	B_cells_10	PI3K_B_cells_10
CCGTTAACATTATGCG-1	0.459082	PI3K	B_cells_10	PI3K_B_cells_10
CCTAAATCAGCACGTT-1	0.427223	PI3K	B_cells_10	PI3K_B_cells_10
CCTAAGCCAAGTGAAC-1	0.369508	PI3K	B_cells_10	PI3K_B_cells_10
CCTATTGTCGCGCTAA-1	0.340867	PI3K	B_cells_10	PI3K_B_cells_10
CCTATTTAGACACTTA-1	0.107728	PI3K	B_cells_10	PI3K_B_cells_10
CCTCCTCTCGACAAAG-1	0.20844	PI3K	B_cells_10	PI3K_B_cells_10
CCTGAATAGGCTCATG-1	0	PI3K	B_cells_10	PI3K_B_cells_10
CCTGAATAGTTAACCA-1	0.369255	PI3K	B_cells_10	PI3K_B_cells_10
CCTGTTGGTCACCAAA-1	0.390301	PI3K	B_cells_10	PI3K_B_cells_10
CCTTCAGGTACAAAGA-1	0.765559	PI3K	B_cells_10	PI3K_B_cells_10
CGAAGCGAGTTCCCGT-1	0.10545	PI3K	B_cells_10	PI3K_B_cells_10
CGAATATGTGTTTGTC-1	0.462952	PI3K	B_cells_10	PI3K_B_cells_10
CGAATCTAGACTTATG-1	0.0844755	PI3K	B_cells_10	PI3K_B_cells_10
CGAATCTAGCGAGTAA-1	0.655191	PI3K	B_cells_10	PI3K_B_cells_10
CGAGGCAAGACTAAGG-1	0.522077	PI3K	B_cells_10	PI3K_B_cells_10
CGATCCTTCGATAACC-1	0.33566	PI3K	B_cells_10	PI3K_B_cells_10
CGATTCCTCATCACTT-1	0.122482	PI3K	B_cells_10	PI3K_B_cells_10
CGATTCCTCGAGGAAC-1	0.407189	PI3K	B_cells_10	PI3K_B_cells_10
CGCAATGTCTTACTCG-1	0.434745	PI3K	B_cells_10	PI3K_B_cells_10
CGCGATTCAGCAAATA-1	0.578527	PI3K	B_cells_10	PI3K_B_cells_10
CGCTAACCACCCTCAC-1	0.212057	PI3K	B_cells_10	PI3K_B_cells_10
CGCTACTTCCCATAAA-1	0.40115	PI3K	B_cells_10	PI3K_B_cells_10
CGCTATGAGGACGTAA-1	0.386649	PI3K	B_cells_10	PI3K_B_cells_10
CGCTTACTCAGAAACG-1	0.122663	PI3K	B_cells_10	PI3K_B_cells_10
CGCTTACTCGGCCATA-1	0.193758	PI3K	B_cells_10	PI3K_B_cells_10
CGCTTCTAGGCATGTT-1	0.62919	PI3K	B_cells_10	PI3K_B_cells_10
CGGACAACAATGAAGC-1	0.24746	PI3K	B_cells_10	PI3K_B_cells_10
CGGACAACATGAGCAG-1	0.552092	PI3K	B_cells_10	PI3K_B_cells_10
CGGATTAGTGGTTATG-1	0.286551	PI3K	B_cells_10	PI3K_B_cells_10
CGGGTATGTGTCCAAA-1	0.537446	PI3K	B_cells_10	PI3K_B_cells_10
CGGTTGGGTGGTTATG-1	0.313998	PI3K	B_cells_10	PI3K_B_cells_10
CGGTTTGAGTCATTAG-1	0.614653	PI3K	B_cells_10	PI3K_B_cells_10
CGTAACCCAACCCTAA-1	0.453694	PI3K	B_cells_10	PI3K_B_cells_10
CGTCAATAGGCTACTG-1	0	PI3K	B_cells_10	PI3K_B_cells_10
CGTCATTGTTGCACAA-1	0.447655	PI3K	B_cells_10	PI3K_B_cells_10
CGTGACATCTAGCGTG-1	0.392146	PI3K	B_cells_10	PI3K_B_cells_10
CGTTATCGTACCGAAC-1	0.418725	PI3K	B_cells_10	PI3K_B_cells_10
CGTTATTTCACGCATG-1	0.472101	PI3K	B_cells_10	PI3K_B_cells_10
CGTTGCGCAATCATGT-1	0.184211	PI3K	B_cells_10	PI3K_B_cells_10
CTAAGTCAGGCTAATC-1	0.109138	PI3K	B_cells_10	PI3K_B_cells_10
CTAATCGCATAGCTGC-1	0.249195	PI3K	B_cells_10	PI3K_B_cells_10
CTACCGGCAAATTCGT-1	0.377898	PI3K	B_cells_10	PI3K_B_cells_10
CTACGAAGTCCTAATC-1	0.265143	PI3K	B_cells_10	PI3K_B_cells_10
CTACGAAGTTGTTGCT-1	0.346725	PI3K	B_cells_10	PI3K_B_cells_10
CTACTAAAGGCCCAGT-1	0.197736	PI3K	B_cells_10	PI3K_B_cells_10
CTAGCTGAGGACCGCT-1	0.494485	PI3K	B_cells_10	PI3K_B_cells_10
CTAGTCGAGGGTCTAT-1	0.374209	PI3K	B_cells_10	PI3K_B_cells_10
CTCATTGTCGATATTG-1	0.285973	PI3K	B_cells_10	PI3K_B_cells_10
CTCCATCAGAATCTCA-1	0.092395	PI3K	B_cells_10	PI3K_B_cells_10
CTCCATCAGCCTGACA-1	0.385636	PI3K	B_cells_10	PI3K_B_cells_10
CTCCATCAGTAACCAC-1	0.311793	PI3K	B_cells_10	PI3K_B_cells_10
CTCCGTCCATCTTGAG-1	0.423751	PI3K	B_cells_10	PI3K_B_cells_10
CTCCTAATCATGCTAA-1	0.524789	PI3K	B_cells_10	PI3K_B_cells_10
CTCCTAATCGCTAGAT-1	0.117745	PI3K	B_cells_10	PI3K_B_cells_10
CTCCTCACACTGACTA-1	0.294218	PI3K	B_cells_10	PI3K_B_cells_10
CTCCTGAGTGGAGCAA-1	0.579539	PI3K	B_cells_10	PI3K_B_cells_10
CTCTGTTCACACAATT-1	0.599826	PI3K	B_cells_10	PI3K_B_cells_10
CTCTGTTCACAGAAAC-1	0.313167	PI3K	B_cells_10	PI3K_B_cells_10
CTGCTACTCCTAAATG-1	0.284454	PI3K	B_cells_10	PI3K_B_cells_10
CTGCTATGTTCGGGAT-1	0.29335	PI3K	B_cells_10	PI3K_B_cells_10
CTGGCTAAGGACCAGG-1	0.283694	PI3K	B_cells_10	PI3K_B_cells_10
CTGGCTTTCCGCCAAA-1	0.317181	PI3K	B_cells_10	PI3K_B_cells_10
CTGGTAAGTAGTCAAT-1	0.176328	PI3K	B_cells_10	PI3K_B_cells_10
CTGGTCAAGTCACCTC-1	0.499186	PI3K	B_cells_10	PI3K_B_cells_10
CTGGTTACAATTGCGC-1	0.210321	PI3K	B_cells_10	PI3K_B_cells_10
CTGTACCTCTCCATGC-1	0.217626	PI3K	B_cells_10	PI3K_B_cells_10
CTGTGTGAGACAACAG-1	0.303656	PI3K	B_cells_10	PI3K_B_cells_10
CTGTGTGAGGTCCTGA-1	0.314794	PI3K	B_cells_10	PI3K_B_cells_10
CTTAATGAGGTGAAAT-1	0.240082	PI3K	B_cells_10	PI3K_B_cells_10
CTTATGTTCTCACAAA-1	0.204173	PI3K	B_cells_10	PI3K_B_cells_10
CTTCACTCAACAACAA-1	0.479044	PI3K	B_cells_10	PI3K_B_cells_10
CTTCACTCATTGTGAT-1	0.207572	PI3K	B_cells_10	PI3K_B_cells_10
CTTGACGAGTTAGCTA-1	0.360901	PI3K	B_cells_10	PI3K_B_cells_10
CTTTATCAGGATAAAC-1	0.358551	PI3K	B_cells_10	PI3K_B_cells_10
CTTTGGGAGCTATTAG-1	0.398293	PI3K	B_cells_10	PI3K_B_cells_10
CTTTGTCCAACAGCCT-1	0.455104	PI3K	B_cells_10	PI3K_B_cells_10
GAACACAAGCAAGACA-1	0.195566	PI3K	B_cells_10	PI3K_B_cells_10
GAACCAGCACTTCATC-1	0.11308	PI3K	B_cells_10	PI3K_B_cells_10
GAACCGCTCCTTAATC-1	0.471522	PI3K	B_cells_10	PI3K_B_cells_10
GAAGCCTGTAGCTAAT-1	0	PI3K	B_cells_10	PI3K_B_cells_10
GAAGGATGTGGAAACG-1	0.188696	PI3K	B_cells_10	PI3K_B_cells_10
GACATAGAGCGAGCGA-1	0.109102	PI3K	B_cells_10	PI3K_B_cells_10
GACCTAAGTGTGTGGT-1	0.396955	PI3K	B_cells_10	PI3K_B_cells_10
GACGCAACACAACAAA-1	0.372365	PI3K	B_cells_10	PI3K_B_cells_10
GACTATTCAAGCCAGA-1	0.355079	PI3K	B_cells_10	PI3K_B_cells_10
GAGCATGCAATATAGG-1	0.185658	PI3K	B_cells_10	PI3K_B_cells_10
GAGCGATAGGTGTTAC-1	0.820779	PI3K	B_cells_10	PI3K_B_cells_10
GAGGAGGCAAAGGCCA-1	0.383394	PI3K	B_cells_10	PI3K_B_cells_10
GAGTAATAGGTTAGCT-1	0.208151	PI3K	B_cells_10	PI3K_B_cells_10
GAGTCATTCCGCCAAA-1	0.303873	PI3K	B_cells_10	PI3K_B_cells_10
GAGTGAGGTTGGTTCT-1	0.563917	PI3K	B_cells_10	PI3K_B_cells_10
GATCAAGAGGAGTAAT-1	0.298015	PI3K	B_cells_10	PI3K_B_cells_10
GATCAGGCATCACAGC-1	0.30268	PI3K	B_cells_10	PI3K_B_cells_10
GATGAGGGTCGCAAAC-1	0.281995	PI3K	B_cells_10	PI3K_B_cells_10
GATTACGGTTTATGGG-1	0.382237	PI3K	B_cells_10	PI3K_B_cells_10
GATTCAATCCTTAATC-1	0.205945	PI3K	B_cells_10	PI3K_B_cells_10
GATTCAGGTGATGAGG-1	0.580154	PI3K	B_cells_10	PI3K_B_cells_10
GATTCATCAAGTGTTT-1	0.432394	PI3K	B_cells_10	PI3K_B_cells_10
GATTCATCATAGGCGA-1	0.208802	PI3K	B_cells_10	PI3K_B_cells_10
GATTCATCATTAGGTT-1	0.615521	PI3K	B_cells_10	PI3K_B_cells_10
GATTCCTGTCTCACTG-1	0.285539	PI3K	B_cells_10	PI3K_B_cells_10
GATTCCTGTTGTAAAC-1	0.344881	PI3K	B_cells_10	PI3K_B_cells_10
GATTGGCGTTCCTGAT-1	0.577333	PI3K	B_cells_10	PI3K_B_cells_10
GCAAACTTCCATCAGG-1	0.334358	PI3K	B_cells_10	PI3K_B_cells_10
GCAAACTTCTCCATAT-1	0.434383	PI3K	B_cells_10	PI3K_B_cells_10
GCAAGCCTCCCTCTAA-1	0.299244	PI3K	B_cells_10	PI3K_B_cells_10
GCAATCTAGTCACCAG-1	0	PI3K	B_cells_10	PI3K_B_cells_10
GCACGCTAGTAGCCAT-1	0.469714	PI3K	B_cells_10	PI3K_B_cells_10
GCATGAAAGCAAGACA-1	0.42867	PI3K	B_cells_10	PI3K_B_cells_10
GCCAACATCGCTAAGT-1	0.283911	PI3K	B_cells_10	PI3K_B_cells_10
GCCACACAGTTATTCC-1	0.46787	PI3K	B_cells_10	PI3K_B_cells_10
GCCAGGAAGTAACCAC-1	0.298702	PI3K	B_cells_10	PI3K_B_cells_10
GCCTAATAGTCTGGGC-1	0.585181	PI3K	B_cells_10	PI3K_B_cells_10
GCCTGAGGTCCGGTTC-1	0.398402	PI3K	B_cells_10	PI3K_B_cells_10
GCCTGCTGTCAAGTGC-1	0.318555	PI3K	B_cells_10	PI3K_B_cells_10
GCCTGTGCACCTACGG-1	0.114599	PI3K	B_cells_10	PI3K_B_cells_10
GCGAGTGAGCCGCAGT-1	0.302354	PI3K	B_cells_10	PI3K_B_cells_10
GCGATTAGTGTGTGGT-1	0.236828	PI3K	B_cells_10	PI3K_B_cells_10
GCGGAACCATCACAGC-1	0.448414	PI3K	B_cells_10	PI3K_B_cells_10
GCTAACAGTGGTTCCC-1	0.1994	PI3K	B_cells_10	PI3K_B_cells_10
GCTATCCTCTTAGGAC-1	0.412035	PI3K	B_cells_10	PI3K_B_cells_10
GCTATTGCAGGATAAC-1	0.386396	PI3K	B_cells_10	PI3K_B_cells_10
GCTCATTGTTACTAGG-1	0	PI3K	B_cells_10	PI3K_B_cells_10
GCTCCTTAGCTTCCCG-1	0.379814	PI3K	B_cells_10	PI3K_B_cells_10
GCTCTGGCAGTTTGGC-1	0.104473	PI3K	B_cells_10	PI3K_B_cells_10
GCTGACATCATTGTCT-1	0.372365	PI3K	B_cells_10	PI3K_B_cells_10
GCTGCACAGTACCGCA-1	0.649188	PI3K	B_cells_10	PI3K_B_cells_10
GCTGGTTCAAACGCGA-1	0.583119	PI3K	B_cells_10	PI3K_B_cells_10
GCTGGTTCAGGCGAGT-1	0.419954	PI3K	B_cells_10	PI3K_B_cells_10
GGAACCACAGTTTGGC-1	0.367664	PI3K	B_cells_10	PI3K_B_cells_10
GGAACCTGTGGAAACG-1	0.171989	PI3K	B_cells_10	PI3K_B_cells_10
GGAACGGTCATTTAGG-1	0.523813	PI3K	B_cells_10	PI3K_B_cells_10
GGAAGCTAGCGAGGTG-1	0.358876	PI3K	B_cells_10	PI3K_B_cells_10
GGACCGAAGGAGTCGG-1	0.182042	PI3K	B_cells_10	PI3K_B_cells_10
GGACCTCAGGAGGCAT-1	0.213178	PI3K	B_cells_10	PI3K_B_cells_10
GGAGTGAGTAATCACG-1	0.626297	PI3K	B_cells_10	PI3K_B_cells_10
GGATTCAGTTGGCGTG-1	0.663979	PI3K	B_cells_10	PI3K_B_cells_10
GGATTGCGTCCTAGTT-1	0.21683	PI3K	B_cells_10	PI3K_B_cells_10
GGCAAGCCAAAGCCTC-1	0.211225	PI3K	B_cells_10	PI3K_B_cells_10
GGCATGGAGTAACCCG-1	0.191589	PI3K	B_cells_10	PI3K_B_cells_10
GGCCTTAAGGCGCACT-1	0.538965	PI3K	B_cells_10	PI3K_B_cells_10
GGCCTTCGTATTCGTC-1	0.246302	PI3K	B_cells_10	PI3K_B_cells_10
GGCGCTAGTGGATTCA-1	0.430586	PI3K	B_cells_10	PI3K_B_cells_10
GGCTAGACACATAGCC-1	0.55296	PI3K	B_cells_10	PI3K_B_cells_10
GGCTCACAGCCAGGTC-1	0.443243	PI3K	B_cells_10	PI3K_B_cells_10
GGCTTCAAGTCAATCA-1	0.647705	PI3K	B_cells_10	PI3K_B_cells_10
GGGCTAACATGAGTTT-1	0.533649	PI3K	B_cells_10	PI3K_B_cells_10
GGGTTATTCTCACACC-1	0.414819	PI3K	B_cells_10	PI3K_B_cells_10
GGGTTTGTCATGCTAA-1	0.377717	PI3K	B_cells_10	PI3K_B_cells_10
GGTAACCGTTGTTGTC-1	0.257983	PI3K	B_cells_10	PI3K_B_cells_10
GGTAATTGTATTGTCC-1	0.272954	PI3K	B_cells_10	PI3K_B_cells_10
GGTAATTGTTAGAGGG-1	0.251365	PI3K	B_cells_10	PI3K_B_cells_10
GGTACTAGTACTTCAC-1	0.390771	PI3K	B_cells_10	PI3K_B_cells_10
GGTAGGAGTGCAACTA-1	0.315987	PI3K	B_cells_10	PI3K_B_cells_10
GGTCAGGAGGGACGCA-1	0.365421	PI3K	B_cells_10	PI3K_B_cells_10
GGTGCTGGTATTCGTC-1	0.49058	PI3K	B_cells_10	PI3K_B_cells_10
GGTGTCCAGGAGGGTT-1	0	PI3K	B_cells_10	PI3K_B_cells_10
GGTGTGACATAATCGT-1	0.21495	PI3K	B_cells_10	PI3K_B_cells_10
GGTTACTAGATACTTG-1	0.40831	PI3K	B_cells_10	PI3K_B_cells_10
GGTTATATCACACAGT-1	0.302499	PI3K	B_cells_10	PI3K_B_cells_10
GGTTATATCATGCTCC-1	0.350125	PI3K	B_cells_10	PI3K_B_cells_10
GGTTGCTCATAGACCC-1	0.376921	PI3K	B_cells_10	PI3K_B_cells_10
GGTTTGTAGTACCGCA-1	0.462156	PI3K	B_cells_10	PI3K_B_cells_10
GTAAGCAAGCTCCTTA-1	0.17235	PI3K	B_cells_10	PI3K_B_cells_10
GTAAGCGCACGAATTT-1	0.40596	PI3K	B_cells_10	PI3K_B_cells_10
GTACAATGTACGATTG-1	0.705855	PI3K	B_cells_10	PI3K_B_cells_10
GTACTGGTCTACTAAG-1	0	PI3K	B_cells_10	PI3K_B_cells_10
GTACTTCGTTCATCTA-1	0.116985	PI3K	B_cells_10	PI3K_B_cells_10
GTAGGAGGTCACGAAC-1	0	PI3K	B_cells_10	PI3K_B_cells_10
GTAGTTATCCGGTTGA-1	0.383358	PI3K	B_cells_10	PI3K_B_cells_10
GTAGTTTCACGAACAG-1	0.355513	PI3K	B_cells_10	PI3K_B_cells_10
GTATCGCCACAGAAAC-1	0.393773	PI3K	B_cells_10	PI3K_B_cells_10
GTATTGATCGGTCAAT-1	0.353813	PI3K	B_cells_10	PI3K_B_cells_10
GTCATTAAGCGAGCGA-1	0.512277	PI3K	B_cells_10	PI3K_B_cells_10
GTCCAAGTCATGAGCT-1	0.17669	PI3K	B_cells_10	PI3K_B_cells_10
GTCCATTGTTTACCGT-1	0.476874	PI3K	B_cells_10	PI3K_B_cells_10
GTCGCAATCCTTAAGA-1	0	PI3K	B_cells_10	PI3K_B_cells_10
GTCGGTTCACCTCGCT-1	0.481539	PI3K	B_cells_10	PI3K_B_cells_10
GTCGGTTCATTGTGCA-1	0.111416	PI3K	B_cells_10	PI3K_B_cells_10
GTCTTTAGTCATGAGC-1	0.223158	PI3K	B_cells_10	PI3K_B_cells_10
GTCTTTGTCGGCCATA-1	0.103533	PI3K	B_cells_10	PI3K_B_cells_10
GTGAACAAGGATCCGC-1	0.109102	PI3K	B_cells_10	PI3K_B_cells_10
GTGAATCTCCCTGGTT-1	0.565255	PI3K	B_cells_10	PI3K_B_cells_10
GTGCCTTTCGACCTGA-1	0.38014	PI3K	B_cells_10	PI3K_B_cells_10
GTGCGCAGTTCACTGT-1	0.288359	PI3K	B_cells_10	PI3K_B_cells_10
GTTAAGCTCTTAGTGA-1	0.547499	PI3K	B_cells_10	PI3K_B_cells_10
GTTAATGTCTCACTCA-1	0.303945	PI3K	B_cells_10	PI3K_B_cells_10
GTTACAGGTGATGGCT-1	0.324666	PI3K	B_cells_10	PI3K_B_cells_10
GTTACGCCACCGGCTA-1	0.297906	PI3K	B_cells_10	PI3K_B_cells_10
GTTACGTAGGTTTACA-1	0.286407	PI3K	B_cells_10	PI3K_B_cells_10
GTTAGACTCTGCAACG-1	0.519112	PI3K	B_cells_10	PI3K_B_cells_10
GTTCCTGGTGTCCTGC-1	0.215564	PI3K	B_cells_10	PI3K_B_cells_10
GTTCGCGCAATTATGC-1	0.377825	PI3K	B_cells_10	PI3K_B_cells_10
GTTCGCTTCTAAATCG-1	0.216685	PI3K	B_cells_10	PI3K_B_cells_10
GTTCTCATCAGGTTTA-1	0.528044	PI3K	B_cells_10	PI3K_B_cells_10
GTTGGCGGTTTATCGC-1	0.109464	PI3K	B_cells_10	PI3K_B_cells_10
TAAAGCCTCGTTACAA-1	0.476368	PI3K	B_cells_10	PI3K_B_cells_10
TAAGCTATCTAGCGTG-1	0.545908	PI3K	B_cells_10	PI3K_B_cells_10
TAAGGACCACGAATCC-1	0.362999	PI3K	B_cells_10	PI3K_B_cells_10
TACCGCAAGTTTGGGT-1	0.396123	PI3K	B_cells_10	PI3K_B_cells_10
TACCTTTAGGGACTAA-1	0.364264	PI3K	B_cells_10	PI3K_B_cells_10
TACGCACCAAACAACA-1	0.11525	PI3K	B_cells_10	PI3K_B_cells_10
TAGCCTCTCCGTTAAA-1	0.352837	PI3K	B_cells_10	PI3K_B_cells_10
TAGCCTGAGACTAAGG-1	0.455936	PI3K	B_cells_10	PI3K_B_cells_10
TAGCCTGAGGCATTGT-1	0.549705	PI3K	B_cells_10	PI3K_B_cells_10
TAGCTTAAGATTCCTT-1	0.124109	PI3K	B_cells_10	PI3K_B_cells_10
TAGCTTGCAACTAACT-1	0.109825	PI3K	B_cells_10	PI3K_B_cells_10
TAGGAGTCATCACAGC-1	0.291071	PI3K	B_cells_10	PI3K_B_cells_10
TAGGAGTCATTAAACC-1	0.698984	PI3K	B_cells_10	PI3K_B_cells_10
TAGGAGTCATTGCGAC-1	0.189853	PI3K	B_cells_10	PI3K_B_cells_10
TATAACCCAACCTGGT-1	0.566304	PI3K	B_cells_10	PI3K_B_cells_10
TATAACCCAATAGCAA-1	0.272303	PI3K	B_cells_10	PI3K_B_cells_10
TATCACGCAGCCTGCA-1	0.288468	PI3K	B_cells_10	PI3K_B_cells_10
TATGACATCCCTGGTT-1	0.53571	PI3K	B_cells_10	PI3K_B_cells_10
TATGCATCAATCGCAC-1	0.103859	PI3K	B_cells_10	PI3K_B_cells_10
TATGGATGTTCGCTTG-1	0.301703	PI3K	B_cells_10	PI3K_B_cells_10
TATGGGCGTGATGATT-1	0.334358	PI3K	B_cells_10	PI3K_B_cells_10
TATTTGCTCTCAATAG-1	0.381405	PI3K	B_cells_10	PI3K_B_cells_10
TCAAGAACATGTCAGC-1	0.497704	PI3K	B_cells_10	PI3K_B_cells_10
TCAAGCTAGTCTTGAA-1	0.527899	PI3K	B_cells_10	PI3K_B_cells_10
TCAAGTATCAATGACC-1	0.235851	PI3K	B_cells_10	PI3K_B_cells_10
TCAAGTATCGCACAAT-1	0.509131	PI3K	B_cells_10	PI3K_B_cells_10
TCACATAAGGTCGATT-1	0.541967	PI3K	B_cells_10	PI3K_B_cells_10
TCACCGGCAGGATTAA-1	0.438289	PI3K	B_cells_10	PI3K_B_cells_10
TCACCGGCAGGCGATA-1	0.323799	PI3K	B_cells_10	PI3K_B_cells_10
TCACCTGGTGAGAAAC-1	0.207645	PI3K	B_cells_10	PI3K_B_cells_10
TCACGGATCCGGTTGA-1	0.211586	PI3K	B_cells_10	PI3K_B_cells_10
TCAGCCTTCAGTGAAG-1	0.368495	PI3K	B_cells_10	PI3K_B_cells_10
TCAGTAGGTTGGATCA-1	0.488591	PI3K	B_cells_10	PI3K_B_cells_10
TCATAACCAATTATGC-1	0.776697	PI3K	B_cells_10	PI3K_B_cells_10
TCATTGTTCCCTGGAA-1	0.282682	PI3K	B_cells_10	PI3K_B_cells_10
TCCAGGATCTAATCTC-1	0.10903	PI3K	B_cells_10	PI3K_B_cells_10
TCCAGGTCATAATTGC-1	0.606697	PI3K	B_cells_10	PI3K_B_cells_10
TCCTCAATCAAGTGAG-1	0.476657	PI3K	B_cells_10	PI3K_B_cells_10
TCCTTTACACGAATCC-1	0.206921	PI3K	B_cells_10	PI3K_B_cells_10
TCGCATTGTCTAACCT-1	0.322063	PI3K	B_cells_10	PI3K_B_cells_10
TCGCATTGTGTTTCAC-1	0.210248	PI3K	B_cells_10	PI3K_B_cells_10
TCGGTTACAGTGAACG-1	0.403175	PI3K	B_cells_10	PI3K_B_cells_10
TCGTTACGTGGAAACG-1	0.497921	PI3K	B_cells_10	PI3K_B_cells_10
TCTATGTTCCTGTTCA-1	0.283369	PI3K	B_cells_10	PI3K_B_cells_10
TCTTAGTTCCCTGTTA-1	0.46476	PI3K	B_cells_10	PI3K_B_cells_10
TGAACAACACAATGCC-1	0.278885	PI3K	B_cells_10	PI3K_B_cells_10
TGAAGGATCCTAACGG-1	0.634723	PI3K	B_cells_10	PI3K_B_cells_10
TGACCAAGTGGCTTCC-1	0.526127	PI3K	B_cells_10	PI3K_B_cells_10
TGACCTTGTAGCTAGC-1	0.490435	PI3K	B_cells_10	PI3K_B_cells_10
TGAGCCGGTTCAAGCA-1	0.472028	PI3K	B_cells_10	PI3K_B_cells_10
TGAGGTGCAATTAACC-1	0.567208	PI3K	B_cells_10	PI3K_B_cells_10
TGAGTGAAGAAGGTGC-1	0.215311	PI3K	B_cells_10	PI3K_B_cells_10
TGATGAACAATTTAGC-1	0.251546	PI3K	B_cells_10	PI3K_B_cells_10
TGATGAACACGGTTTA-1	0.769103	PI3K	B_cells_10	PI3K_B_cells_10
TGATGACTCGTACCGA-1	0.342639	PI3K	B_cells_10	PI3K_B_cells_10
TGCAATATCGCATTAA-1	0.204896	PI3K	B_cells_10	PI3K_B_cells_10
TGCACACCATTGCGGT-1	0.322063	PI3K	B_cells_10	PI3K_B_cells_10
TGCACCTTCGAGGAGT-1	0.472173	PI3K	B_cells_10	PI3K_B_cells_10
TGCAGGCTCGGCTAGC-1	0.30192	PI3K	B_cells_10	PI3K_B_cells_10
TGCATGAGTCCGTGAG-1	0.339131	PI3K	B_cells_10	PI3K_B_cells_10
TGCCGGTAGTCCTTCA-1	0.352656	PI3K	B_cells_10	PI3K_B_cells_10
TGCGATTAGTAATCCA-1	0.312769	PI3K	B_cells_10	PI3K_B_cells_10
TGCGCGAGTGACATAT-1	0.386866	PI3K	B_cells_10	PI3K_B_cells_10
TGCGCGAGTGCATTAG-1	0.414892	PI3K	B_cells_10	PI3K_B_cells_10
TGCGGTTCAACTGGCT-1	0.370737	PI3K	B_cells_10	PI3K_B_cells_10
TGCTAACAGCAGGCCT-1	0.237804	PI3K	B_cells_10	PI3K_B_cells_10
TGCTCAACAGGCGATA-1	0.640039	PI3K	B_cells_10	PI3K_B_cells_10
TGCTTTAGTTGCATCT-1	0.41001	PI3K	B_cells_10	PI3K_B_cells_10
TGGACTAGTCCCGAAG-1	0.200882	PI3K	B_cells_10	PI3K_B_cells_10
TGGCGGTTCCATTACT-1	0.587242	PI3K	B_cells_10	PI3K_B_cells_10
TGGTCATAGAGAGGCT-1	0.364445	PI3K	B_cells_10	PI3K_B_cells_10
TGGTGCATCCACCTTA-1	0.613677	PI3K	B_cells_10	PI3K_B_cells_10
TGGTTGAGTGGACATC-1	0.589954	PI3K	B_cells_10	PI3K_B_cells_10
TGTCAGTAGCGTGCAC-1	0.379344	PI3K	B_cells_10	PI3K_B_cells_10
TGTCCTGGTAATTAGC-1	0.21513	PI3K	B_cells_10	PI3K_B_cells_10
TGTGCGCAGTTCCTCA-1	0.305392	PI3K	B_cells_10	PI3K_B_cells_10
TGTGCGGGTAGGTTTG-1	0.258055	PI3K	B_cells_10	PI3K_B_cells_10
TGTGGCTCAGCGCTTG-1	0.484794	PI3K	B_cells_10	PI3K_B_cells_10
TGTTAGCAGGGTTATC-1	0.614508	PI3K	B_cells_10	PI3K_B_cells_10
TGTTATGAGCTTCCCG-1	0.578635	PI3K	B_cells_10	PI3K_B_cells_10
TGTTATGAGGCGCATC-1	0.544172	PI3K	B_cells_10	PI3K_B_cells_10
TGTTGGCCACCTCAGG-1	0.290204	PI3K	B_cells_10	PI3K_B_cells_10
TTAACCAAGGACCAGG-1	0.369074	PI3K	B_cells_10	PI3K_B_cells_10
TTAAGCCAGGACTAAG-1	0.406827	PI3K	B_cells_10	PI3K_B_cells_10
TTAAGGACAATCGCAC-1	0.20269	PI3K	B_cells_10	PI3K_B_cells_10
TTAAGTGTCGTACCGA-1	0.312046	PI3K	B_cells_10	PI3K_B_cells_10
TTAGGCCCAATACTGT-1	0.471811	PI3K	B_cells_10	PI3K_B_cells_10
TTAGGCCCACCTCAGG-1	0.12458	PI3K	B_cells_10	PI3K_B_cells_10
TTATTGCTCTGCAACG-1	0.359165	PI3K	B_cells_10	PI3K_B_cells_10
TTCCCGCCATGTTTGG-1	0.345785	PI3K	B_cells_10	PI3K_B_cells_10
TTGACATCAACAGGAT-1	0.564351	PI3K	B_cells_10	PI3K_B_cells_10
TTGACTAAGGAGGTTA-1	0.246809	PI3K	B_cells_10	PI3K_B_cells_10
TTGCACACAAGGTAAC-1	0.384551	PI3K	B_cells_10	PI3K_B_cells_10
TTGCACACACGTGCTG-1	0.330706	PI3K	B_cells_10	PI3K_B_cells_10
TTGGATCAGGTAAGCA-1	0.28402	PI3K	B_cells_10	PI3K_B_cells_10
TTGGCTGAGCATGAAG-1	0.585868	PI3K	B_cells_10	PI3K_B_cells_10
TTGGGTTAGCTCAAAC-1	0.329151	PI3K	B_cells_10	PI3K_B_cells_10
TTGGGTTAGTCCTGAG-1	0.286515	PI3K	B_cells_10	PI3K_B_cells_10
TTGGTGAGTGAGACTC-1	0.461143	PI3K	B_cells_10	PI3K_B_cells_10
TTGGTGAGTGTGAGGA-1	0.191372	PI3K	B_cells_10	PI3K_B_cells_10
TTGTGCGAGCGCTAAT-1	0.35837	PI3K	B_cells_10	PI3K_B_cells_10
TTTACGCGTACGTTTC-1	0.368495	PI3K	B_cells_10	PI3K_B_cells_10
TTTATGGAGCGCATTG-1	0.35884	PI3K	B_cells_10	PI3K_B_cells_10
TTTCATCAGTAGGCGG-1	0.246375	PI3K	B_cells_10	PI3K_B_cells_10
TTTGCATTCGGTCAAT-1	0.600007	PI3K	B_cells_10	PI3K_B_cells_10
TTTGCGACAGCATGTC-1	0.478501	PI3K	B_cells_10	PI3K_B_cells_10
TTTGGCTGTGAGAAAC-1	0.121433	PI3K	B_cells_10	PI3K_B_cells_10
TTTGTCCCAGTTTGTG-1	0.468376	PI3K	B_cells_10	PI3K_B_cells_10
AACGACAAGCTTACTT-1	0.110657	PI3K	B_cells_13	PI3K_B_cells_13
AAGTTTGTCCGGAACC-1	0.237153	PI3K	B_cells_13	PI3K_B_cells_13
ACAGGAATCAATGTGC-1	0.513	PI3K	B_cells_13	PI3K_B_cells_13
ACATTAGTCGTGCCTT-1	0.60055	PI3K	B_cells_13	PI3K_B_cells_13
ACCGGTTCAATAACCT-1	0.433154	PI3K	B_cells_13	PI3K_B_cells_13
ACGCACGGTTACCTGT-1	0.606661	PI3K	B_cells_13	PI3K_B_cells_13
ACTTACAAGTAGGATG-1	0.103461	PI3K	B_cells_13	PI3K_B_cells_13
AGGTTTATCATAAGCC-1	0.453802	PI3K	B_cells_13	PI3K_B_cells_13
AGTGTGGCAGTATGTT-1	0.298485	PI3K	B_cells_13	PI3K_B_cells_13
ATCACAATCCTAATAG-1	0.652298	PI3K	B_cells_13	PI3K_B_cells_13
ATGGACAAGATTGAGG-1	0.455972	PI3K	B_cells_13	PI3K_B_cells_13
ATGTAACGTTGCACGG-1	0.370882	PI3K	B_cells_13	PI3K_B_cells_13
ATTAACCCACCTATAG-1	0.409287	PI3K	B_cells_13	PI3K_B_cells_13
ATTGCTCGTAGACAAA-1	0.554985	PI3K	B_cells_13	PI3K_B_cells_13
ATTGTCCGTCACAGAC-1	0.582179	PI3K	B_cells_13	PI3K_B_cells_13
CAAGGGAGTGTTAGCA-1	0.170397	PI3K	B_cells_13	PI3K_B_cells_13
CAAGGTTTCCAAGTTA-1	0.53911	PI3K	B_cells_13	PI3K_B_cells_13
CAATGCCCACAGCCTG-1	0.648863	PI3K	B_cells_13	PI3K_B_cells_13
CACATACAGCATTATG-1	0.728854	PI3K	B_cells_13	PI3K_B_cells_13
CACTTTGTCCCATAAA-1	0.308321	PI3K	B_cells_13	PI3K_B_cells_13
CAGCCTTTCGACAAAG-1	0.469244	PI3K	B_cells_13	PI3K_B_cells_13
CATAGACTCACGCGGT-1	0.399378	PI3K	B_cells_13	PI3K_B_cells_13
CCAGCTAAGCGCTCAA-1	0.172856	PI3K	B_cells_13	PI3K_B_cells_13
CCCTGGACATAAAGCA-1	0.354971	PI3K	B_cells_13	PI3K_B_cells_13
CCGGTAGGTTGCTGGG-1	0.414566	PI3K	B_cells_13	PI3K_B_cells_13
CGGAATCGTTAATGCG-1	0.333852	PI3K	B_cells_13	PI3K_B_cells_13
CGGTTTCTCAATTGGC-1	0.548801	PI3K	B_cells_13	PI3K_B_cells_13
CTATTGAAGCGCTCAA-1	0.387083	PI3K	B_cells_13	PI3K_B_cells_13
CTCCTAATCACAGCGC-1	0.442954	PI3K	B_cells_13	PI3K_B_cells_13
CTGACATAGTCTCACC-1	0.339565	PI3K	B_cells_13	PI3K_B_cells_13
CTGTTTAGTAGCTAAT-1	0.224316	PI3K	B_cells_13	PI3K_B_cells_13
CTTAGTTTCCCTCAAC-1	0.573392	PI3K	B_cells_13	PI3K_B_cells_13
GAACCTTAGCTCAAAC-1	0.527755	PI3K	B_cells_13	PI3K_B_cells_13
GAAGTGATCTTGTTCG-1	0.309659	PI3K	B_cells_13	PI3K_B_cells_13
GAATTTGTCCTCACTA-1	0.175026	PI3K	B_cells_13	PI3K_B_cells_13
GACCTGATCGAAGTGA-1	0.475608	PI3K	B_cells_13	PI3K_B_cells_13
GATAATCGTCGCATAA-1	0.592485	PI3K	B_cells_13	PI3K_B_cells_13
GATGCGACAACAGGTG-1	0.538097	PI3K	B_cells_13	PI3K_B_cells_13
GATTATGTCCCGAAGC-1	0.541388	PI3K	B_cells_13	PI3K_B_cells_13
GCAGGAAGTAGTAAGA-1	0.292699	PI3K	B_cells_13	PI3K_B_cells_13
GCAGGTTGTGGAAGGC-1	0.291361	PI3K	B_cells_13	PI3K_B_cells_13
GCCAATTAGGCAACAA-1	0.252775	PI3K	B_cells_13	PI3K_B_cells_13
GCCCAAATCATAACTG-1	0.563953	PI3K	B_cells_13	PI3K_B_cells_13
GCCTTTGGTTAGGACC-1	0.406321	PI3K	B_cells_13	PI3K_B_cells_13
GCGCTTGCATTATGAC-1	0.537555	PI3K	B_cells_13	PI3K_B_cells_13
GCTAGCTCACCGTTCC-1	0.526778	PI3K	B_cells_13	PI3K_B_cells_13
GCTTATCGTGTTCCCA-1	0.492569	PI3K	B_cells_13	PI3K_B_cells_13
GGCATTAGTGCTAGCG-1	0.309876	PI3K	B_cells_13	PI3K_B_cells_13
GGGAGTAGTGTTCCCA-1	0.384009	PI3K	B_cells_13	PI3K_B_cells_13
GGTCAATTCCGGTTAG-1	0.416194	PI3K	B_cells_13	PI3K_B_cells_13
GGTGAGGTCCCTTGCG-1	0.645355	PI3K	B_cells_13	PI3K_B_cells_13
GGTTTAATCCCTGATC-1	0.322641	PI3K	B_cells_13	PI3K_B_cells_13
GTACACCCATCAGTAT-1	0.449101	PI3K	B_cells_13	PI3K_B_cells_13
GTACTGGTCGCTCCAT-1	0.574657	PI3K	B_cells_13	PI3K_B_cells_13
GTCCGTAAGTGAACAG-1	0.166637	PI3K	B_cells_13	PI3K_B_cells_13
TAAGCCTAGCTGAGGG-1	0.277945	PI3K	B_cells_13	PI3K_B_cells_13
TAATGGACATTAAAGG-1	0.62919	PI3K	B_cells_13	PI3K_B_cells_13
TCAAGACTCATTAGCA-1	0.627672	PI3K	B_cells_13	PI3K_B_cells_13
TCACCTCAGCTGGCTA-1	0.481214	PI3K	B_cells_13	PI3K_B_cells_13
TCCTTTACATCCAGGT-1	0.647127	PI3K	B_cells_13	PI3K_B_cells_13
TCTCAATTCTAGCGAT-1	0.610205	PI3K	B_cells_13	PI3K_B_cells_13
TGAGCTTAGCGATAGA-1	0.194699	PI3K	B_cells_13	PI3K_B_cells_13
TGAGGTGCACACTAAT-1	0.0938054	PI3K	B_cells_13	PI3K_B_cells_13
TGATCAGGTGGATTCA-1	0.363722	PI3K	B_cells_13	PI3K_B_cells_13
TGATGATGTTGCAATG-1	0.29259	PI3K	B_cells_13	PI3K_B_cells_13
TGGATTCAGGAGGTTA-1	0.387227	PI3K	B_cells_13	PI3K_B_cells_13
TGTGATCAGTTAGCCG-1	0.583553	PI3K	B_cells_13	PI3K_B_cells_13
TTATCCTAGGTCCAAT-1	0.470003	PI3K	B_cells_13	PI3K_B_cells_13
TTCGTTAGTTCCATTA-1	0	PI3K	B_cells_13	PI3K_B_cells_13
TTGATGTCACAATTAC-1	0.55654	PI3K	B_cells_13	PI3K_B_cells_13
TTGTCAAAGGAGTCTT-1	0.206415	PI3K	B_cells_13	PI3K_B_cells_13
TTGTTGTTCTGCAAAC-1	0.168517	PI3K	B_cells_13	PI3K_B_cells_13
AAACATGCACTAGCGT-1	0.484179	PI3K	B_cells_0	PI3K_B_cells_0
AAACCAACAACAACAA-1	0.575742	PI3K	B_cells_0	PI3K_B_cells_0
AAACCAACAATCCTAG-1	0.812498	PI3K	B_cells_0	PI3K_B_cells_0
AAACCAACAGAGAGCC-1	0.58113	PI3K	B_cells_0	PI3K_B_cells_0
AAACCGAAGTCGCTAG-1	0.524428	PI3K	B_cells_0	PI3K_B_cells_0
AAACCGAAGTGGACAA-1	0.73012	PI3K	B_cells_0	PI3K_B_cells_0
AAACCGCGTATACTGG-1	0.837341	PI3K	B_cells_0	PI3K_B_cells_0
AAACCGCGTGACCTGG-1	0.388746	PI3K	B_cells_0	PI3K_B_cells_0
AAACGCGCACTAAGTT-1	0.799443	PI3K	B_cells_0	PI3K_B_cells_0
AAACGCGCATGAATAG-1	0.601779	PI3K	B_cells_0	PI3K_B_cells_0
AAACGGATCGGCCATA-1	0.503128	PI3K	B_cells_0	PI3K_B_cells_0
AAACGTACATTGTCAG-1	0.850251	PI3K	B_cells_0	PI3K_B_cells_0
AAAGCACCACAAAGAC-1	0.243807	PI3K	B_cells_0	PI3K_B_cells_0
AAAGCACCACGAACAG-1	0.456442	PI3K	B_cells_0	PI3K_B_cells_0
AAAGCACCAGGACACA-1	0.510144	PI3K	B_cells_0	PI3K_B_cells_0
AAAGCCCGTTAGGATT-1	0.267349	PI3K	B_cells_0	PI3K_B_cells_0
AAAGGACGTCCTAGTT-1	0.581818	PI3K	B_cells_0	PI3K_B_cells_0
AAAGGACGTGCAATGC-1	0.301486	PI3K	B_cells_0	PI3K_B_cells_0
AAAGGAGCACCTGCTC-1	0.774491	PI3K	B_cells_0	PI3K_B_cells_0
AAAGGCTCATGTGGGA-1	0.498355	PI3K	B_cells_0	PI3K_B_cells_0
AAATCCGGTTGGCCGA-1	0.287781	PI3K	B_cells_0	PI3K_B_cells_0
AAATGGCCACAACAAA-1	0.437855	PI3K	B_cells_0	PI3K_B_cells_0
AAATGGCCATGGCCTG-1	0.57303	PI3K	B_cells_0	PI3K_B_cells_0
AACAAAGGTGATGAGG-1	0.401331	PI3K	B_cells_0	PI3K_B_cells_0
AACAGATAGGTGTCCA-1	0.498535	PI3K	B_cells_0	PI3K_B_cells_0
AACAGGATCTCACAAA-1	0.736665	PI3K	B_cells_0	PI3K_B_cells_0
AACATCATCCACAATA-1	0.439121	PI3K	B_cells_0	PI3K_B_cells_0
AACATTGTCATGCGTG-1	0.565255	PI3K	B_cells_0	PI3K_B_cells_0
AACATTGTCCGCCTCA-1	0.692619	PI3K	B_cells_0	PI3K_B_cells_0
AACCCGCAGTCATTAG-1	0.622826	PI3K	B_cells_0	PI3K_B_cells_0
AACCGGCTCACAGCGC-1	0.445123	PI3K	B_cells_0	PI3K_B_cells_0
AACCTCACAGGTTATT-1	0.403501	PI3K	B_cells_0	PI3K_B_cells_0
AACCTTAAGAACCTAC-1	0.488699	PI3K	B_cells_0	PI3K_B_cells_0
AACCTTAAGCAAGGTA-1	0.612917	PI3K	B_cells_0	PI3K_B_cells_0
AACCTTGCAGTTTGTG-1	0.521318	PI3K	B_cells_0	PI3K_B_cells_0
AACGACAAGCGCAATT-1	0.795574	PI3K	B_cells_0	PI3K_B_cells_0
AACGACAAGGCGAATA-1	0.588761	PI3K	B_cells_0	PI3K_B_cells_0
AACGACAAGTAGAGGC-1	0.332152	PI3K	B_cells_0	PI3K_B_cells_0
AACGACAAGTTCCTCA-1	0.524898	PI3K	B_cells_0	PI3K_B_cells_0
AACGCCCAGCTTAACA-1	0.463675	PI3K	B_cells_0	PI3K_B_cells_0
AACGCTAGTTAGGACC-1	0.615919	PI3K	B_cells_0	PI3K_B_cells_0
AACTACTCACCTAATG-1	0.436336	PI3K	B_cells_0	PI3K_B_cells_0
AACTGTTCAAAGCTAA-1	0.594004	PI3K	B_cells_0	PI3K_B_cells_0
AACTGTTCAGCTACGT-1	0.780241	PI3K	B_cells_0	PI3K_B_cells_0
AAGAACAGTTGGATCA-1	0.498825	PI3K	B_cells_0	PI3K_B_cells_0
AAGAATCAGGAGGTTA-1	0.340144	PI3K	B_cells_0	PI3K_B_cells_0
AAGACAAGTCACGGAT-1	0.706976	PI3K	B_cells_0	PI3K_B_cells_0
AAGACAAGTGGATTCA-1	0.541569	PI3K	B_cells_0	PI3K_B_cells_0
AAGACATAGCTAGAAG-1	0.479586	PI3K	B_cells_0	PI3K_B_cells_0
AAGACCAAGGCGCTAC-1	0.507214	PI3K	B_cells_0	PI3K_B_cells_0
AAGCCACGTTACTAGG-1	0.639786	PI3K	B_cells_0	PI3K_B_cells_0
AAGCCTGTCACAGACT-1	0.406755	PI3K	B_cells_0	PI3K_B_cells_0
AAGCCTTAGCCTAACG-1	0.706361	PI3K	B_cells_0	PI3K_B_cells_0
AAGCCTTAGGCAACAA-1	0.438831	PI3K	B_cells_0	PI3K_B_cells_0
AAGCCTTAGGGTGGAT-1	0.356489	PI3K	B_cells_0	PI3K_B_cells_0
AAGCCTTAGTGAGCAA-1	0.289119	PI3K	B_cells_0	PI3K_B_cells_0
AAGCGAATCTCACAAA-1	0.66463	PI3K	B_cells_0	PI3K_B_cells_0
AAGCGAATCTCACTCA-1	0.683868	PI3K	B_cells_0	PI3K_B_cells_0
AAGCGAGGTAACGTGC-1	0.705385	PI3K	B_cells_0	PI3K_B_cells_0
AAGCGAGGTTGAATCG-1	0.211189	PI3K	B_cells_0	PI3K_B_cells_0
AAGCGAGGTTTATTCG-1	0.653998	PI3K	B_cells_0	PI3K_B_cells_0
AAGCGCTGTCATAACG-1	0.60196	PI3K	B_cells_0	PI3K_B_cells_0
AAGCGCTGTCCGCTGT-1	0.555817	PI3K	B_cells_0	PI3K_B_cells_0
AAGCGTTTCAAGCTTA-1	0.765848	PI3K	B_cells_0	PI3K_B_cells_0
AAGCGTTTCCCGTTGT-1	0.404224	PI3K	B_cells_0	PI3K_B_cells_0
AAGCGTTTCGGTTAGT-1	0.57491	PI3K	B_cells_0	PI3K_B_cells_0
AAGCTAGAGCTGAGGG-1	0.324811	PI3K	B_cells_0	PI3K_B_cells_0
AAGCTATGTATTTGGG-1	0.433262	PI3K	B_cells_0	PI3K_B_cells_0
AAGCTATGTCGTAATG-1	0.557516	PI3K	B_cells_0	PI3K_B_cells_0
AAGCTATGTTCCTCCT-1	0.65765	PI3K	B_cells_0	PI3K_B_cells_0
AAGCTATGTTGAGGTC-1	0.711315	PI3K	B_cells_0	PI3K_B_cells_0
AAGCTCCCAAAGCTCC-1	0.402994	PI3K	B_cells_0	PI3K_B_cells_0
AAGCTCCCAACCCTCC-1	0.500777	PI3K	B_cells_0	PI3K_B_cells_0
AAGCTTGGTCTAGCTT-1	0.435613	PI3K	B_cells_0	PI3K_B_cells_0
AAGGAAGCAAGGTCCT-1	0.664196	PI3K	B_cells_0	PI3K_B_cells_0
AAGGATTAGTTGCGTG-1	0.497342	PI3K	B_cells_0	PI3K_B_cells_0
AAGGCCCTCCTGAATA-1	0.846165	PI3K	B_cells_0	PI3K_B_cells_0
AAGGCCCTCGACCTGA-1	0.407189	PI3K	B_cells_0	PI3K_B_cells_0
AAGGTATAGTGAGGGT-1	0.525079	PI3K	B_cells_0	PI3K_B_cells_0
AAGTAGCCACCTAATG-1	0.733736	PI3K	B_cells_0	PI3K_B_cells_0
AAGTAGCCATGCTTAG-1	0.555998	PI3K	B_cells_0	PI3K_B_cells_0
AAGTGAAGTAGTTAAC-1	0.674683	PI3K	B_cells_0	PI3K_B_cells_0
AAGTTACGTTCACCCA-1	0.69732	PI3K	B_cells_0	PI3K_B_cells_0
AAGTTAGCAGCTTACA-1	0.389614	PI3K	B_cells_0	PI3K_B_cells_0
AAGTTAGCAGGTTATT-1	0.502549	PI3K	B_cells_0	PI3K_B_cells_0
AAGTTTGTCCAATTAG-1	0.309261	PI3K	B_cells_0	PI3K_B_cells_0
AATAACCGTGGGAACA-1	0.679239	PI3K	B_cells_0	PI3K_B_cells_0
AATAACCGTTTAACGG-1	0.723864	PI3K	B_cells_0	PI3K_B_cells_0
AATACCGGTGAGACTC-1	0.384841	PI3K	B_cells_0	PI3K_B_cells_0
AATAGCTGTAATGGAA-1	0.758254	PI3K	B_cells_0	PI3K_B_cells_0
AATATCCCATTATGAC-1	0.216396	PI3K	B_cells_0	PI3K_B_cells_0
AATCAGGAGGACAACA-1	0.442086	PI3K	B_cells_0	PI3K_B_cells_0
AATCAGGAGGCCAATT-1	0.683868	PI3K	B_cells_0	PI3K_B_cells_0
AATCAGGAGGCTGTCA-1	0.636567	PI3K	B_cells_0	PI3K_B_cells_0
AATCATCCAAACTAAG-1	0.788269	PI3K	B_cells_0	PI3K_B_cells_0
AATCATCCAAACTCAT-1	0.832496	PI3K	B_cells_0	PI3K_B_cells_0
AATCATCCACCGGTAT-1	0.466568	PI3K	B_cells_0	PI3K_B_cells_0
AATCATGTCCACAATA-1	0.631252	PI3K	B_cells_0	PI3K_B_cells_0
AATCCGTAGCATTATG-1	0.539869	PI3K	B_cells_0	PI3K_B_cells_0
AATCCTAAGTTACCGG-1	0.528695	PI3K	B_cells_0	PI3K_B_cells_0
AATCGCCCAAGGTCGA-1	0.657072	PI3K	B_cells_0	PI3K_B_cells_0
AATCTTGAGGAGTAAT-1	0.504141	PI3K	B_cells_0	PI3K_B_cells_0
AATGCGCGTTAGCATG-1	0.352475	PI3K	B_cells_0	PI3K_B_cells_0
AATGTCATCTGTGAGT-1	0.262648	PI3K	B_cells_0	PI3K_B_cells_0
AATGTCCAGCTAGAAG-1	0.757133	PI3K	B_cells_0	PI3K_B_cells_0
AATTACCCAGCTTACA-1	0.45467	PI3K	B_cells_0	PI3K_B_cells_0
AATTAGGCAAGGACCA-1	0.456985	PI3K	B_cells_0	PI3K_B_cells_0
AATTCGTCAGCAAGTG-1	0.691896	PI3K	B_cells_0	PI3K_B_cells_0
AATTGCCAGCCAGGTC-1	0.637255	PI3K	B_cells_0	PI3K_B_cells_0
AATTGCCAGCTGGCTA-1	0.66029	PI3K	B_cells_0	PI3K_B_cells_0
AATTGCCAGTGAGAGC-1	0.615629	PI3K	B_cells_0	PI3K_B_cells_0
AATTGCCAGTTTGTCT-1	0.53571	PI3K	B_cells_0	PI3K_B_cells_0
AATTGCTCAGCAACAG-1	0.582649	PI3K	B_cells_0	PI3K_B_cells_0
AATTGCTCATTGTCCT-1	0.56681	PI3K	B_cells_0	PI3K_B_cells_0
AATTGGACAGGTCCTG-1	0.544606	PI3K	B_cells_0	PI3K_B_cells_0
AATTGGACATGAAATG-1	0.510541	PI3K	B_cells_0	PI3K_B_cells_0
AATTGGGAGCACTAAC-1	0.606733	PI3K	B_cells_0	PI3K_B_cells_0
AATTGTGTCCCTCAAC-1	0.577695	PI3K	B_cells_0	PI3K_B_cells_0
AATTTCCTCATGTTTC-1	0.735942	PI3K	B_cells_0	PI3K_B_cells_0
AATTTCCTCGGTTTCC-1	0.546125	PI3K	B_cells_0	PI3K_B_cells_0
AATTTGCCATCACTTC-1	0.425162	PI3K	B_cells_0	PI3K_B_cells_0
ACAACAACAATTGACT-1	0.348136	PI3K	B_cells_0	PI3K_B_cells_0
ACAACACTCAATGTCA-1	0.391639	PI3K	B_cells_0	PI3K_B_cells_0
ACAACACTCATCCTCA-1	0.626587	PI3K	B_cells_0	PI3K_B_cells_0
ACAACACTCGGTAACT-1	0.510722	PI3K	B_cells_0	PI3K_B_cells_0
ACAACAGAGTCACTCC-1	0.457238	PI3K	B_cells_0	PI3K_B_cells_0
ACACAATGTAGCTGGT-1	0.639135	PI3K	B_cells_0	PI3K_B_cells_0
ACACAATGTCTAGCTT-1	0.903085	PI3K	B_cells_0	PI3K_B_cells_0
ACACAATGTTTGGCTT-1	0.616027	PI3K	B_cells_0	PI3K_B_cells_0
ACACCTTGTAGGATTT-1	0.584566	PI3K	B_cells_0	PI3K_B_cells_0
ACACCTTGTATGGTGC-1	0.501392	PI3K	B_cells_0	PI3K_B_cells_0
ACACTAATCACTCAAA-1	0.714027	PI3K	B_cells_0	PI3K_B_cells_0
ACACTAATCTCAATTC-1	0.465555	PI3K	B_cells_0	PI3K_B_cells_0
ACACTAGGTGCATTTC-1	0.488699	PI3K	B_cells_0	PI3K_B_cells_0
ACACTTAAGTGAGGGT-1	0.653925	PI3K	B_cells_0	PI3K_B_cells_0
ACACTTGCACACAATT-1	0.564677	PI3K	B_cells_0	PI3K_B_cells_0
ACAGCCGGTAATAACC-1	0.478248	PI3K	B_cells_0	PI3K_B_cells_0
ACAGCGCTCTAACCTT-1	0.34951	PI3K	B_cells_0	PI3K_B_cells_0
ACAGCGCTCTGCAAGT-1	0.572813	PI3K	B_cells_0	PI3K_B_cells_0
ACAGCGCTCTTTAAGG-1	0.739992	PI3K	B_cells_0	PI3K_B_cells_0
ACAGGAATCACAGACT-1	0.770766	PI3K	B_cells_0	PI3K_B_cells_0
ACAGGAATCCCTCAGT-1	0.564243	PI3K	B_cells_0	PI3K_B_cells_0
ACAGGAATCTACTAAG-1	0.401367	PI3K	B_cells_0	PI3K_B_cells_0
ACAGGATCACATGCTA-1	0.639641	PI3K	B_cells_0	PI3K_B_cells_0
ACAGGTAAGGAGCACG-1	0.42028	PI3K	B_cells_0	PI3K_B_cells_0
ACATCATCAGCTCAAC-1	0.396123	PI3K	B_cells_0	PI3K_B_cells_0
ACATTGCAGGGCTTTG-1	0.647561	PI3K	B_cells_0	PI3K_B_cells_0
ACCAAACTCTTAATGG-1	0.651683	PI3K	B_cells_0	PI3K_B_cells_0
ACCAATATCCCTCATA-1	0.530033	PI3K	B_cells_0	PI3K_B_cells_0
ACCACACCAAGCTTAT-1	0.554479	PI3K	B_cells_0	PI3K_B_cells_0
ACCACACCAGCCTGCA-1	0.504755	PI3K	B_cells_0	PI3K_B_cells_0
ACCAGGACAATAAGCA-1	0.618305	PI3K	B_cells_0	PI3K_B_cells_0
ACCAGGCTCAGCAAGA-1	0.545691	PI3K	B_cells_0	PI3K_B_cells_0
ACCAGGCTCCTAATGA-1	0.61223	PI3K	B_cells_0	PI3K_B_cells_0
ACCAGGCTCGATTCTT-1	0.661845	PI3K	B_cells_0	PI3K_B_cells_0
ACCAGGCTCGGTCATG-1	0.609807	PI3K	B_cells_0	PI3K_B_cells_0
ACCAGGCTCTTAAGTG-1	0.373413	PI3K	B_cells_0	PI3K_B_cells_0
ACCAGGGAGCTACTGG-1	0.354681	PI3K	B_cells_0	PI3K_B_cells_0
ACCATTAAGCCGCAAC-1	0.57831	PI3K	B_cells_0	PI3K_B_cells_0
ACCATTAAGGAACACA-1	0.444943	PI3K	B_cells_0	PI3K_B_cells_0
ACCCAGGGTAAGGTTT-1	0.816186	PI3K	B_cells_0	PI3K_B_cells_0
ACCCGCTGTTGTCCAT-1	0.647742	PI3K	B_cells_0	PI3K_B_cells_0
ACCCGGTAGCAGCTAT-1	0.760315	PI3K	B_cells_0	PI3K_B_cells_0
ACCCGGTAGGACAATG-1	0.52902	PI3K	B_cells_0	PI3K_B_cells_0
ACCCGGTAGGTTAGCT-1	0.616859	PI3K	B_cells_0	PI3K_B_cells_0
ACCCTCCCACTAAATC-1	0.599899	PI3K	B_cells_0	PI3K_B_cells_0
ACCCTCCCACTTGTTC-1	0.568003	PI3K	B_cells_0	PI3K_B_cells_0
ACCCTGTTCCTGAATA-1	0.738654	PI3K	B_cells_0	PI3K_B_cells_0
ACCCTGTTCTTACTCG-1	0.447185	PI3K	B_cells_0	PI3K_B_cells_0
ACCGAAGCATTAAGTC-1	0.757422	PI3K	B_cells_0	PI3K_B_cells_0
ACCGCAATCGCCTGTT-1	0.545583	PI3K	B_cells_0	PI3K_B_cells_0
ACCGGCTAGGATAAAC-1	0.484649	PI3K	B_cells_0	PI3K_B_cells_0
ACCGGCTAGTTATGGC-1	0.458214	PI3K	B_cells_0	PI3K_B_cells_0
ACCTAAATCAAGCGCC-1	0.831121	PI3K	B_cells_0	PI3K_B_cells_0
ACCTAAATCCAATTAG-1	0.653419	PI3K	B_cells_0	PI3K_B_cells_0
ACCTAAGGTCCTAGTT-1	0.588037	PI3K	B_cells_0	PI3K_B_cells_0
ACCTCACTCCAAGTGT-1	0.559108	PI3K	B_cells_0	PI3K_B_cells_0
ACCTCACTCGTTTCTG-1	0.579431	PI3K	B_cells_0	PI3K_B_cells_0
ACCTGGATCAAGCTTA-1	0.79966	PI3K	B_cells_0	PI3K_B_cells_0
ACCTGTTGTTGGCCGA-1	0.614653	PI3K	B_cells_0	PI3K_B_cells_0
ACCTTCATCCCATAGG-1	0.515423	PI3K	B_cells_0	PI3K_B_cells_0
ACCTTCATCTAGCTAA-1	0.567461	PI3K	B_cells_0	PI3K_B_cells_0
ACCTTCCAGGCAACAA-1	0.778433	PI3K	B_cells_0	PI3K_B_cells_0
ACCTTCCAGGCTAATC-1	0.575598	PI3K	B_cells_0	PI3K_B_cells_0
ACCTTCCAGTTCCCGT-1	0.605106	PI3K	B_cells_0	PI3K_B_cells_0
ACCTTGCTCTATCGCC-1	0.697718	PI3K	B_cells_0	PI3K_B_cells_0
ACCTTGCTCTCACAAA-1	0.54146	PI3K	B_cells_0	PI3K_B_cells_0
ACGAACAAGCGAGGTG-1	0.323943	PI3K	B_cells_0	PI3K_B_cells_0
ACGAAGTCAACTAGAA-1	0.52309	PI3K	B_cells_0	PI3K_B_cells_0
ACGAAGTCAAGCGAGC-1	0.454273	PI3K	B_cells_0	PI3K_B_cells_0
ACGAATCTCACTTTAC-1	0.743319	PI3K	B_cells_0	PI3K_B_cells_0
ACGACAAAGACACTTA-1	0.620475	PI3K	B_cells_0	PI3K_B_cells_0
ACGACAAAGGACTTAC-1	0.754276	PI3K	B_cells_0	PI3K_B_cells_0
ACGACAAAGGGATTAG-1	0.57784	PI3K	B_cells_0	PI3K_B_cells_0
ACGAGTAAGCTGCACA-1	0.179221	PI3K	B_cells_0	PI3K_B_cells_0
ACGCCACAGCATGTCG-1	0.455104	PI3K	B_cells_0	PI3K_B_cells_0
ACGCCTAAGCTTAGCG-1	0.418689	PI3K	B_cells_0	PI3K_B_cells_0
ACGCTTGAGCCTTAAA-1	0.202727	PI3K	B_cells_0	PI3K_B_cells_0
ACGCTTGAGGGCTTTG-1	0.475211	PI3K	B_cells_0	PI3K_B_cells_0
ACGGGAAGTTGCAATG-1	0.612194	PI3K	B_cells_0	PI3K_B_cells_0
ACGGTTTAGCTAAAGG-1	0.580877	PI3K	B_cells_0	PI3K_B_cells_0
ACGGTTTAGGATGATG-1	0.533468	PI3K	B_cells_0	PI3K_B_cells_0
ACGGTTTAGTGGCGGA-1	0.663147	PI3K	B_cells_0	PI3K_B_cells_0
ACGTACCCAGGAACTG-1	0.628973	PI3K	B_cells_0	PI3K_B_cells_0
ACGTCAAGTATGGTGC-1	0.488555	PI3K	B_cells_0	PI3K_B_cells_0
ACGTCCAAGACACTTA-1	0.319567	PI3K	B_cells_0	PI3K_B_cells_0
ACGTCCAAGTAACGAG-1	0.364409	PI3K	B_cells_0	PI3K_B_cells_0
ACGTTGTAGCCACAAT-1	0.705927	PI3K	B_cells_0	PI3K_B_cells_0
ACGTTGTAGGACCAGG-1	0.296713	PI3K	B_cells_0	PI3K_B_cells_0
ACTAAAGCAATACTGT-1	0.402886	PI3K	B_cells_0	PI3K_B_cells_0
ACTAAAGCATAGACCC-1	0.516002	PI3K	B_cells_0	PI3K_B_cells_0
ACTAACCAGACAGGTA-1	0.111633	PI3K	B_cells_0	PI3K_B_cells_0
ACTAACTCAGGACCAA-1	0.360286	PI3K	B_cells_0	PI3K_B_cells_0
ACTAGGCGTAATCCCT-1	0.742668	PI3K	B_cells_0	PI3K_B_cells_0
ACTAGGCGTTAGTGAT-1	0.581818	PI3K	B_cells_0	PI3K_B_cells_0
ACTATCCGTGATGGCT-1	0.443532	PI3K	B_cells_0	PI3K_B_cells_0
ACTATCCGTGGGAACA-1	0.551224	PI3K	B_cells_0	PI3K_B_cells_0
ACTATCCGTGTGAGAG-1	0.841934	PI3K	B_cells_0	PI3K_B_cells_0
ACTATCCGTTTACCGT-1	0.588797	PI3K	B_cells_0	PI3K_B_cells_0
ACTCACCTCAAGCTTA-1	0.32803	PI3K	B_cells_0	PI3K_B_cells_0
ACTCACTGTTGGATCA-1	0.287311	PI3K	B_cells_0	PI3K_B_cells_0
ACTCAGTAGTGAGAGC-1	0.49322	PI3K	B_cells_0	PI3K_B_cells_0
ACTCGCGCAATGAAGC-1	0.52591	PI3K	B_cells_0	PI3K_B_cells_0
ACTGAAACAACTCGCG-1	0.597042	PI3K	B_cells_0	PI3K_B_cells_0
ACTTACAAGGCCCAGT-1	0.570137	PI3K	B_cells_0	PI3K_B_cells_0
ACTTACTTCGTTTCTG-1	0.520956	PI3K	B_cells_0	PI3K_B_cells_0
ACTTAGTCAAGGGTTG-1	0.611398	PI3K	B_cells_0	PI3K_B_cells_0
ACTTAGTCAAGGTACG-1	0.538567	PI3K	B_cells_0	PI3K_B_cells_0
ACTTAGTCATTATGAC-1	0.596789	PI3K	B_cells_0	PI3K_B_cells_0
ACTTATGAGCATTAGC-1	0.447438	PI3K	B_cells_0	PI3K_B_cells_0
ACTTCGCTCAATCTAG-1	0.296604	PI3K	B_cells_0	PI3K_B_cells_0
ACTTCGCTCATGAGCT-1	0.69327	PI3K	B_cells_0	PI3K_B_cells_0
ACTTCGCTCGCGCTAA-1	0.561277	PI3K	B_cells_0	PI3K_B_cells_0
ACTTCGCTCTTGCAAA-1	0.36506	PI3K	B_cells_0	PI3K_B_cells_0
ACTTGAATCATTTAGG-1	0.736737	PI3K	B_cells_0	PI3K_B_cells_0
ACTTGCACACCTGGTG-1	0.710339	PI3K	B_cells_0	PI3K_B_cells_0
ACTTGCACAGCTCAAC-1	0.782845	PI3K	B_cells_0	PI3K_B_cells_0
ACTTGTCGTGCACGCA-1	0.61892	PI3K	B_cells_0	PI3K_B_cells_0
ACTTGTCGTGTCCAAA-1	0.37081	PI3K	B_cells_0	PI3K_B_cells_0
ACTTTGTTCGTTATAG-1	0.540195	PI3K	B_cells_0	PI3K_B_cells_0
ACTTTGTTCTTAATGG-1	0.525332	PI3K	B_cells_0	PI3K_B_cells_0
AGAAAGGCAGGTTCAC-1	0.653021	PI3K	B_cells_0	PI3K_B_cells_0
AGAAAGGCATTGTTGG-1	0.620981	PI3K	B_cells_0	PI3K_B_cells_0
AGAACAAGTATTGGAT-1	0.545872	PI3K	B_cells_0	PI3K_B_cells_0
AGAACAAGTGAACAAA-1	0.466134	PI3K	B_cells_0	PI3K_B_cells_0
AGAACCAAGGCTGTCA-1	0.714027	PI3K	B_cells_0	PI3K_B_cells_0
AGAATCGAGCTTCTCA-1	0.630456	PI3K	B_cells_0	PI3K_B_cells_0
AGAATCTGTATGTGGC-1	0.499946	PI3K	B_cells_0	PI3K_B_cells_0
AGACAATAGAAAGCAT-1	0.701913	PI3K	B_cells_0	PI3K_B_cells_0
AGACAATAGTTAGCTA-1	0.40614	PI3K	B_cells_0	PI3K_B_cells_0
AGACACGCAGCCAGTT-1	0.116154	PI3K	B_cells_0	PI3K_B_cells_0
AGACACGCATGCTATG-1	0.617908	PI3K	B_cells_0	PI3K_B_cells_0
AGAGAAGCATGGCCTG-1	0.440784	PI3K	B_cells_0	PI3K_B_cells_0
AGAGAGGAGCTAAAGG-1	0.636567	PI3K	B_cells_0	PI3K_B_cells_0
AGAGAGGAGGAGGGTT-1	0.670632	PI3K	B_cells_0	PI3K_B_cells_0
AGAGAGGAGTCCTGAG-1	0.659784	PI3K	B_cells_0	PI3K_B_cells_0
AGAGATTAGCAATAGG-1	0.60026	PI3K	B_cells_0	PI3K_B_cells_0
AGAGGAACAAACGGGC-1	0.558348	PI3K	B_cells_0	PI3K_B_cells_0
AGAGGAACAATCCCTT-1	0.541786	PI3K	B_cells_0	PI3K_B_cells_0
AGAGGAACAATGAAGC-1	0.399125	PI3K	B_cells_0	PI3K_B_cells_0
AGAGGAACACTTACAG-1	0.517882	PI3K	B_cells_0	PI3K_B_cells_0
AGAGGAACAGGACACA-1	0.574368	PI3K	B_cells_0	PI3K_B_cells_0
AGAGGATGTACTTCAC-1	0.784327	PI3K	B_cells_0	PI3K_B_cells_0
AGATGAAGTTACAAAC-1	0.537627	PI3K	B_cells_0	PI3K_B_cells_0
AGATGCTTCAATTACG-1	0.21278	PI3K	B_cells_0	PI3K_B_cells_0
AGCAAATAGAGAGGCT-1	0.441616	PI3K	B_cells_0	PI3K_B_cells_0
AGCAACAAGTGAGGGT-1	0.572958	PI3K	B_cells_0	PI3K_B_cells_0
AGCAAGGGTTTGCAGA-1	0.716342	PI3K	B_cells_0	PI3K_B_cells_0
AGCACAGCAACCGCCA-1	0.461324	PI3K	B_cells_0	PI3K_B_cells_0
AGCACAGCAATAACCT-1	0.531154	PI3K	B_cells_0	PI3K_B_cells_0
AGCACAGCACCGGCTA-1	0.677503	PI3K	B_cells_0	PI3K_B_cells_0
AGCACAGCAGGGAGGA-1	0.77196	PI3K	B_cells_0	PI3K_B_cells_0
AGCACTAGTACGTTTC-1	0.660869	PI3K	B_cells_0	PI3K_B_cells_0
AGCACTAGTCCGTAGG-1	0.57878	PI3K	B_cells_0	PI3K_B_cells_0
AGCACTTAGGGTTATC-1	0.310889	PI3K	B_cells_0	PI3K_B_cells_0
AGCAGGTAGCGGGCAA-1	0.441688	PI3K	B_cells_0	PI3K_B_cells_0
AGCATCCCATGGCCCA-1	0.43677	PI3K	B_cells_0	PI3K_B_cells_0
AGCATCCCATTATCCC-1	0.698586	PI3K	B_cells_0	PI3K_B_cells_0
AGCCAGTGTACCCACC-1	0.520667	PI3K	B_cells_0	PI3K_B_cells_0
AGCCTAAGTCTAGCTT-1	0.650779	PI3K	B_cells_0	PI3K_B_cells_0
AGCCTCCGTGAACAAA-1	0.568835	PI3K	B_cells_0	PI3K_B_cells_0
AGCCTGGGTCAACAAT-1	0.274111	PI3K	B_cells_0	PI3K_B_cells_0
AGCCTGGGTTATAGCG-1	0.783495	PI3K	B_cells_0	PI3K_B_cells_0
AGCGCCTAGTAACCAC-1	0.630094	PI3K	B_cells_0	PI3K_B_cells_0
AGCGCTCAGAAAGCAT-1	0.579829	PI3K	B_cells_0	PI3K_B_cells_0
AGCGGACCATTGTGGC-1	0.673055	PI3K	B_cells_0	PI3K_B_cells_0
AGCGGATAGCTTAACA-1	0.522583	PI3K	B_cells_0	PI3K_B_cells_0
AGCGGATAGGAAGCTA-1	0.503454	PI3K	B_cells_0	PI3K_B_cells_0
AGCTAAACAATAAGCA-1	0.468087	PI3K	B_cells_0	PI3K_B_cells_0
AGCTAACTCATCCACC-1	0.646078	PI3K	B_cells_0	PI3K_B_cells_0
AGCTACGTCGTAACGT-1	0.581926	PI3K	B_cells_0	PI3K_B_cells_0
AGCTAGTTCCCGCCTA-1	0.401692	PI3K	B_cells_0	PI3K_B_cells_0
AGCTAGTTCGCTAGCA-1	0.744476	PI3K	B_cells_0	PI3K_B_cells_0
AGCTCATAGCGAGCGA-1	0.755687	PI3K	B_cells_0	PI3K_B_cells_0
AGCTCATAGCGGGCAA-1	0.438108	PI3K	B_cells_0	PI3K_B_cells_0
AGCTCATAGCTGTACG-1	0.802336	PI3K	B_cells_0	PI3K_B_cells_0
AGCTGCTCACTAAGCC-1	0.673959	PI3K	B_cells_0	PI3K_B_cells_0
AGCTGCTCATGAATCT-1	0.607746	PI3K	B_cells_0	PI3K_B_cells_0
AGCTGCTCATTGTGTG-1	0.927964	PI3K	B_cells_0	PI3K_B_cells_0
AGCTTAATCATTTGTC-1	0.664991	PI3K	B_cells_0	PI3K_B_cells_0
AGCTTGGTCAGCTAAC-1	0.784508	PI3K	B_cells_0	PI3K_B_cells_0
AGCTTGGTCAGTTCCC-1	0.561024	PI3K	B_cells_0	PI3K_B_cells_0
AGCTTGGTCTTGGATA-1	0.454598	PI3K	B_cells_0	PI3K_B_cells_0
AGGAAACGTTACGCAA-1	0.681445	PI3K	B_cells_0	PI3K_B_cells_0
AGGAAACGTTGGTTAG-1	0.442773	PI3K	B_cells_0	PI3K_B_cells_0
AGGAACCAGTTTCCTG-1	0.562507	PI3K	B_cells_0	PI3K_B_cells_0
AGGAACGGTAACCACA-1	0.764619	PI3K	B_cells_0	PI3K_B_cells_0
AGGAACGGTTCCAGGG-1	0.636097	PI3K	B_cells_0	PI3K_B_cells_0
AGGACGTAGTAACAGG-1	0.668716	PI3K	B_cells_0	PI3K_B_cells_0
AGGACTAAGCTTGCTC-1	0.421582	PI3K	B_cells_0	PI3K_B_cells_0
AGGAGCTAGCCAGGTC-1	0.652045	PI3K	B_cells_0	PI3K_B_cells_0
AGGATATAGGAGTAAT-1	0.2957	PI3K	B_cells_0	PI3K_B_cells_0
AGGATCCGTCAAGACC-1	0.515025	PI3K	B_cells_0	PI3K_B_cells_0
AGGATTGAGGCTAATC-1	0.747912	PI3K	B_cells_0	PI3K_B_cells_0
AGGCAGGTCTCACTAT-1	0.606336	PI3K	B_cells_0	PI3K_B_cells_0
AGGCTAAAGCTTATGA-1	0.632192	PI3K	B_cells_0	PI3K_B_cells_0
AGGCTAAAGGAGCATA-1	0.255885	PI3K	B_cells_0	PI3K_B_cells_0
AGGGCCTTCCCGAACA-1	0.295194	PI3K	B_cells_0	PI3K_B_cells_0
AGGGCTACAATTAGGA-1	0.758218	PI3K	B_cells_0	PI3K_B_cells_0
AGGGCTACATTGTGCA-1	0.703866	PI3K	B_cells_0	PI3K_B_cells_0
AGGGTTGCAAACCTTG-1	0.252558	PI3K	B_cells_0	PI3K_B_cells_0
AGGTATTGTAATAGCT-1	0.36383	PI3K	B_cells_0	PI3K_B_cells_0
AGGTATTGTGGAGCAA-1	0.506057	PI3K	B_cells_0	PI3K_B_cells_0
AGGTCAAAGCGAGCGA-1	0.676744	PI3K	B_cells_0	PI3K_B_cells_0
AGGTCAAAGCGGTTAT-1	0.355658	PI3K	B_cells_0	PI3K_B_cells_0
AGGTCATTCGTCATTT-1	0.754312	PI3K	B_cells_0	PI3K_B_cells_0
AGGTGAATCATGCGTG-1	0.580986	PI3K	B_cells_0	PI3K_B_cells_0
AGGTGAGGTGATGATT-1	0.482045	PI3K	B_cells_0	PI3K_B_cells_0
AGGTTAACAGCTCATA-1	0.571873	PI3K	B_cells_0	PI3K_B_cells_0
AGGTTACTCGATTATG-1	0.502332	PI3K	B_cells_0	PI3K_B_cells_0
AGGTTAGAGACCATAC-1	0.694464	PI3K	B_cells_0	PI3K_B_cells_0
AGGTTGCGTGACATAT-1	0.804072	PI3K	B_cells_0	PI3K_B_cells_0
AGGTTTGGTTTATTCG-1	0.977615	PI3K	B_cells_0	PI3K_B_cells_0
AGTAAACAGGTCCTGA-1	0.564315	PI3K	B_cells_0	PI3K_B_cells_0
AGTAACACATAGCTTG-1	0.342024	PI3K	B_cells_0	PI3K_B_cells_0
AGTAACCTCTTGCAGG-1	0.538278	PI3K	B_cells_0	PI3K_B_cells_0
AGTAACGAGCTTAGCG-1	0.631035	PI3K	B_cells_0	PI3K_B_cells_0
AGTAAGTAGTCAGGCC-1	0.56153	PI3K	B_cells_0	PI3K_B_cells_0
AGTAAGTAGTGAGAGC-1	0.424873	PI3K	B_cells_0	PI3K_B_cells_0
AGTAATCGTCTTTGAC-1	0.614002	PI3K	B_cells_0	PI3K_B_cells_0
AGTACGCGTCACAGCG-1	0.44082	PI3K	B_cells_0	PI3K_B_cells_0
AGTACGCGTGCTTACT-1	0.79033	PI3K	B_cells_0	PI3K_B_cells_0
AGTCAATGTGCATTAG-1	0.448848	PI3K	B_cells_0	PI3K_B_cells_0
AGTCAGGCAATATGGA-1	0.497161	PI3K	B_cells_0	PI3K_B_cells_0
AGTCCTGAGGCCCAGT-1	0.28543	PI3K	B_cells_0	PI3K_B_cells_0
AGTCCTTGTTGTAAAC-1	0.493834	PI3K	B_cells_0	PI3K_B_cells_0
AGTCGCATCCCTGGTT-1	0.685531	PI3K	B_cells_0	PI3K_B_cells_0
AGTCGCATCCGTTATT-1	0.526851	PI3K	B_cells_0	PI3K_B_cells_0
AGTCGCATCCTTGCGT-1	0.40303	PI3K	B_cells_0	PI3K_B_cells_0
AGTGAACCAACAGGAT-1	0.720754	PI3K	B_cells_0	PI3K_B_cells_0
AGTGAGTCACTGGCTG-1	0.441616	PI3K	B_cells_0	PI3K_B_cells_0
AGTGAGTCATTGTGTG-1	0.667378	PI3K	B_cells_0	PI3K_B_cells_0
AGTGAGTCATTGTTGG-1	0.557191	PI3K	B_cells_0	PI3K_B_cells_0
AGTGATGAGCAGGCCT-1	0.625863	PI3K	B_cells_0	PI3K_B_cells_0
AGTGATGAGGGCTAAA-1	0.397787	PI3K	B_cells_0	PI3K_B_cells_0
AGTGCGGAGCAAGATG-1	0.610169	PI3K	B_cells_0	PI3K_B_cells_0
AGTGGACAGCTCATAA-1	0.356019	PI3K	B_cells_0	PI3K_B_cells_0
AGTGGACAGCTGTACG-1	0.540845	PI3K	B_cells_0	PI3K_B_cells_0
AGTGTTTCAACAACAA-1	0.523704	PI3K	B_cells_0	PI3K_B_cells_0
AGTGTTTCACAGACTC-1	0.589701	PI3K	B_cells_0	PI3K_B_cells_0
AGTTACATCAAGTGTC-1	0.537555	PI3K	B_cells_0	PI3K_B_cells_0
AGTTACATCATGACCG-1	0.650635	PI3K	B_cells_0	PI3K_B_cells_0
AGTTACTCAGGACCAA-1	0.822659	PI3K	B_cells_0	PI3K_B_cells_0
AGTTACTCATAATCCG-1	0.374426	PI3K	B_cells_0	PI3K_B_cells_0
AGTTATGTCTTGGACG-1	0.731639	PI3K	B_cells_0	PI3K_B_cells_0
AGTTGCAGTGACATGC-1	0.294652	PI3K	B_cells_0	PI3K_B_cells_0
AGTTGCAGTTTAACGG-1	0.797671	PI3K	B_cells_0	PI3K_B_cells_0
AGTTGCGTCGTTAACA-1	0.851155	PI3K	B_cells_0	PI3K_B_cells_0
AGTTTGCAGATACTTG-1	0.710447	PI3K	B_cells_0	PI3K_B_cells_0
ATAACGACAAGTGAAC-1	0.483094	PI3K	B_cells_0	PI3K_B_cells_0
ATAAGCCTCGATTATG-1	0.734712	PI3K	B_cells_0	PI3K_B_cells_0
ATAAGCCTCGTTACAA-1	0.585144	PI3K	B_cells_0	PI3K_B_cells_0
ATAAGCCTCTCAATTC-1	0.589592	PI3K	B_cells_0	PI3K_B_cells_0
ATAAGCCTCTTAATGG-1	0.825118	PI3K	B_cells_0	PI3K_B_cells_0
ATAAGTCGTAGCCATA-1	0.53929	PI3K	B_cells_0	PI3K_B_cells_0
ATAAGTCGTATTACCC-1	0.502224	PI3K	B_cells_0	PI3K_B_cells_0
ATAAGTCGTATTGCAG-1	0.754927	PI3K	B_cells_0	PI3K_B_cells_0
ATAAGTCGTCATCCTG-1	0.570101	PI3K	B_cells_0	PI3K_B_cells_0
ATAAGTCGTCGCAAAC-1	0.460818	PI3K	B_cells_0	PI3K_B_cells_0
ATAAGTCGTTGCTGGG-1	0.400571	PI3K	B_cells_0	PI3K_B_cells_0
ATACCGGTCATGGTTA-1	0.208657	PI3K	B_cells_0	PI3K_B_cells_0
ATACCGGTCCCGTTTA-1	0.396738	PI3K	B_cells_0	PI3K_B_cells_0
ATACCGGTCGCTTGCT-1	0.504864	PI3K	B_cells_0	PI3K_B_cells_0
ATACCGGTCGGTCATG-1	0.574585	PI3K	B_cells_0	PI3K_B_cells_0
ATAGGTACAGTATGTT-1	0.48841	PI3K	B_cells_0	PI3K_B_cells_0
ATATAGGCACAGGATG-1	0.598018	PI3K	B_cells_0	PI3K_B_cells_0
ATATAGGCATGAGTTT-1	0.785991	PI3K	B_cells_0	PI3K_B_cells_0
ATATGCATCTTAGCCC-1	0.230065	PI3K	B_cells_0	PI3K_B_cells_0
ATATGCTCATGGCCTG-1	0.537736	PI3K	B_cells_0	PI3K_B_cells_0
ATATGTCCAGTTTACG-1	0.301595	PI3K	B_cells_0	PI3K_B_cells_0
ATCAAGACATCACTTC-1	0.187141	PI3K	B_cells_0	PI3K_B_cells_0
ATCAAGCTCCTGAATA-1	0.471305	PI3K	B_cells_0	PI3K_B_cells_0
ATCACAATCGCGACAC-1	0.583589	PI3K	B_cells_0	PI3K_B_cells_0
ATCACCCTCGCAACAT-1	0.354175	PI3K	B_cells_0	PI3K_B_cells_0
ATCACCCTCGCTCCAT-1	0.314903	PI3K	B_cells_0	PI3K_B_cells_0
ATCACTAAGCCATCAG-1	0.826963	PI3K	B_cells_0	PI3K_B_cells_0
ATCACTAAGGAGGCAT-1	0.498101	PI3K	B_cells_0	PI3K_B_cells_0
ATCAGGTTCATTAGCA-1	0.47069	PI3K	B_cells_0	PI3K_B_cells_0
ATCATCAAGCGGATAA-1	0.815572	PI3K	B_cells_0	PI3K_B_cells_0
ATCATCAAGGACAATG-1	0.577044	PI3K	B_cells_0	PI3K_B_cells_0
ATCATCAAGGTTACAC-1	0.407117	PI3K	B_cells_0	PI3K_B_cells_0
ATCATGTCACTAGCGT-1	0.680143	PI3K	B_cells_0	PI3K_B_cells_0
ATCATGTCATCGCTCC-1	0.76234	PI3K	B_cells_0	PI3K_B_cells_0
ATCCAACAGACAGGCG-1	0.882508	PI3K	B_cells_0	PI3K_B_cells_0
ATCCAACAGCTCAATA-1	0.508769	PI3K	B_cells_0	PI3K_B_cells_0
ATCCAACAGGCTACAT-1	0.529527	PI3K	B_cells_0	PI3K_B_cells_0
ATCCACCTCTGGTCCT-1	0.572488	PI3K	B_cells_0	PI3K_B_cells_0
ATCCATAAGCGATAGA-1	0.487506	PI3K	B_cells_0	PI3K_B_cells_0
ATCCCGCGTAAGCTCA-1	0.924565	PI3K	B_cells_0	PI3K_B_cells_0
ATCCGTGAGGCGCTTA-1	0.637725	PI3K	B_cells_0	PI3K_B_cells_0
ATCCGTGAGGGACTAA-1	0.824034	PI3K	B_cells_0	PI3K_B_cells_0
ATCCTTAGTACGTTTC-1	0.484468	PI3K	B_cells_0	PI3K_B_cells_0
ATCGAGGCATTGTGCA-1	0.361769	PI3K	B_cells_0	PI3K_B_cells_0
ATCGCCCGTCTAACAG-1	0.493653	PI3K	B_cells_0	PI3K_B_cells_0
ATCGCCCGTTGTTGTC-1	0.700683	PI3K	B_cells_0	PI3K_B_cells_0
ATCTATGAGGGCCACT-1	0.383503	PI3K	B_cells_0	PI3K_B_cells_0
ATGAAGCCAGTTTGGC-1	0.242469	PI3K	B_cells_0	PI3K_B_cells_0
ATGAAGCCATCCTAGA-1	0.501682	PI3K	B_cells_0	PI3K_B_cells_0
ATGAAGTAGTTAACCA-1	0.578274	PI3K	B_cells_0	PI3K_B_cells_0
ATGACAACAAGGTATA-1	0.408672	PI3K	B_cells_0	PI3K_B_cells_0
ATGACAACATCAATCG-1	0.564821	PI3K	B_cells_0	PI3K_B_cells_0
ATGACGAAGTCATTTC-1	0.497812	PI3K	B_cells_0	PI3K_B_cells_0
ATGACGAAGTTATTCC-1	0.771309	PI3K	B_cells_0	PI3K_B_cells_0
ATGACTCAGAACCTGT-1	0.664159	PI3K	B_cells_0	PI3K_B_cells_0
ATGCAGGCAAGGTATA-1	0.615412	PI3K	B_cells_0	PI3K_B_cells_0
ATGCAGGCAGGCGAGT-1	0.481033	PI3K	B_cells_0	PI3K_B_cells_0
ATGCAGGCAGGTTCAC-1	0.754782	PI3K	B_cells_0	PI3K_B_cells_0
ATGCAGGCATTGGGAG-1	0.955339	PI3K	B_cells_0	PI3K_B_cells_0
ATGCATTCAAGCGATG-1	0.514519	PI3K	B_cells_0	PI3K_B_cells_0
ATGCATTCAATGCCCG-1	0.544498	PI3K	B_cells_0	PI3K_B_cells_0
ATGCATTCACAGCCAT-1	0.60319	PI3K	B_cells_0	PI3K_B_cells_0
ATGCCTGAGGCGGGTA-1	0.476802	PI3K	B_cells_0	PI3K_B_cells_0
ATGCCTGAGGGTGGAT-1	0.598922	PI3K	B_cells_0	PI3K_B_cells_0
ATGCGATTCCAGGTCA-1	0.582902	PI3K	B_cells_0	PI3K_B_cells_0
ATGCGATTCCTTAAGA-1	0.678733	PI3K	B_cells_0	PI3K_B_cells_0
ATGCTTAAGCTCGCTT-1	0.633855	PI3K	B_cells_0	PI3K_B_cells_0
ATGCTTAAGTGCTGTG-1	0.582866	PI3K	B_cells_0	PI3K_B_cells_0
ATGGCTAGTAAGCTTG-1	0.578925	PI3K	B_cells_0	PI3K_B_cells_0
ATGGCTAGTCTTTGAC-1	0.768054	PI3K	B_cells_0	PI3K_B_cells_0
ATGGCTAGTGCTTTAC-1	0.411275	PI3K	B_cells_0	PI3K_B_cells_0
ATGGCTGTCCAAGTGT-1	0.403211	PI3K	B_cells_0	PI3K_B_cells_0
ATGGCTTAGTAGGCGG-1	0.531371	PI3K	B_cells_0	PI3K_B_cells_0
ATGGTCTAGATAAAGC-1	0.53242	PI3K	B_cells_0	PI3K_B_cells_0
ATGGTCTAGCTTATGA-1	0.495642	PI3K	B_cells_0	PI3K_B_cells_0
ATGGTGCGTACGATTG-1	0.533613	PI3K	B_cells_0	PI3K_B_cells_0
ATGTAACGTGGTTAGC-1	0.591039	PI3K	B_cells_0	PI3K_B_cells_0
ATGTAAGCAGCTAACC-1	0.698514	PI3K	B_cells_0	PI3K_B_cells_0
ATGTTCAAGGAATAAC-1	0.644451	PI3K	B_cells_0	PI3K_B_cells_0
ATGTTCAAGGTAAGCA-1	0.729179	PI3K	B_cells_0	PI3K_B_cells_0
ATGTTGTCAGTTTCTC-1	0.785774	PI3K	B_cells_0	PI3K_B_cells_0
ATGTTTGAGCTATTAG-1	0.773804	PI3K	B_cells_0	PI3K_B_cells_0
ATTAACCCAGTTAAAG-1	0.25122	PI3K	B_cells_0	PI3K_B_cells_0
ATTACCCGTAGCTAAT-1	0.254692	PI3K	B_cells_0	PI3K_B_cells_0
ATTACCCGTGTAATAC-1	0.814776	PI3K	B_cells_0	PI3K_B_cells_0
ATTACCGCAAGGTACG-1	0.621198	PI3K	B_cells_0	PI3K_B_cells_0
ATTACCGCATGTTGTG-1	0.557444	PI3K	B_cells_0	PI3K_B_cells_0
ATTACGTCATTGTCAG-1	0.640184	PI3K	B_cells_0	PI3K_B_cells_0
ATTACTGAGACTCGCA-1	0.666655	PI3K	B_cells_0	PI3K_B_cells_0
ATTACTGAGTAACTCA-1	0.717897	PI3K	B_cells_0	PI3K_B_cells_0
ATTAGCTCAAAGGCCA-1	0.463241	PI3K	B_cells_0	PI3K_B_cells_0
ATTAGCTCAGGCTTCG-1	0.405381	PI3K	B_cells_0	PI3K_B_cells_0
ATTAGCTCATCGCTTT-1	0.496402	PI3K	B_cells_0	PI3K_B_cells_0
ATTAGGTGTCAGGCAT-1	0.60554	PI3K	B_cells_0	PI3K_B_cells_0
ATTAGGTGTCATGAGC-1	0.50584	PI3K	B_cells_0	PI3K_B_cells_0
ATTAGGTGTTCACCCA-1	0.680179	PI3K	B_cells_0	PI3K_B_cells_0
ATTATCCTCGCAGGCT-1	0.849637	PI3K	B_cells_0	PI3K_B_cells_0
ATTATGGTCCGGTTAG-1	0.509601	PI3K	B_cells_0	PI3K_B_cells_0
ATTATGGTCCTCGATC-1	0.40379	PI3K	B_cells_0	PI3K_B_cells_0
ATTCAACCAATCCTGA-1	0.301703	PI3K	B_cells_0	PI3K_B_cells_0
ATTCAACCACAATTAC-1	0.903953	PI3K	B_cells_0	PI3K_B_cells_0
ATTCAACCACCTACGG-1	0.415073	PI3K	B_cells_0	PI3K_B_cells_0
ATTCAACCACTGACCG-1	0.719777	PI3K	B_cells_0	PI3K_B_cells_0
ATTCAACCATTAAGCT-1	0.462554	PI3K	B_cells_0	PI3K_B_cells_0
ATTCACTTCGAGCAAA-1	0.513904	PI3K	B_cells_0	PI3K_B_cells_0
ATTCATGAGGAAACTG-1	0.609518	PI3K	B_cells_0	PI3K_B_cells_0
ATTCCTAGTTTGTTGC-1	0.838101	PI3K	B_cells_0	PI3K_B_cells_0
ATTCCTCCACCAAAGG-1	0.311142	PI3K	B_cells_0	PI3K_B_cells_0
ATTGAAGCAAACGCGA-1	0.542256	PI3K	B_cells_0	PI3K_B_cells_0
ATTGAAGCAGCAAATA-1	0.31483	PI3K	B_cells_0	PI3K_B_cells_0
ATTGCACAGCGCATTG-1	0.417098	PI3K	B_cells_0	PI3K_B_cells_0
ATTGCACAGGGTCCAC-1	0.371207	PI3K	B_cells_0	PI3K_B_cells_0
ATTGGCTAGGCGCACT-1	0.593643	PI3K	B_cells_0	PI3K_B_cells_0
ATTTGCAAGATAGACG-1	0.6455	PI3K	B_cells_0	PI3K_B_cells_0
ATTTGCAAGTTAGCTA-1	0.552309	PI3K	B_cells_0	PI3K_B_cells_0
CAAACATGTGTCCAAA-1	0.551911	PI3K	B_cells_0	PI3K_B_cells_0
CAAACATGTTAGGATT-1	0.674863	PI3K	B_cells_0	PI3K_B_cells_0
CAAACATGTTGTGACA-1	0.104148	PI3K	B_cells_0	PI3K_B_cells_0
CAAACCGTCATCCACC-1	0.561603	PI3K	B_cells_0	PI3K_B_cells_0
CAAACGCGTTAGAGGG-1	0.479514	PI3K	B_cells_0	PI3K_B_cells_0
CAAAGTGAGGAGCAAC-1	0.700792	PI3K	B_cells_0	PI3K_B_cells_0
CAAAGTGAGGCATTGT-1	0.5522	PI3K	B_cells_0	PI3K_B_cells_0
CAAATCATCCAAGTTA-1	0.568908	PI3K	B_cells_0	PI3K_B_cells_0
CAAATCATCTAACCTT-1	0.603443	PI3K	B_cells_0	PI3K_B_cells_0
CAACAATGTAGGTTGC-1	0.649911	PI3K	B_cells_0	PI3K_B_cells_0
CAACAATGTGAGAAAC-1	0.964561	PI3K	B_cells_0	PI3K_B_cells_0
CAACAATGTTAGGCTA-1	0.392833	PI3K	B_cells_0	PI3K_B_cells_0
CAACAGGCACTAAATC-1	0.724334	PI3K	B_cells_0	PI3K_B_cells_0
CAACAGGCAGCAAGTG-1	0.272303	PI3K	B_cells_0	PI3K_B_cells_0
CAACAGGCAGGAACAT-1	0.331176	PI3K	B_cells_0	PI3K_B_cells_0
CAACCCGCATTGCAGC-1	0.630348	PI3K	B_cells_0	PI3K_B_cells_0
CAACCGGGTAATCGCA-1	0.354139	PI3K	B_cells_0	PI3K_B_cells_0
CAACTAGGTAGCTGCG-1	0.636676	PI3K	B_cells_0	PI3K_B_cells_0
CAACTAGGTTAACAGT-1	0.86638	PI3K	B_cells_0	PI3K_B_cells_0
CAACTAGGTTCATTTG-1	0.544281	PI3K	B_cells_0	PI3K_B_cells_0
CAACTAGGTTTAACGG-1	0.489676	PI3K	B_cells_0	PI3K_B_cells_0
CAAGAACCAAAGGTAC-1	0.558891	PI3K	B_cells_0	PI3K_B_cells_0
CAAGAACCACCTAATG-1	0.516797	PI3K	B_cells_0	PI3K_B_cells_0
CAAGAACCATAATGTC-1	0.42867	PI3K	B_cells_0	PI3K_B_cells_0
CAAGACAAGAACAAGT-1	0.586157	PI3K	B_cells_0	PI3K_B_cells_0
CAAGACAAGCAAGGGT-1	0.502839	PI3K	B_cells_0	PI3K_B_cells_0
CAAGACAAGCCTAACG-1	0.443858	PI3K	B_cells_0	PI3K_B_cells_0
CAAGGCCTCTAGCTAA-1	0.428778	PI3K	B_cells_0	PI3K_B_cells_0
CAAGGCCTCTCACTCA-1	0.453549	PI3K	B_cells_0	PI3K_B_cells_0
CAAGGCCTCTGGTCCT-1	0.379199	PI3K	B_cells_0	PI3K_B_cells_0
CAAGGCTGTCATGAGC-1	0.405923	PI3K	B_cells_0	PI3K_B_cells_0
CAAGGGAGTAACCAGC-1	0.739739	PI3K	B_cells_0	PI3K_B_cells_0
CAAGGTTTCCACCTGT-1	0.313673	PI3K	B_cells_0	PI3K_B_cells_0
CAAGTAACAGGACCTT-1	0.789137	PI3K	B_cells_0	PI3K_B_cells_0
CAAGTATGTTAAGCGC-1	0.590786	PI3K	B_cells_0	PI3K_B_cells_0
CAAGTGAAGGGATGAC-1	0.611145	PI3K	B_cells_0	PI3K_B_cells_0
CAAGTGAAGTGAACAG-1	0.645066	PI3K	B_cells_0	PI3K_B_cells_0
CAATAGCTCAGAAACG-1	0.582685	PI3K	B_cells_0	PI3K_B_cells_0
CAATATGTCCCTCAAC-1	0.378548	PI3K	B_cells_0	PI3K_B_cells_0
CAATCCTGTCTTGCTG-1	0.5833	PI3K	B_cells_0	PI3K_B_cells_0
CAATCGCCATAATCGT-1	0.613496	PI3K	B_cells_0	PI3K_B_cells_0
CAATCTAAGCGCTCAA-1	0.411818	PI3K	B_cells_0	PI3K_B_cells_0
CAATGACTCTTAGTGA-1	0.652515	PI3K	B_cells_0	PI3K_B_cells_0
CAATGCCCAAACGGGC-1	0.723249	PI3K	B_cells_0	PI3K_B_cells_0
CAATGCCCAATACTGT-1	0.653021	PI3K	B_cells_0	PI3K_B_cells_0
CACAAGCGTATGTGGC-1	0.595957	PI3K	B_cells_0	PI3K_B_cells_0
CACAGGGAGAGAGGCT-1	0.810581	PI3K	B_cells_0	PI3K_B_cells_0
CACATAATCGACAAAG-1	0.44704	PI3K	B_cells_0	PI3K_B_cells_0
CACATACAGCATCCAG-1	0.476079	PI3K	B_cells_0	PI3K_B_cells_0
CACATTAAGGCTAATC-1	0.614689	PI3K	B_cells_0	PI3K_B_cells_0
CACCAACCAGTATGTT-1	0.360431	PI3K	B_cells_0	PI3K_B_cells_0
CACCAACCATTGTCCT-1	0.666944	PI3K	B_cells_0	PI3K_B_cells_0
CACCTGTTCCTAGTCC-1	0.726576	PI3K	B_cells_0	PI3K_B_cells_0
CACGCTAAGGATAAAC-1	0.707518	PI3K	B_cells_0	PI3K_B_cells_0
CACTAAGGTACTGATG-1	0.633747	PI3K	B_cells_0	PI3K_B_cells_0
CACTAGCCAAGGGTTG-1	0.616461	PI3K	B_cells_0	PI3K_B_cells_0
CACTGACCACTTCATC-1	0.259357	PI3K	B_cells_0	PI3K_B_cells_0
CACTGACCAGGGAGGA-1	0.7614	PI3K	B_cells_0	PI3K_B_cells_0
CACTTAAAGCCGCAAC-1	0.50226	PI3K	B_cells_0	PI3K_B_cells_0
CACTTAAAGTCACTAA-1	0.569233	PI3K	B_cells_0	PI3K_B_cells_0
CAGATTCAGTTAGTTG-1	0.505153	PI3K	B_cells_0	PI3K_B_cells_0
CAGCATGTCATTATGG-1	0.545619	PI3K	B_cells_0	PI3K_B_cells_0
CAGCATGTCTACTAAG-1	0.626984	PI3K	B_cells_0	PI3K_B_cells_0
CAGCATTAGTCAATCA-1	0.694572	PI3K	B_cells_0	PI3K_B_cells_0
CAGCCAATCTAACCAA-1	0.542183	PI3K	B_cells_0	PI3K_B_cells_0
CAGCCTAAGCTCAAAC-1	0.704806	PI3K	B_cells_0	PI3K_B_cells_0
CAGCCTAAGCTGCACA-1	0.425885	PI3K	B_cells_0	PI3K_B_cells_0
CAGCCTTTCTAAGGTC-1	0.726359	PI3K	B_cells_0	PI3K_B_cells_0
CAGCTAAGTGTTCCCA-1	0.660507	PI3K	B_cells_0	PI3K_B_cells_0
CAGCTATAGACAAACG-1	0.357972	PI3K	B_cells_0	PI3K_B_cells_0
CAGCTATAGGCAATAG-1	0.53025	PI3K	B_cells_0	PI3K_B_cells_0
CAGCTCAAGCACTAAC-1	0.554226	PI3K	B_cells_0	PI3K_B_cells_0
CAGCTCAAGCGGTTAT-1	0.866307	PI3K	B_cells_0	PI3K_B_cells_0
CAGGAAGGTTTGGCGG-1	0.472752	PI3K	B_cells_0	PI3K_B_cells_0
CAGGACACACAGGAAT-1	0.577587	PI3K	B_cells_0	PI3K_B_cells_0
CAGGATGCAAGTAAGC-1	0.775721	PI3K	B_cells_0	PI3K_B_cells_0
CAGGCTGGTCATCCTG-1	0.56493	PI3K	B_cells_0	PI3K_B_cells_0
CAGGCTGGTTCCGGCT-1	0.487542	PI3K	B_cells_0	PI3K_B_cells_0
CAGGTTAGTATACTGG-1	0.917369	PI3K	B_cells_0	PI3K_B_cells_0
CAGGTTTAGCACTAAC-1	0.51781	PI3K	B_cells_0	PI3K_B_cells_0
CAGGTTTAGCCACATG-1	0.486276	PI3K	B_cells_0	PI3K_B_cells_0
CAGGTTTAGCTCCTTA-1	0.648465	PI3K	B_cells_0	PI3K_B_cells_0
CAGGTTTAGGTCATTA-1	0.40643	PI3K	B_cells_0	PI3K_B_cells_0
CAGTACCCAACTAGAA-1	0.65096	PI3K	B_cells_0	PI3K_B_cells_0
CATAACGGTAACGTGC-1	0.759411	PI3K	B_cells_0	PI3K_B_cells_0
CATAAGCTCCCGAACA-1	0.376704	PI3K	B_cells_0	PI3K_B_cells_0
CATAATCCACAGCCTG-1	0.610169	PI3K	B_cells_0	PI3K_B_cells_0
CATAATCCATTAAAGG-1	0.608939	PI3K	B_cells_0	PI3K_B_cells_0
CATAATGTCAAACCGT-1	0.585615	PI3K	B_cells_0	PI3K_B_cells_0
CATAATGTCCTAAATG-1	0.677973	PI3K	B_cells_0	PI3K_B_cells_0
CATAATGTCGCTTGCT-1	0.548982	PI3K	B_cells_0	PI3K_B_cells_0
CATAGACTCATAGACC-1	0.69732	PI3K	B_cells_0	PI3K_B_cells_0
CATAGACTCCTTAGTT-1	0.664593	PI3K	B_cells_0	PI3K_B_cells_0
CATAGACTCTCCATGC-1	0.701371	PI3K	B_cells_0	PI3K_B_cells_0
CATAGCTAGGCCAATT-1	0.576357	PI3K	B_cells_0	PI3K_B_cells_0
CATAGGCGTTCAAGAT-1	0.459155	PI3K	B_cells_0	PI3K_B_cells_0
CATAGGTTCGATTTGA-1	0.723647	PI3K	B_cells_0	PI3K_B_cells_0
CATAGTCAGAAAGCAT-1	0.72983	PI3K	B_cells_0	PI3K_B_cells_0
CATAGTCAGTGACCTG-1	0.442122	PI3K	B_cells_0	PI3K_B_cells_0
CATAGTCAGTGTGATC-1	0.767403	PI3K	B_cells_0	PI3K_B_cells_0
CATATCGCAACTAGGG-1	0.635085	PI3K	B_cells_0	PI3K_B_cells_0
CATCAATCAGCTTAAT-1	0.614328	PI3K	B_cells_0	PI3K_B_cells_0
CATCAGCCATTGACAT-1	0.758941	PI3K	B_cells_0	PI3K_B_cells_0
CATCATAAGCCGCTTT-1	0.501718	PI3K	B_cells_0	PI3K_B_cells_0
CATCATAAGTTACTTC-1	0.503164	PI3K	B_cells_0	PI3K_B_cells_0
CATCATGCAAGCGAGC-1	0.536289	PI3K	B_cells_0	PI3K_B_cells_0
CATCATGCAAGCTACC-1	0.803638	PI3K	B_cells_0	PI3K_B_cells_0
CATCATGCATGTCGCG-1	0.534843	PI3K	B_cells_0	PI3K_B_cells_0
CATCCCAGTAACGGGA-1	0.501103	PI3K	B_cells_0	PI3K_B_cells_0
CATCCCAGTCGCAAAC-1	0.586446	PI3K	B_cells_0	PI3K_B_cells_0
CATCCCAGTGCAATAT-1	0.461143	PI3K	B_cells_0	PI3K_B_cells_0
CATCCTTCAATTAAGG-1	0.523451	PI3K	B_cells_0	PI3K_B_cells_0
CATCCTTCACCTATAG-1	0.544751	PI3K	B_cells_0	PI3K_B_cells_0
CATCGCTTCCGGTTGA-1	0.602864	PI3K	B_cells_0	PI3K_B_cells_0
CATCGCTTCGCTCACT-1	0.408599	PI3K	B_cells_0	PI3K_B_cells_0
CATGCAAGTATTACCC-1	0.572741	PI3K	B_cells_0	PI3K_B_cells_0
CATGCATAGCCTGATG-1	0.624742	PI3K	B_cells_0	PI3K_B_cells_0
CATGCATAGTAAGGGC-1	0.60818	PI3K	B_cells_0	PI3K_B_cells_0
CATGGATTCCGCACAA-1	0.743066	PI3K	B_cells_0	PI3K_B_cells_0
CATGGCGGTAGCAGCT-1	0.690775	PI3K	B_cells_0	PI3K_B_cells_0
CATGGCGGTTGCGGAT-1	0.562471	PI3K	B_cells_0	PI3K_B_cells_0
CATGGCGGTTTGTTGC-1	0.675695	PI3K	B_cells_0	PI3K_B_cells_0
CATTATGAGGCAATAG-1	0.454019	PI3K	B_cells_0	PI3K_B_cells_0
CATTATGAGGGCTTAT-1	0.615123	PI3K	B_cells_0	PI3K_B_cells_0
CATTATGAGTAGGCGG-1	0.404766	PI3K	B_cells_0	PI3K_B_cells_0
CATTCATTCCGCACAA-1	0.694355	PI3K	B_cells_0	PI3K_B_cells_0
CATTCCTCATTGTTGG-1	0.432684	PI3K	B_cells_0	PI3K_B_cells_0
CATTGTGCACTTGTTC-1	0.61346	PI3K	B_cells_0	PI3K_B_cells_0
CATTTGTTCCGTTATT-1	0.557227	PI3K	B_cells_0	PI3K_B_cells_0
CCAAACCCAAGCGAGC-1	0.383756	PI3K	B_cells_0	PI3K_B_cells_0
CCAAACTAGGCAGGTG-1	0.443496	PI3K	B_cells_0	PI3K_B_cells_0
CCAAACTAGGTTTACA-1	0.675117	PI3K	B_cells_0	PI3K_B_cells_0
CCAACATAGTATTGCA-1	0.608867	PI3K	B_cells_0	PI3K_B_cells_0
CCAACCAAGATGCCTG-1	0.512132	PI3K	B_cells_0	PI3K_B_cells_0
CCAACCAAGTGTTGCG-1	0.407478	PI3K	B_cells_0	PI3K_B_cells_0
CCAAGGCTCAGCACGC-1	0.621488	PI3K	B_cells_0	PI3K_B_cells_0
CCAAGGCTCGTTAACA-1	0.408274	PI3K	B_cells_0	PI3K_B_cells_0
CCAAGGCTCTGCAAGT-1	0.295773	PI3K	B_cells_0	PI3K_B_cells_0
CCAAGGCTCTTAGTCT-1	0.554153	PI3K	B_cells_0	PI3K_B_cells_0
CCAAGTTAGCTGTCAG-1	0.570607	PI3K	B_cells_0	PI3K_B_cells_0
CCAATATCAGCTAACC-1	0.43225	PI3K	B_cells_0	PI3K_B_cells_0
CCACAATAGTAGGATG-1	0.456262	PI3K	B_cells_0	PI3K_B_cells_0
CCAGCCTGTAACCAGC-1	0.499403	PI3K	B_cells_0	PI3K_B_cells_0
CCAGCCTGTTCGGTAA-1	0.598163	PI3K	B_cells_0	PI3K_B_cells_0
CCAGCTGCAAGTCGCT-1	0.482949	PI3K	B_cells_0	PI3K_B_cells_0
CCAGCTGCACACAATT-1	0.246845	PI3K	B_cells_0	PI3K_B_cells_0
CCAGCTGCAGAATGAC-1	0.747044	PI3K	B_cells_0	PI3K_B_cells_0
CCATAAATCCTGCGAA-1	0.661447	PI3K	B_cells_0	PI3K_B_cells_0
CCATAAGGTCAGTAAT-1	0.508046	PI3K	B_cells_0	PI3K_B_cells_0
CCATAAGGTTCGCGCT-1	0.73634	PI3K	B_cells_0	PI3K_B_cells_0
CCATAAGGTTTGTGGA-1	0.362492	PI3K	B_cells_0	PI3K_B_cells_0
CCATAGCCAAGGATTA-1	0.379814	PI3K	B_cells_0	PI3K_B_cells_0
CCATAGCCATTTGCTC-1	0.419195	PI3K	B_cells_0	PI3K_B_cells_0
CCATCACTCTCAATGA-1	0.453875	PI3K	B_cells_0	PI3K_B_cells_0
CCATCATGTTCTTTAG-1	0.614906	PI3K	B_cells_0	PI3K_B_cells_0
CCATTGTGTGTAACCA-1	0.476296	PI3K	B_cells_0	PI3K_B_cells_0
CCCAAACCAATAATGG-1	0.694861	PI3K	B_cells_0	PI3K_B_cells_0
CCCAAATAGGCTACAT-1	0.590171	PI3K	B_cells_0	PI3K_B_cells_0
CCCAAATAGTTATGTG-1	0.501031	PI3K	B_cells_0	PI3K_B_cells_0
CCCAGCACATGAAATG-1	0.566955	PI3K	B_cells_0	PI3K_B_cells_0
CCCGCAACAGCTAATT-1	0.388276	PI3K	B_cells_0	PI3K_B_cells_0
CCCGCTTCATGGCCTG-1	0.52544	PI3K	B_cells_0	PI3K_B_cells_0
CCCGTAAAGGAACCGG-1	0.598344	PI3K	B_cells_0	PI3K_B_cells_0
CCCTCACCATGAATCT-1	0.535602	PI3K	B_cells_0	PI3K_B_cells_0
CCCTCAGTCCATTACT-1	0.637652	PI3K	B_cells_0	PI3K_B_cells_0
CCCTGGACAACACTTG-1	0.528225	PI3K	B_cells_0	PI3K_B_cells_0
CCCTGGACAGGAATCG-1	0.542979	PI3K	B_cells_0	PI3K_B_cells_0
CCCTGGACATTAAGTC-1	0.649767	PI3K	B_cells_0	PI3K_B_cells_0
CCCTGTTAGGATAAAC-1	0.483709	PI3K	B_cells_0	PI3K_B_cells_0
CCCTTAATCATTGTCT-1	0.446208	PI3K	B_cells_0	PI3K_B_cells_0
CCCTTAATCGGCCAGT-1	0.526851	PI3K	B_cells_0	PI3K_B_cells_0
CCGACAGGTCAGGAAG-1	0.687593	PI3K	B_cells_0	PI3K_B_cells_0
CCGATGCAGCGGATAA-1	0.650888	PI3K	B_cells_0	PI3K_B_cells_0
CCGATGCAGGCCCAGT-1	0.453513	PI3K	B_cells_0	PI3K_B_cells_0
CCGCAAATCCCTCATA-1	0.611869	PI3K	B_cells_0	PI3K_B_cells_0
CCGCAAGGTCAACAAT-1	0.20562	PI3K	B_cells_0	PI3K_B_cells_0
CCGCCAACAGGTTAAA-1	0.371099	PI3K	B_cells_0	PI3K_B_cells_0
CCGCCAACATTGCGGT-1	0.44874	PI3K	B_cells_0	PI3K_B_cells_0
CCGCTAAAGAGGAGTC-1	0.614545	PI3K	B_cells_0	PI3K_B_cells_0
CCGCTAAAGGTGAAGC-1	0.704372	PI3K	B_cells_0	PI3K_B_cells_0
CCGGTTAAGCAGGTTT-1	0.604491	PI3K	B_cells_0	PI3K_B_cells_0
CCGTGCTGTTATCCTA-1	0.219253	PI3K	B_cells_0	PI3K_B_cells_0
CCGTGCTGTTTAGCTC-1	0.12505	PI3K	B_cells_0	PI3K_B_cells_0
CCGTTAACAAACAACA-1	0.596066	PI3K	B_cells_0	PI3K_B_cells_0
CCGTTAACATGTTGGC-1	0.59263	PI3K	B_cells_0	PI3K_B_cells_0
CCGTTACTCATTATGG-1	0.199183	PI3K	B_cells_0	PI3K_B_cells_0
CCGTTATGTATTTGGG-1	0.737858	PI3K	B_cells_0	PI3K_B_cells_0
CCGTTATGTCATTACC-1	0.794344	PI3K	B_cells_0	PI3K_B_cells_0
CCGTTTGGTCAGTAAT-1	0.290529	PI3K	B_cells_0	PI3K_B_cells_0
CCGTTTGGTTTGCAGA-1	0.533975	PI3K	B_cells_0	PI3K_B_cells_0
CCTAAAGGTCCTTCTC-1	0.62344	PI3K	B_cells_0	PI3K_B_cells_0
CCTAAGCCACCAACCG-1	0.774129	PI3K	B_cells_0	PI3K_B_cells_0
CCTAAGCCAGCTAATT-1	0.62297	PI3K	B_cells_0	PI3K_B_cells_0
CCTAAGGTCAGGTTTA-1	0.407623	PI3K	B_cells_0	PI3K_B_cells_0
CCTAAGGTCGTTATAG-1	0.427476	PI3K	B_cells_0	PI3K_B_cells_0
CCTAAGTAGTAACTCA-1	0.554262	PI3K	B_cells_0	PI3K_B_cells_0
CCTAATAAGGCTAATC-1	0.684736	PI3K	B_cells_0	PI3K_B_cells_0
CCTAATAAGGGTTAGA-1	0.598995	PI3K	B_cells_0	PI3K_B_cells_0
CCTAATAAGTTTGCGG-1	0.511445	PI3K	B_cells_0	PI3K_B_cells_0
CCTACTGGTCATTACC-1	0.431888	PI3K	B_cells_0	PI3K_B_cells_0
CCTACTTCACAACCTA-1	0.864861	PI3K	B_cells_0	PI3K_B_cells_0
CCTACTTCACTTAGGC-1	0.796188	PI3K	B_cells_0	PI3K_B_cells_0
CCTAGTTGTAAGCTCA-1	0.367808	PI3K	B_cells_0	PI3K_B_cells_0
CCTATAGCAGTAAAGC-1	0.611073	PI3K	B_cells_0	PI3K_B_cells_0
CCTATATTCGCAGGCT-1	0.109789	PI3K	B_cells_0	PI3K_B_cells_0
CCTATTGTCCACCTTA-1	0.625104	PI3K	B_cells_0	PI3K_B_cells_0
CCTCAAACATCACTTC-1	0.542509	PI3K	B_cells_0	PI3K_B_cells_0
CCTCAAACATTCAGCA-1	0.494015	PI3K	B_cells_0	PI3K_B_cells_0
CCTCAATGTAGACAAA-1	0.700141	PI3K	B_cells_0	PI3K_B_cells_0
CCTCAATGTGTGCAAC-1	0.572813	PI3K	B_cells_0	PI3K_B_cells_0
CCTCAGTTCATCAGTA-1	0.660579	PI3K	B_cells_0	PI3K_B_cells_0
CCTCCTGAGGCAACAA-1	0.265577	PI3K	B_cells_0	PI3K_B_cells_0
CCTGAATAGGCCATCA-1	0.104763	PI3K	B_cells_0	PI3K_B_cells_0
CCTGACTTCACATTGA-1	0.633096	PI3K	B_cells_0	PI3K_B_cells_0
CCTGACTTCCCGCATT-1	0.748129	PI3K	B_cells_0	PI3K_B_cells_0
CCTGACTTCTACTAAG-1	0.730192	PI3K	B_cells_0	PI3K_B_cells_0
CCTGACTTCTTGAGCG-1	0.559505	PI3K	B_cells_0	PI3K_B_cells_0
CCTGGATCAGCTACGT-1	0.578093	PI3K	B_cells_0	PI3K_B_cells_0
CCTGGATCATAATCAC-1	0.220519	PI3K	B_cells_0	PI3K_B_cells_0
CCTGGTAAGAAGGTGC-1	0.310889	PI3K	B_cells_0	PI3K_B_cells_0
CCTGGTAAGTATCGCG-1	0.596825	PI3K	B_cells_0	PI3K_B_cells_0
CCTGTAACAGGTTTGC-1	0.691932	PI3K	B_cells_0	PI3K_B_cells_0
CCTGTTGGTTCGGGAT-1	0.621415	PI3K	B_cells_0	PI3K_B_cells_0
CCTTACTCAACAACAA-1	0.408057	PI3K	B_cells_0	PI3K_B_cells_0
CCTTAGTGTATGTGGC-1	0.615232	PI3K	B_cells_0	PI3K_B_cells_0
CCTTAGTGTTCACCCA-1	0.323184	PI3K	B_cells_0	PI3K_B_cells_0
CCTTCAATCCGCCAAA-1	0.715908	PI3K	B_cells_0	PI3K_B_cells_0
CCTTCAATCGTTAGCG-1	0.415796	PI3K	B_cells_0	PI3K_B_cells_0
CCTTCAGGTGTTTCAC-1	0.558818	PI3K	B_cells_0	PI3K_B_cells_0
CCTTCGTAGCTCGCTT-1	0.496944	PI3K	B_cells_0	PI3K_B_cells_0
CCTTGCGTCCTTCGTA-1	0.839837	PI3K	B_cells_0	PI3K_B_cells_0
CCTTGCGTCGCTAAGT-1	0.488952	PI3K	B_cells_0	PI3K_B_cells_0
CCTTGTTCACCAAAGG-1	0.630962	PI3K	B_cells_0	PI3K_B_cells_0
CCTTGTTCAGGTTATT-1	0.713196	PI3K	B_cells_0	PI3K_B_cells_0
CCTTTAGTCAGGCCTA-1	0.522077	PI3K	B_cells_0	PI3K_B_cells_0
CCTTTAGTCGCTATGG-1	0.81398	PI3K	B_cells_0	PI3K_B_cells_0
CGAAATGAGCGCCTTT-1	0.462228	PI3K	B_cells_0	PI3K_B_cells_0
CGAACAAAGCTAAAGG-1	0.581094	PI3K	B_cells_0	PI3K_B_cells_0
CGAACAAAGCTGGCTA-1	0.664593	PI3K	B_cells_0	PI3K_B_cells_0
CGAAGCCTCATAACCA-1	0.528586	PI3K	B_cells_0	PI3K_B_cells_0
CGAAGGCCAGAGGGAG-1	0.809243	PI3K	B_cells_0	PI3K_B_cells_0
CGAATATGTCATAGAT-1	0.666076	PI3K	B_cells_0	PI3K_B_cells_0
CGAATATGTTAACGGC-1	0.271905	PI3K	B_cells_0	PI3K_B_cells_0
CGAATCTAGGCGCATC-1	0.535927	PI3K	B_cells_0	PI3K_B_cells_0
CGACAAGCAGGCGATA-1	0.443135	PI3K	B_cells_0	PI3K_B_cells_0
CGACAAGCATTTAAGC-1	0.600441	PI3K	B_cells_0	PI3K_B_cells_0
CGACCTGCAAAGGCCA-1	0.408744	PI3K	B_cells_0	PI3K_B_cells_0
CGACCTGCATACTCCT-1	0.364337	PI3K	B_cells_0	PI3K_B_cells_0
CGACTAAGTAAGTCGC-1	0.517918	PI3K	B_cells_0	PI3K_B_cells_0
CGACTAAGTGCAACTA-1	0.440712	PI3K	B_cells_0	PI3K_B_cells_0
CGACTAAGTTAACGGC-1	0.536	PI3K	B_cells_0	PI3K_B_cells_0
CGAGCGAAGCAGGTTT-1	0.565581	PI3K	B_cells_0	PI3K_B_cells_0
CGAGCGAAGCGATAAG-1	0.430044	PI3K	B_cells_0	PI3K_B_cells_0
CGAGCGAAGGATTGAG-1	0.44751	PI3K	B_cells_0	PI3K_B_cells_0
CGAGCTGGTTCATTTG-1	0.352078	PI3K	B_cells_0	PI3K_B_cells_0
CGAGGAAGTCACAGCG-1	0.436408	PI3K	B_cells_0	PI3K_B_cells_0
CGAGGCAAGGTGCTGC-1	0.482335	PI3K	B_cells_0	PI3K_B_cells_0
CGAGGCAAGTCTATGA-1	0.549199	PI3K	B_cells_0	PI3K_B_cells_0
CGAGGTGAGCATGTTA-1	0.692872	PI3K	B_cells_0	PI3K_B_cells_0
CGAGTCGGTTAAGCGC-1	0.394532	PI3K	B_cells_0	PI3K_B_cells_0
CGATATTCATTGGGAG-1	0.54768	PI3K	B_cells_0	PI3K_B_cells_0
CGATTATCATGTCGCG-1	0.459878	PI3K	B_cells_0	PI3K_B_cells_0
CGATTTGCAAAGCTCC-1	0.814306	PI3K	B_cells_0	PI3K_B_cells_0
CGCAAATTCCTGATTT-1	0.60959	PI3K	B_cells_0	PI3K_B_cells_0
CGCAAATTCTAAGTCA-1	0.331284	PI3K	B_cells_0	PI3K_B_cells_0
CGCAATAGTTTGGGCG-1	0.644125	PI3K	B_cells_0	PI3K_B_cells_0
CGCAATCCACAGAAAC-1	0.38325	PI3K	B_cells_0	PI3K_B_cells_0
CGCAATGTCGTTTCCA-1	0.12241	PI3K	B_cells_0	PI3K_B_cells_0
CGCAATTAGCCAAATC-1	0.394785	PI3K	B_cells_0	PI3K_B_cells_0
CGCACACAGCTGGAAA-1	0.647669	PI3K	B_cells_0	PI3K_B_cells_0
CGCACACAGTAACAGG-1	0.556504	PI3K	B_cells_0	PI3K_B_cells_0
CGCACCACAGAGAGCC-1	0.509601	PI3K	B_cells_0	PI3K_B_cells_0
CGCACCACATCATGTG-1	0.596029	PI3K	B_cells_0	PI3K_B_cells_0
CGCATATAGCCAGTAT-1	0.643981	PI3K	B_cells_0	PI3K_B_cells_0
CGCATATAGTAGCCAT-1	0.493617	PI3K	B_cells_0	PI3K_B_cells_0
CGCATTTGTGCACGCA-1	0.817163	PI3K	B_cells_0	PI3K_B_cells_0
CGCATTTGTTGCCTCA-1	0.643511	PI3K	B_cells_0	PI3K_B_cells_0
CGCCAAATCCGCCTCA-1	0.696633	PI3K	B_cells_0	PI3K_B_cells_0
CGCCAAATCGCTAGCA-1	0.497197	PI3K	B_cells_0	PI3K_B_cells_0
CGCCTCATCAGGCTAT-1	0.65049	PI3K	B_cells_0	PI3K_B_cells_0
CGCCTCATCGTTTCCA-1	0.617799	PI3K	B_cells_0	PI3K_B_cells_0
CGCCTGTGTTCATTTG-1	0.72343	PI3K	B_cells_0	PI3K_B_cells_0
CGCGATTCAACAACAA-1	0.750588	PI3K	B_cells_0	PI3K_B_cells_0
CGCTAATAGAGGAGGA-1	0.474596	PI3K	B_cells_0	PI3K_B_cells_0
CGCTACTTCAGCCAAT-1	0.751239	PI3K	B_cells_0	PI3K_B_cells_0
CGCTACTTCATCCTCA-1	0.639931	PI3K	B_cells_0	PI3K_B_cells_0
CGCTACTTCGATATTG-1	0.574766	PI3K	B_cells_0	PI3K_B_cells_0
CGCTACTTCGTAATCA-1	0.619354	PI3K	B_cells_0	PI3K_B_cells_0
CGCTATGAGCCAAATC-1	0.652732	PI3K	B_cells_0	PI3K_B_cells_0
CGCTCAGCAATAACGA-1	0.52714	PI3K	B_cells_0	PI3K_B_cells_0
CGCTCCATCGCGCTAA-1	0.637435	PI3K	B_cells_0	PI3K_B_cells_0
CGCTGTGCACAAAGCG-1	0.708784	PI3K	B_cells_0	PI3K_B_cells_0
CGCTGTGCACTTAACG-1	0.335949	PI3K	B_cells_0	PI3K_B_cells_0
CGCTTAACATAGCGAG-1	0.541677	PI3K	B_cells_0	PI3K_B_cells_0
CGCTTCTAGGAGCAAC-1	0.736593	PI3K	B_cells_0	PI3K_B_cells_0
CGCTTGCGTATACTGG-1	0.892272	PI3K	B_cells_0	PI3K_B_cells_0
CGCTTGCGTGGATTAT-1	0.672115	PI3K	B_cells_0	PI3K_B_cells_0
CGGAATCGTGTTTGTC-1	0.598452	PI3K	B_cells_0	PI3K_B_cells_0
CGGAATCGTTAGTTGG-1	0.704191	PI3K	B_cells_0	PI3K_B_cells_0
CGGACAACACCTGCTC-1	0.56822	PI3K	B_cells_0	PI3K_B_cells_0
CGGAGCAAGGTCGATT-1	0.362528	PI3K	B_cells_0	PI3K_B_cells_0
CGGATAAAGAGAAGGG-1	0.688641	PI3K	B_cells_0	PI3K_B_cells_0
CGGCCATAGCAGGTGG-1	0.2156	PI3K	B_cells_0	PI3K_B_cells_0
CGGGACAAGTCTCACC-1	0.514085	PI3K	B_cells_0	PI3K_B_cells_0
CGGGCTTAGTCATGCG-1	0.443894	PI3K	B_cells_0	PI3K_B_cells_0
CGGGTATGTCGTTATC-1	0.438614	PI3K	B_cells_0	PI3K_B_cells_0
CGGTAACGTGAGGTAG-1	0.212635	PI3K	B_cells_0	PI3K_B_cells_0
CGGTGAACACCAGCAT-1	0.671754	PI3K	B_cells_0	PI3K_B_cells_0
CGGTTATAGGATAAAC-1	0.598018	PI3K	B_cells_0	PI3K_B_cells_0
CGTAACCCATGTCGCG-1	0.781796	PI3K	B_cells_0	PI3K_B_cells_0
CGTAACTAGCATGGTT-1	0.510361	PI3K	B_cells_0	PI3K_B_cells_0
CGTACGGGTAATTAGC-1	0.567316	PI3K	B_cells_0	PI3K_B_cells_0
CGTAGCGGTAGCAGCT-1	0.33472	PI3K	B_cells_0	PI3K_B_cells_0
CGTAGCGGTTTAGCTC-1	0.645319	PI3K	B_cells_0	PI3K_B_cells_0
CGTAGTTAGCATGGTT-1	0.550139	PI3K	B_cells_0	PI3K_B_cells_0
CGTAGTTAGCCTGATG-1	0.499295	PI3K	B_cells_0	PI3K_B_cells_0
CGTATTGCAATGCCTA-1	0.231223	PI3K	B_cells_0	PI3K_B_cells_0
CGTATTGCATGTGGGA-1	0.543594	PI3K	B_cells_0	PI3K_B_cells_0
CGTATTGCATTGGGAG-1	0.65143	PI3K	B_cells_0	PI3K_B_cells_0
CGTCAATAGGCGTAAA-1	0.671645	PI3K	B_cells_0	PI3K_B_cells_0
CGTCAATAGTTGGGCC-1	0.495679	PI3K	B_cells_0	PI3K_B_cells_0
CGTCATTGTTGTTGGA-1	0.582613	PI3K	B_cells_0	PI3K_B_cells_0
CGTCCTAGTCCAAGAC-1	0.777276	PI3K	B_cells_0	PI3K_B_cells_0
CGTGAGGAGGGCTTTG-1	0.647018	PI3K	B_cells_0	PI3K_B_cells_0
CGTGCACAGTCATGCG-1	0.453513	PI3K	B_cells_0	PI3K_B_cells_0
CGTGCTTTCACGTTAA-1	0.58066	PI3K	B_cells_0	PI3K_B_cells_0
CGTGGTTCAGGTATTT-1	0.522439	PI3K	B_cells_0	PI3K_B_cells_0
CGTGTGTCAGAACCGA-1	0.430442	PI3K	B_cells_0	PI3K_B_cells_0
CGTGTGTCAGGCTTCG-1	0.22446	PI3K	B_cells_0	PI3K_B_cells_0
CGTGTTACAGAAATGC-1	0.542979	PI3K	B_cells_0	PI3K_B_cells_0
CGTTAAATCACGTTAA-1	0.471631	PI3K	B_cells_0	PI3K_B_cells_0
CGTTAAATCCTCCCTC-1	0.762991	PI3K	B_cells_0	PI3K_B_cells_0
CGTTAGGTCTCAATAG-1	0.69761	PI3K	B_cells_0	PI3K_B_cells_0
CGTTAGTAGCATTTCT-1	0.529201	PI3K	B_cells_0	PI3K_B_cells_0
CGTTATTTCAGGTCCA-1	0.607529	PI3K	B_cells_0	PI3K_B_cells_0
CGTTGCAAGGCCAATT-1	0.728637	PI3K	B_cells_0	PI3K_B_cells_0
CGTTGCGCATTCAGCA-1	0.628395	PI3K	B_cells_0	PI3K_B_cells_0
CGTTTCTCATAAGGAC-1	0.286298	PI3K	B_cells_0	PI3K_B_cells_0
CGTTTGGAGTTATCTC-1	0.670271	PI3K	B_cells_0	PI3K_B_cells_0
CTAAAGCTCCTCATGC-1	0.288866	PI3K	B_cells_0	PI3K_B_cells_0
CTAAAGCTCTTGTCTG-1	0.279355	PI3K	B_cells_0	PI3K_B_cells_0
CTAACCACAACACCTA-1	0.505479	PI3K	B_cells_0	PI3K_B_cells_0
CTAACCACAACTCGCG-1	0.548006	PI3K	B_cells_0	PI3K_B_cells_0
CTAACCCTCGCAACAT-1	0.675876	PI3K	B_cells_0	PI3K_B_cells_0
CTAAGGTTCGTTCACC-1	0.642824	PI3K	B_cells_0	PI3K_B_cells_0
CTAAGGTTCTACCTGC-1	0.440025	PI3K	B_cells_0	PI3K_B_cells_0
CTAAGGTTCTTGAGGT-1	0.642245	PI3K	B_cells_0	PI3K_B_cells_0
CTAAGTCAGAACAAGT-1	0.4478	PI3K	B_cells_0	PI3K_B_cells_0
CTAAGTCAGGTCTTGG-1	0.692475	PI3K	B_cells_0	PI3K_B_cells_0
CTAATAGTCATGTCAA-1	0.516978	PI3K	B_cells_0	PI3K_B_cells_0
CTAATAGTCGGCCAGT-1	0.40784	PI3K	B_cells_0	PI3K_B_cells_0
CTAATCCGTGAGGTGA-1	0.672585	PI3K	B_cells_0	PI3K_B_cells_0
CTAATCGCAAGTTATC-1	0.744115	PI3K	B_cells_0	PI3K_B_cells_0
CTAATCTTCTCACTCA-1	0.572668	PI3K	B_cells_0	PI3K_B_cells_0
CTAATGTCACATAGCC-1	0.672007	PI3K	B_cells_0	PI3K_B_cells_0
CTAATTGAGTCTGGGC-1	0.584711	PI3K	B_cells_0	PI3K_B_cells_0
CTACAACAGCGCTCAA-1	0.730988	PI3K	B_cells_0	PI3K_B_cells_0
CTACAACAGGCTATGT-1	0.27252	PI3K	B_cells_0	PI3K_B_cells_0
CTACAACAGTTAGACC-1	0.705638	PI3K	B_cells_0	PI3K_B_cells_0
CTACCTCAGAGGAGTC-1	0.627997	PI3K	B_cells_0	PI3K_B_cells_0
CTACCTCAGGCCTAAT-1	0.743066	PI3K	B_cells_0	PI3K_B_cells_0
CTACGAAGTATTCGCT-1	0.519907	PI3K	B_cells_0	PI3K_B_cells_0
CTACGAAGTCACAGCG-1	0.291831	PI3K	B_cells_0	PI3K_B_cells_0
CTACGAAGTGTTGCTT-1	0.558203	PI3K	B_cells_0	PI3K_B_cells_0
CTACTAAAGACAAACG-1	0.483745	PI3K	B_cells_0	PI3K_B_cells_0
CTACTAAAGCTAAAGG-1	0.701732	PI3K	B_cells_0	PI3K_B_cells_0
CTAGATTCAGGACCTT-1	0.3545	PI3K	B_cells_0	PI3K_B_cells_0
CTAGCGGGTCCGTGAG-1	0.399197	PI3K	B_cells_0	PI3K_B_cells_0
CTAGCGGGTCTTGCTG-1	0.564315	PI3K	B_cells_0	PI3K_B_cells_0
CTAGCTGAGTCAGTAC-1	0.54844	PI3K	B_cells_0	PI3K_B_cells_0
CTAGCTGAGTGAACGA-1	0.519763	PI3K	B_cells_0	PI3K_B_cells_0
CTAGCTTGTTTATCGC-1	0.671103	PI3K	B_cells_0	PI3K_B_cells_0
CTAGGACGTAAACAAG-1	0.377572	PI3K	B_cells_0	PI3K_B_cells_0
CTAGGCGGTCAAAGGG-1	0.709109	PI3K	B_cells_0	PI3K_B_cells_0
CTAGTCGAGCACAGCC-1	0.623513	PI3K	B_cells_0	PI3K_B_cells_0
CTAGTTGCAACTGGGA-1	0.616063	PI3K	B_cells_0	PI3K_B_cells_0
CTAGTTGCAGCTTAAT-1	0.493328	PI3K	B_cells_0	PI3K_B_cells_0
CTAGTTGCAGTTAGCC-1	0.527248	PI3K	B_cells_0	PI3K_B_cells_0
CTATAACCATCCGTAA-1	0.492243	PI3K	B_cells_0	PI3K_B_cells_0
CTATGACAGGTGTCCA-1	0.704806	PI3K	B_cells_0	PI3K_B_cells_0
CTATGAGGTTGGGTTA-1	0.588652	PI3K	B_cells_0	PI3K_B_cells_0
CTATGATCAGGCTTGT-1	0.611579	PI3K	B_cells_0	PI3K_B_cells_0
CTATGTTTCAATGACC-1	0.461216	PI3K	B_cells_0	PI3K_B_cells_0
CTATGTTTCAATGAGG-1	0.448704	PI3K	B_cells_0	PI3K_B_cells_0
CTATGTTTCAGGAAGC-1	0.257947	PI3K	B_cells_0	PI3K_B_cells_0
CTATGTTTCGATTTGA-1	0.572054	PI3K	B_cells_0	PI3K_B_cells_0
CTATTACTCGATTTGA-1	0.944057	PI3K	B_cells_0	PI3K_B_cells_0
CTATTGAAGGCGGGTA-1	0.725672	PI3K	B_cells_0	PI3K_B_cells_0
CTCACAACAGCCAGTT-1	0.609843	PI3K	B_cells_0	PI3K_B_cells_0
CTCACACTCATGGCTG-1	0.482624	PI3K	B_cells_0	PI3K_B_cells_0
CTCACACTCCATCAGG-1	0.495823	PI3K	B_cells_0	PI3K_B_cells_0
CTCACTCAGGGACTAA-1	0.650309	PI3K	B_cells_0	PI3K_B_cells_0
CTCAGGATCCAAGTTA-1	0.587242	PI3K	B_cells_0	PI3K_B_cells_0
CTCAGGATCTTAATGG-1	0.640184	PI3K	B_cells_0	PI3K_B_cells_0
CTCATCATCACCAATA-1	0.567389	PI3K	B_cells_0	PI3K_B_cells_0
CTCATCATCGCTAGAT-1	0.351137	PI3K	B_cells_0	PI3K_B_cells_0
CTCATCATCGGTCATG-1	0.429429	PI3K	B_cells_0	PI3K_B_cells_0
CTCATGCTCATGGCCA-1	0.701624	PI3K	B_cells_0	PI3K_B_cells_0
CTCCAAACACCTATAG-1	0.814053	PI3K	B_cells_0	PI3K_B_cells_0
CTCCCTGAGGCTCATG-1	0.655119	PI3K	B_cells_0	PI3K_B_cells_0
CTCCGGACAAGTGTTT-1	0.541279	PI3K	B_cells_0	PI3K_B_cells_0
CTCCGTCCACCTAATG-1	0.532926	PI3K	B_cells_0	PI3K_B_cells_0
CTCCTAATCAGGCTAT-1	0.635374	PI3K	B_cells_0	PI3K_B_cells_0
CTCCTCACAAGTAAGC-1	0.486421	PI3K	B_cells_0	PI3K_B_cells_0
CTCCTCACAGTTTCTC-1	0.559722	PI3K	B_cells_0	PI3K_B_cells_0
CTCCTCACATTCCTCG-1	0.586374	PI3K	B_cells_0	PI3K_B_cells_0
CTCCTGAGTGTTGCAA-1	0.534951	PI3K	B_cells_0	PI3K_B_cells_0
CTCGCTAGTGTCCTGC-1	0.799805	PI3K	B_cells_0	PI3K_B_cells_0
CTCGCTAGTTCCGGGA-1	0.72343	PI3K	B_cells_0	PI3K_B_cells_0
CTCGTTATCTGTGCCT-1	0.54457	PI3K	B_cells_0	PI3K_B_cells_0
CTCTAAGCAAGGTGCA-1	0.754638	PI3K	B_cells_0	PI3K_B_cells_0
CTCTAGCTCCTGGTCT-1	0.504575	PI3K	B_cells_0	PI3K_B_cells_0
CTCTAGCTCGTTAACA-1	0.579431	PI3K	B_cells_0	PI3K_B_cells_0
CTCTATGTCAGGATGA-1	0.447221	PI3K	B_cells_0	PI3K_B_cells_0
CTGAATATCAAACTCA-1	0.394062	PI3K	B_cells_0	PI3K_B_cells_0
CTGAATATCCGCTAGA-1	0.238021	PI3K	B_cells_0	PI3K_B_cells_0
CTGACATAGCTATTAG-1	0.312335	PI3K	B_cells_0	PI3K_B_cells_0
CTGACATAGTACTGGT-1	0.628467	PI3K	B_cells_0	PI3K_B_cells_0
CTGACCAAGGGACCTC-1	0.593353	PI3K	B_cells_0	PI3K_B_cells_0
CTGACCAAGGTCGAGG-1	0.124146	PI3K	B_cells_0	PI3K_B_cells_0
CTGATCACAGTTTGTG-1	0.598416	PI3K	B_cells_0	PI3K_B_cells_0
CTGCTACTCATCCTCA-1	0.684266	PI3K	B_cells_0	PI3K_B_cells_0
CTGCTACTCCAAATCA-1	0.809532	PI3K	B_cells_0	PI3K_B_cells_0
CTGCTATGTCCTAGTT-1	0.42028	PI3K	B_cells_0	PI3K_B_cells_0
CTGCTCCCAACCTGGT-1	0.305717	PI3K	B_cells_0	PI3K_B_cells_0
CTGCTCCCAGTTAAAG-1	0.515098	PI3K	B_cells_0	PI3K_B_cells_0
CTGGACCAGCTAAAGG-1	0.711677	PI3K	B_cells_0	PI3K_B_cells_0
CTGGATGTCCTTGTTG-1	0.587893	PI3K	B_cells_0	PI3K_B_cells_0
CTGGATGTCTTGAGGT-1	0.522764	PI3K	B_cells_0	PI3K_B_cells_0
CTGGCTAAGATAACCC-1	0.577514	PI3K	B_cells_0	PI3K_B_cells_0
CTGGCTAAGTAGGCGG-1	0.557444	PI3K	B_cells_0	PI3K_B_cells_0
CTGGTTACACCTAATG-1	0.591618	PI3K	B_cells_0	PI3K_B_cells_0
CTGTACCTCATAACGC-1	0.522113	PI3K	B_cells_0	PI3K_B_cells_0
CTGTACCTCGCATTAA-1	0.518461	PI3K	B_cells_0	PI3K_B_cells_0
CTGTGTGAGGAAACTG-1	0.715185	PI3K	B_cells_0	PI3K_B_cells_0
CTGTTAAAGACTAAGG-1	0.563158	PI3K	B_cells_0	PI3K_B_cells_0
CTGTTGGAGGAGGGTT-1	0.656999	PI3K	B_cells_0	PI3K_B_cells_0
CTGTTTAGTACTTCAC-1	0.627527	PI3K	B_cells_0	PI3K_B_cells_0
CTGTTTAGTGTAATAC-1	0.65172	PI3K	B_cells_0	PI3K_B_cells_0
CTTAACAAGTTGCCTC-1	0.511228	PI3K	B_cells_0	PI3K_B_cells_0
CTTAAGGGTAAGCTCA-1	0.647922	PI3K	B_cells_0	PI3K_B_cells_0
CTTAAGGGTAGCCATA-1	0.558601	PI3K	B_cells_0	PI3K_B_cells_0
CTTAAGGGTATGTGGC-1	0.548874	PI3K	B_cells_0	PI3K_B_cells_0
CTTAATGAGCTTTGGG-1	0.429574	PI3K	B_cells_0	PI3K_B_cells_0
CTTACCGGTCAGGAAG-1	0.443243	PI3K	B_cells_0	PI3K_B_cells_0
CTTACCGGTTTGTGGA-1	0.385672	PI3K	B_cells_0	PI3K_B_cells_0
CTTAGGAGTTGGATCA-1	0.303294	PI3K	B_cells_0	PI3K_B_cells_0
CTTAGTTTCGACAAAG-1	0.726612	PI3K	B_cells_0	PI3K_B_cells_0
CTTATGTTCCATAATG-1	0.715365	PI3K	B_cells_0	PI3K_B_cells_0
CTTATGTTCCTTGAGG-1	0.635193	PI3K	B_cells_0	PI3K_B_cells_0
CTTATTGGTCGCAATA-1	0.62948	PI3K	B_cells_0	PI3K_B_cells_0
CTTCAAGCAACACCTA-1	0.656638	PI3K	B_cells_0	PI3K_B_cells_0
CTTCAATTCATCCTAT-1	0.502405	PI3K	B_cells_0	PI3K_B_cells_0
CTTCTAAGTTATCCGT-1	0.673164	PI3K	B_cells_0	PI3K_B_cells_0
CTTCTCAAGCTTGCTC-1	0.627021	PI3K	B_cells_0	PI3K_B_cells_0
CTTGAACAGTGAGCAA-1	0.750262	PI3K	B_cells_0	PI3K_B_cells_0
CTTGAATCACAGACTC-1	0.677503	PI3K	B_cells_0	PI3K_B_cells_0
CTTGAATCAGCAACAG-1	0.685351	PI3K	B_cells_0	PI3K_B_cells_0
CTTGACGAGACACCGC-1	0.698514	PI3K	B_cells_0	PI3K_B_cells_0
CTTGACGAGTGAACCT-1	0.631469	PI3K	B_cells_0	PI3K_B_cells_0
CTTGCAACAAAGGCCA-1	0.764727	PI3K	B_cells_0	PI3K_B_cells_0
CTTGCATGTACCGTTT-1	0.460926	PI3K	B_cells_0	PI3K_B_cells_0
CTTGCATGTTTATGGG-1	0.662026	PI3K	B_cells_0	PI3K_B_cells_0
CTTGCTCAGCAAGACA-1	0.429718	PI3K	B_cells_0	PI3K_B_cells_0
CTTGCTCAGGAGGTTA-1	0.510216	PI3K	B_cells_0	PI3K_B_cells_0
CTTGTAAAGGGACGCA-1	0.567208	PI3K	B_cells_0	PI3K_B_cells_0
CTTGTCCAGCAAGGAC-1	0.601526	PI3K	B_cells_0	PI3K_B_cells_0
CTTGTCCAGGGCTAAA-1	0.833472	PI3K	B_cells_0	PI3K_B_cells_0
CTTGTCCAGGTACCGC-1	0.740281	PI3K	B_cells_0	PI3K_B_cells_0
CTTGTCCAGTATTGTG-1	0.370882	PI3K	B_cells_0	PI3K_B_cells_0
CTTGTTCCACAGGATG-1	0.685459	PI3K	B_cells_0	PI3K_B_cells_0
CTTGTTCCATGAATAG-1	0.814595	PI3K	B_cells_0	PI3K_B_cells_0
CTTTAGGCACCTCAGG-1	0.520305	PI3K	B_cells_0	PI3K_B_cells_0
CTTTAGTTCTCGACCT-1	0.506961	PI3K	B_cells_0	PI3K_B_cells_0
CTTTATCAGTGAACAG-1	0.656674	PI3K	B_cells_0	PI3K_B_cells_0
CTTTCTTGTACTGAAT-1	0.389506	PI3K	B_cells_0	PI3K_B_cells_0
CTTTCTTGTCAAAGAA-1	0.320399	PI3K	B_cells_0	PI3K_B_cells_0
CTTTCTTGTGGACCTG-1	0.665425	PI3K	B_cells_0	PI3K_B_cells_0
CTTTGAGCAAACTAAG-1	0.753408	PI3K	B_cells_0	PI3K_B_cells_0
CTTTGAGCAATAATCC-1	0.503164	PI3K	B_cells_0	PI3K_B_cells_0
CTTTGAGCAGGCTTGT-1	0.625176	PI3K	B_cells_0	PI3K_B_cells_0
CTTTGAGCATGAGTTT-1	0.57115	PI3K	B_cells_0	PI3K_B_cells_0
CTTTGGGAGGCTGTCA-1	0.407912	PI3K	B_cells_0	PI3K_B_cells_0
CTTTGGTGTAATCACG-1	0.38296	PI3K	B_cells_0	PI3K_B_cells_0
CTTTGGTGTGCTCCGT-1	0.398293	PI3K	B_cells_0	PI3K_B_cells_0
CTTTGGTGTTGAGGTC-1	0.631939	PI3K	B_cells_0	PI3K_B_cells_0
GAAACCCGTTCGCGCT-1	0.229993	PI3K	B_cells_0	PI3K_B_cells_0
GAAAGCCAGTAAGTCC-1	0.674321	PI3K	B_cells_0	PI3K_B_cells_0
GAAAGCCAGTATTGCA-1	0.722381	PI3K	B_cells_0	PI3K_B_cells_0
GAACACAAGGGTGAGT-1	0.530286	PI3K	B_cells_0	PI3K_B_cells_0
GAACCAAAGCAACATC-1	0.595812	PI3K	B_cells_0	PI3K_B_cells_0
GAACCAAAGCGAGGTG-1	0.531624	PI3K	B_cells_0	PI3K_B_cells_0
GAACCAGCACCAACCG-1	0.430442	PI3K	B_cells_0	PI3K_B_cells_0
GAACCAGCAGGAACAT-1	0.607457	PI3K	B_cells_0	PI3K_B_cells_0
GAACCGCTCAATCTCT-1	0.518786	PI3K	B_cells_0	PI3K_B_cells_0
GAACCGCTCAGGTTTA-1	0.565255	PI3K	B_cells_0	PI3K_B_cells_0
GAACCTGTCTAGCGTG-1	0.775467	PI3K	B_cells_0	PI3K_B_cells_0
GAACCTTAGGCGTAAA-1	0.628901	PI3K	B_cells_0	PI3K_B_cells_0
GAACGAATCAATGAGG-1	0.478972	PI3K	B_cells_0	PI3K_B_cells_0
GAACTTATCTTGCAAA-1	0.524862	PI3K	B_cells_0	PI3K_B_cells_0
GAAGCCTGTAGGTTGC-1	0.652153	PI3K	B_cells_0	PI3K_B_cells_0
GAAGCCTGTATTCGCT-1	0.553177	PI3K	B_cells_0	PI3K_B_cells_0
GAAGCCTGTCAAAGGG-1	0.369146	PI3K	B_cells_0	PI3K_B_cells_0
GAAGCTAAGAAGGTGC-1	0.109174	PI3K	B_cells_0	PI3K_B_cells_0
GAAGCTAAGGAAGCAC-1	0.551947	PI3K	B_cells_0	PI3K_B_cells_0
GAAGCTAAGGGTGAAC-1	0.347883	PI3K	B_cells_0	PI3K_B_cells_0
GAAGGATGTTCCTGTG-1	0.484902	PI3K	B_cells_0	PI3K_B_cells_0
GAAGGATGTTGCTTCG-1	0.574477	PI3K	B_cells_0	PI3K_B_cells_0
GAAGGCCCAACGTGCT-1	0.752902	PI3K	B_cells_0	PI3K_B_cells_0
GAAGGCCCAAGTTATC-1	0.476151	PI3K	B_cells_0	PI3K_B_cells_0
GAAGGCCCACCTAAGC-1	0.496366	PI3K	B_cells_0	PI3K_B_cells_0
GAAGGCTAGCGTGCAC-1	0.55607	PI3K	B_cells_0	PI3K_B_cells_0
GAAGGCTAGCTAATCA-1	0.446172	PI3K	B_cells_0	PI3K_B_cells_0
GAAGGCTAGTTGGCCA-1	0.531624	PI3K	B_cells_0	PI3K_B_cells_0
GAAGTATAGGACAACA-1	0.584168	PI3K	B_cells_0	PI3K_B_cells_0
GAAGTATAGGCTGTGC-1	0.532745	PI3K	B_cells_0	PI3K_B_cells_0
GAAGTCAAGTTATGGC-1	0.683398	PI3K	B_cells_0	PI3K_B_cells_0
GAAGTCAAGTTGTCCC-1	0.683434	PI3K	B_cells_0	PI3K_B_cells_0
GAATTTGTCTCCATGC-1	0.43988	PI3K	B_cells_0	PI3K_B_cells_0
GAATTTGTCTTGTTCG-1	0.634	PI3K	B_cells_0	PI3K_B_cells_0
GACAATACAGCTCAAC-1	0.644306	PI3K	B_cells_0	PI3K_B_cells_0
GACACTAGTGATGAAA-1	0.572018	PI3K	B_cells_0	PI3K_B_cells_0
GACATAGAGCGCCTTT-1	0.409467	PI3K	B_cells_0	PI3K_B_cells_0
GACCGAACACAAAGCG-1	0.485083	PI3K	B_cells_0	PI3K_B_cells_0
GACCGAACAGCCTAAC-1	0.90435	PI3K	B_cells_0	PI3K_B_cells_0
GACCGAACAGGCGATA-1	0.783025	PI3K	B_cells_0	PI3K_B_cells_0
GACCGAACATACTCCT-1	0.659494	PI3K	B_cells_0	PI3K_B_cells_0
GACCTCAAGAACCTGT-1	0.555708	PI3K	B_cells_0	PI3K_B_cells_0
GACCTCAAGATAGACG-1	0.679782	PI3K	B_cells_0	PI3K_B_cells_0
GACCTGATCCATAAGC-1	0.376704	PI3K	B_cells_0	PI3K_B_cells_0
GACCTGATCTCCTCAA-1	0.555781	PI3K	B_cells_0	PI3K_B_cells_0
GACCTGCAGCACTAGT-1	0.384443	PI3K	B_cells_0	PI3K_B_cells_0
GACCTGCAGCATTTCT-1	0.258995	PI3K	B_cells_0	PI3K_B_cells_0
GACCTGCAGGGTTAGA-1	0.23954	PI3K	B_cells_0	PI3K_B_cells_0
GACCTTTGTCCTCCAA-1	0.645608	PI3K	B_cells_0	PI3K_B_cells_0
GACCTTTGTCTTGCAT-1	0.587604	PI3K	B_cells_0	PI3K_B_cells_0
GACGCCTAGTGTGATC-1	0.551007	PI3K	B_cells_0	PI3K_B_cells_0
GACGTAAAGCAGGTTT-1	0.662243	PI3K	B_cells_0	PI3K_B_cells_0
GACTAATGTGCAACTA-1	0.582866	PI3K	B_cells_0	PI3K_B_cells_0
GACTAATGTTTATGGG-1	0.581601	PI3K	B_cells_0	PI3K_B_cells_0
GACTCACCACCCTCAC-1	0.609988	PI3K	B_cells_0	PI3K_B_cells_0
GACTCACCACTCGCTC-1	0.416772	PI3K	B_cells_0	PI3K_B_cells_0
GACTCACCAGCAAGGC-1	0.658771	PI3K	B_cells_0	PI3K_B_cells_0
GACTCACCATGCTATG-1	0.449752	PI3K	B_cells_0	PI3K_B_cells_0
GACTCACCATTGCGAC-1	0.473149	PI3K	B_cells_0	PI3K_B_cells_0
GACTTACAGATTCCTT-1	0.740137	PI3K	B_cells_0	PI3K_B_cells_0
GACTTACAGCTTGCTC-1	0.868622	PI3K	B_cells_0	PI3K_B_cells_0
GACTTACAGTAGGATG-1	0.666401	PI3K	B_cells_0	PI3K_B_cells_0
GACTTGGTCCAAGTTA-1	0.711605	PI3K	B_cells_0	PI3K_B_cells_0
GACTTGGTCGGTTTCC-1	0.779301	PI3K	B_cells_0	PI3K_B_cells_0
GACTTGGTCTCGCCCA-1	0.454128	PI3K	B_cells_0	PI3K_B_cells_0
GAGAAACGTAGTAAGA-1	0.67678	PI3K	B_cells_0	PI3K_B_cells_0
GAGATAAGTTCGCTTG-1	0.477489	PI3K	B_cells_0	PI3K_B_cells_0
GAGATAAGTTTGGGCG-1	0.324811	PI3K	B_cells_0	PI3K_B_cells_0
GAGCAAATCTCACAAA-1	0.583264	PI3K	B_cells_0	PI3K_B_cells_0
GAGCAAGGTAGACAAA-1	0.428742	PI3K	B_cells_0	PI3K_B_cells_0
GAGCATGCAGGTCCTG-1	0.63899	PI3K	B_cells_0	PI3K_B_cells_0
GAGCCACTCGAGGAGT-1	0.410227	PI3K	B_cells_0	PI3K_B_cells_0
GAGCCACTCTGTAATG-1	0.12382	PI3K	B_cells_0	PI3K_B_cells_0
GAGCCTTCAACAGCCT-1	0.112574	PI3K	B_cells_0	PI3K_B_cells_0
GAGCGAAGTCCTAAGA-1	0.632915	PI3K	B_cells_0	PI3K_B_cells_0
GAGCGATAGAGCCGCT-1	0.552598	PI3K	B_cells_0	PI3K_B_cells_0
GAGCGATAGCCGCAGT-1	0	PI3K	B_cells_0	PI3K_B_cells_0
GAGCTAGCAGGAACTG-1	0.553358	PI3K	B_cells_0	PI3K_B_cells_0
GAGCTAGCAGGATAAC-1	0.306007	PI3K	B_cells_0	PI3K_B_cells_0
GAGCTTAGTAGCTGCG-1	0.434022	PI3K	B_cells_0	PI3K_B_cells_0
GAGCTTAGTGTAATAC-1	0.491303	PI3K	B_cells_0	PI3K_B_cells_0
GAGCTTGTCTATTGTC-1	0.521969	PI3K	B_cells_0	PI3K_B_cells_0
GAGGAGGCAACACTTG-1	0.645536	PI3K	B_cells_0	PI3K_B_cells_0
GAGGCAAGTAAAGCAA-1	0.606516	PI3K	B_cells_0	PI3K_B_cells_0
GAGGCCTTCAGTTCCC-1	0.647525	PI3K	B_cells_0	PI3K_B_cells_0
GAGGCCTTCGGTCAGC-1	0.509854	PI3K	B_cells_0	PI3K_B_cells_0
GAGGCTACAAATATCC-1	0.540086	PI3K	B_cells_0	PI3K_B_cells_0
GAGGGAGCACAACAGG-1	0.64521	PI3K	B_cells_0	PI3K_B_cells_0
GAGGGAGCATGTGGGA-1	0.187032	PI3K	B_cells_0	PI3K_B_cells_0
GAGGTGAGTTAGCATG-1	0.491158	PI3K	B_cells_0	PI3K_B_cells_0
GAGTAACCATGGTTAT-1	0.518027	PI3K	B_cells_0	PI3K_B_cells_0
GAGTAATAGCCTAACG-1	0.615412	PI3K	B_cells_0	PI3K_B_cells_0
GAGTAATAGTTTGGGT-1	0.57925	PI3K	B_cells_0	PI3K_B_cells_0
GAGTCAAAGCTGAGGG-1	0.840849	PI3K	B_cells_0	PI3K_B_cells_0
GAGTCAAAGTATCGCG-1	0.477706	PI3K	B_cells_0	PI3K_B_cells_0
GAGTGAGGTCCTAACT-1	0.44487	PI3K	B_cells_0	PI3K_B_cells_0
GAGTGAGGTGGGTGAA-1	0.56323	PI3K	B_cells_0	PI3K_B_cells_0
GAGTGATCAACCTAAT-1	0.459588	PI3K	B_cells_0	PI3K_B_cells_0
GAGTGTTTCAGGCTAT-1	0.514121	PI3K	B_cells_0	PI3K_B_cells_0
GAGTTACTCAGTTCCC-1	0.55795	PI3K	B_cells_0	PI3K_B_cells_0
GAGTTACTCGATAACC-1	0.463819	PI3K	B_cells_0	PI3K_B_cells_0
GAGTTGCGTAGACAAA-1	0.279608	PI3K	B_cells_0	PI3K_B_cells_0
GAGTTGCGTTCCAGGG-1	0.849673	PI3K	B_cells_0	PI3K_B_cells_0
GAGTTTGGTCTAACCT-1	0.689762	PI3K	B_cells_0	PI3K_B_cells_0
GATAAAGGTCACTCGC-1	0.511084	PI3K	B_cells_0	PI3K_B_cells_0
GATAACGAGGAGGCAT-1	0.509854	PI3K	B_cells_0	PI3K_B_cells_0
GATAAGCCAAAGGCCA-1	0.413879	PI3K	B_cells_0	PI3K_B_cells_0
GATAATCGTTAGTACG-1	0.442809	PI3K	B_cells_0	PI3K_B_cells_0
GATAGACCATTATGCG-1	0.721694	PI3K	B_cells_0	PI3K_B_cells_0
GATCAAGAGCATGGTT-1	0.5326	PI3K	B_cells_0	PI3K_B_cells_0
GATCAAGAGGCTACAT-1	0.599139	PI3K	B_cells_0	PI3K_B_cells_0
GATCAAGAGTGCACGC-1	0.315373	PI3K	B_cells_0	PI3K_B_cells_0
GATCACTAGACAAGTG-1	0.713521	PI3K	B_cells_0	PI3K_B_cells_0
GATCACTAGAGCCGGA-1	0.547427	PI3K	B_cells_0	PI3K_B_cells_0
GATCACTAGTATTGCA-1	0.306404	PI3K	B_cells_0	PI3K_B_cells_0
GATCAGGCAAACTCAT-1	0.611543	PI3K	B_cells_0	PI3K_B_cells_0
GATCAGGCAAATGCCC-1	0.486529	PI3K	B_cells_0	PI3K_B_cells_0
GATCAGTTCCTAAATG-1	0.740788	PI3K	B_cells_0	PI3K_B_cells_0
GATCAGTTCCTCACTA-1	0.532854	PI3K	B_cells_0	PI3K_B_cells_0
GATCAGTTCGCTCACT-1	0.458865	PI3K	B_cells_0	PI3K_B_cells_0
GATCCGTCAACCTGGT-1	0.536831	PI3K	B_cells_0	PI3K_B_cells_0
GATCGCTCACCTAAGC-1	0.57444	PI3K	B_cells_0	PI3K_B_cells_0
GATGAGGGTTGGTTCT-1	0.664051	PI3K	B_cells_0	PI3K_B_cells_0
GATGCAGCAATGCGCT-1	0.495245	PI3K	B_cells_0	PI3K_B_cells_0
GATGCAGCAGGACCAA-1	0.226377	PI3K	B_cells_0	PI3K_B_cells_0
GATGGACAGGAGGGTT-1	0.670126	PI3K	B_cells_0	PI3K_B_cells_0
GATGGACAGTCATCCC-1	0.557661	PI3K	B_cells_0	PI3K_B_cells_0
GATGGCTGTTATTGCC-1	0.563194	PI3K	B_cells_0	PI3K_B_cells_0
GATTACGGTGGTTAGC-1	0.613821	PI3K	B_cells_0	PI3K_B_cells_0
GATTACTCAAGATTCT-1	0.546125	PI3K	B_cells_0	PI3K_B_cells_0
GATTACTCACACAATT-1	0.58113	PI3K	B_cells_0	PI3K_B_cells_0
GATTAGCTCAAACACC-1	0.609265	PI3K	B_cells_0	PI3K_B_cells_0
GATTCAGGTCTAACCT-1	0.501067	PI3K	B_cells_0	PI3K_B_cells_0
GATTCATCACACTAAT-1	0.639858	PI3K	B_cells_0	PI3K_B_cells_0
GATTCGCCATGCAACC-1	0.666655	PI3K	B_cells_0	PI3K_B_cells_0
GATTGGCGTTTGCAGA-1	0.784472	PI3K	B_cells_0	PI3K_B_cells_0
GATTGTTCATAAGTTC-1	0.509131	PI3K	B_cells_0	PI3K_B_cells_0
GATTGTTCATCAGTAT-1	0.437819	PI3K	B_cells_0	PI3K_B_cells_0
GCAAACAAGCACAGGG-1	0.559795	PI3K	B_cells_0	PI3K_B_cells_0
GCAAACAAGGACCTTG-1	0.78816	PI3K	B_cells_0	PI3K_B_cells_0
GCAAACTTCAATTGGC-1	0.56153	PI3K	B_cells_0	PI3K_B_cells_0
GCAACAGCAGGAACCA-1	0.597331	PI3K	B_cells_0	PI3K_B_cells_0
GCAAGCCTCACTAATG-1	0.540629	PI3K	B_cells_0	PI3K_B_cells_0
GCAAGCCTCCGGAACC-1	0.759628	PI3K	B_cells_0	PI3K_B_cells_0
GCAATCTAGTAAGTGG-1	0.443785	PI3K	B_cells_0	PI3K_B_cells_0
GCAATGAAGAGGAGGA-1	0.670235	PI3K	B_cells_0	PI3K_B_cells_0
GCAATGAAGCGCTAAT-1	0.576719	PI3K	B_cells_0	PI3K_B_cells_0
GCAATGAAGGCCTAAT-1	0.559433	PI3K	B_cells_0	PI3K_B_cells_0
GCAATGAAGGTAAGGC-1	0.529165	PI3K	B_cells_0	PI3K_B_cells_0
GCAATGAAGGTGAAGC-1	0.611145	PI3K	B_cells_0	PI3K_B_cells_0
GCAATGTTCGTTAACA-1	0.393954	PI3K	B_cells_0	PI3K_B_cells_0
GCACATTAGACAAGTG-1	0.61176	PI3K	B_cells_0	PI3K_B_cells_0
GCACATTAGATTCCTT-1	0.525115	PI3K	B_cells_0	PI3K_B_cells_0
GCACATTAGCTAAAGG-1	0.634976	PI3K	B_cells_0	PI3K_B_cells_0
GCACATTAGGAGGGTT-1	0.424511	PI3K	B_cells_0	PI3K_B_cells_0
GCACATTAGGTTTGCG-1	0.64192	PI3K	B_cells_0	PI3K_B_cells_0
GCACCTAAGTAACTCA-1	0	PI3K	B_cells_0	PI3K_B_cells_0
GCACGGTTCCGCTAGA-1	0.423679	PI3K	B_cells_0	PI3K_B_cells_0
GCACTTACATAGCGAG-1	0.754746	PI3K	B_cells_0	PI3K_B_cells_0
GCACTTACATGTTTGG-1	0.812859	PI3K	B_cells_0	PI3K_B_cells_0
GCAGCTATCACTCAAA-1	0.461975	PI3K	B_cells_0	PI3K_B_cells_0
GCAGCTATCTAGCTTT-1	0.365566	PI3K	B_cells_0	PI3K_B_cells_0
GCAGGACCATTGTCAG-1	0.644559	PI3K	B_cells_0	PI3K_B_cells_0
GCAGGATAGCTATGAC-1	0.397136	PI3K	B_cells_0	PI3K_B_cells_0
GCAGGCAAGGTCCAAT-1	0.716776	PI3K	B_cells_0	PI3K_B_cells_0
GCAGGCTTCGGGACTC-1	0.494919	PI3K	B_cells_0	PI3K_B_cells_0
GCAGGTTGTCACAGCG-1	0.551369	PI3K	B_cells_0	PI3K_B_cells_0
GCATCCTTCGGTACGC-1	0.605432	PI3K	B_cells_0	PI3K_B_cells_0
GCATGAAAGCCACATG-1	0.584855	PI3K	B_cells_0	PI3K_B_cells_0
GCATGAAAGTACCGCA-1	0.512277	PI3K	B_cells_0	PI3K_B_cells_0
GCCAACATCACTTCAT-1	0.3839	PI3K	B_cells_0	PI3K_B_cells_0
GCCAATTAGCGCTAAT-1	0.262973	PI3K	B_cells_0	PI3K_B_cells_0
GCCAATTAGGCCCAGT-1	0.781362	PI3K	B_cells_0	PI3K_B_cells_0
GCCACAATCATTTGTC-1	0.636134	PI3K	B_cells_0	PI3K_B_cells_0
GCCACAATCCCGTTTA-1	0.212274	PI3K	B_cells_0	PI3K_B_cells_0
GCCACAATCTTGCAGG-1	0.725672	PI3K	B_cells_0	PI3K_B_cells_0
GCCACACAGCTTCCCG-1	0.652913	PI3K	B_cells_0	PI3K_B_cells_0
GCCACACAGTCAGTAC-1	0.434166	PI3K	B_cells_0	PI3K_B_cells_0
GCCAGGAAGTTAGGCT-1	0.637001	PI3K	B_cells_0	PI3K_B_cells_0
GCCCATAAGCCAAATC-1	0.695982	PI3K	B_cells_0	PI3K_B_cells_0
GCCCGTTGTGTCCAAA-1	0.505225	PI3K	B_cells_0	PI3K_B_cells_0
GCCCGTTGTTTAACCC-1	0.707844	PI3K	B_cells_0	PI3K_B_cells_0
GCCTACTTCTAATCCT-1	0.657722	PI3K	B_cells_0	PI3K_B_cells_0
GCCTATTGTAAGCACC-1	0.65624	PI3K	B_cells_0	PI3K_B_cells_0
GCCTCAAAGATACTTG-1	0.739341	PI3K	B_cells_0	PI3K_B_cells_0
GCCTCAAAGCGCTAAT-1	0.577876	PI3K	B_cells_0	PI3K_B_cells_0
GCCTCAAAGGACTTAC-1	0.184031	PI3K	B_cells_0	PI3K_B_cells_0
GCCTCCATCAGGTCCA-1	0.659494	PI3K	B_cells_0	PI3K_B_cells_0
GCCTCCATCTTGTCCA-1	0.601526	PI3K	B_cells_0	PI3K_B_cells_0
GCCTCGACATCGCTCC-1	0.589303	PI3K	B_cells_0	PI3K_B_cells_0
GCCTGACAGGCGCTAC-1	0.648176	PI3K	B_cells_0	PI3K_B_cells_0
GCCTGAGGTCTCAGCC-1	0.596283	PI3K	B_cells_0	PI3K_B_cells_0
GCCTGAGGTCTTGCTG-1	0.859509	PI3K	B_cells_0	PI3K_B_cells_0
GCCTTAACAATAACGA-1	0.653745	PI3K	B_cells_0	PI3K_B_cells_0
GCCTTAGAGGAAGCTA-1	0.554515	PI3K	B_cells_0	PI3K_B_cells_0
GCCTTGCGTATGGTGC-1	0.457166	PI3K	B_cells_0	PI3K_B_cells_0
GCCTTGCGTTAAGTGT-1	0.582107	PI3K	B_cells_0	PI3K_B_cells_0
GCCTTGCGTTCATCTA-1	0.550646	PI3K	B_cells_0	PI3K_B_cells_0
GCCTTTGGTAGCCATA-1	0.422016	PI3K	B_cells_0	PI3K_B_cells_0
GCCTTTGGTATTTGCC-1	0.779915	PI3K	B_cells_0	PI3K_B_cells_0
GCGAAGCCAAGCCAGA-1	0.43319	PI3K	B_cells_0	PI3K_B_cells_0
GCGAAGTAGGAGCATA-1	0.771707	PI3K	B_cells_0	PI3K_B_cells_0
GCGATATTCACAGCCA-1	0.643728	PI3K	B_cells_0	PI3K_B_cells_0
GCGATATTCGATTATG-1	0.53383	PI3K	B_cells_0	PI3K_B_cells_0
GCGATTAGTGCTTTAC-1	0.425198	PI3K	B_cells_0	PI3K_B_cells_0
GCGATTAGTTTATTCG-1	0.473836	PI3K	B_cells_0	PI3K_B_cells_0
GCGATTTAGCATGGTT-1	0.368025	PI3K	B_cells_0	PI3K_B_cells_0
GCGATTTAGGCTAATC-1	0.424258	PI3K	B_cells_0	PI3K_B_cells_0
GCGCCTTGTGCCTCAC-1	0.678805	PI3K	B_cells_0	PI3K_B_cells_0
GCGCTAGGTGTTAAAC-1	0.584602	PI3K	B_cells_0	PI3K_B_cells_0
GCGCTTAAGGACCGCT-1	0.607493	PI3K	B_cells_0	PI3K_B_cells_0
GCGGAACCAACTGGGA-1	0.740028	PI3K	B_cells_0	PI3K_B_cells_0
GCGGATACAGCACCAT-1	0.325353	PI3K	B_cells_0	PI3K_B_cells_0
GCGGGTTTCGTCAAGT-1	0.729216	PI3K	B_cells_0	PI3K_B_cells_0
GCGGGTTTCTAACCTT-1	0.464579	PI3K	B_cells_0	PI3K_B_cells_0
GCGGTTGGTAATAGCT-1	0.676346	PI3K	B_cells_0	PI3K_B_cells_0
GCGTAACGTAGCAGCT-1	0.616425	PI3K	B_cells_0	PI3K_B_cells_0
GCGTAACGTTAGCGTA-1	0.545836	PI3K	B_cells_0	PI3K_B_cells_0
GCGTGCTAGTAACGGA-1	0.610711	PI3K	B_cells_0	PI3K_B_cells_0
GCGTTTCTCCTTCGTA-1	0.60695	PI3K	B_cells_0	PI3K_B_cells_0
GCGTTTCTCGGGACCT-1	0.335154	PI3K	B_cells_0	PI3K_B_cells_0
GCGTTTCTCGGTTAGT-1	0.544209	PI3K	B_cells_0	PI3K_B_cells_0
GCTAACAGTAACGTGC-1	0.645463	PI3K	B_cells_0	PI3K_B_cells_0
GCTAACCCATTGTGTG-1	0.470799	PI3K	B_cells_0	PI3K_B_cells_0
GCTAAGAAGCGATAAG-1	0.63928	PI3K	B_cells_0	PI3K_B_cells_0
GCTAAGAAGCGGCTGT-1	0.573609	PI3K	B_cells_0	PI3K_B_cells_0
GCTAAGAAGCTATTAG-1	0.528803	PI3K	B_cells_0	PI3K_B_cells_0
GCTAAGAAGGAACCGG-1	0.660073	PI3K	B_cells_0	PI3K_B_cells_0
GCTAAGAAGTCACTAA-1	0.642281	PI3K	B_cells_0	PI3K_B_cells_0
GCTAAGCGTAAACAAG-1	0.663472	PI3K	B_cells_0	PI3K_B_cells_0
GCTAAGCGTTAGTACG-1	0.685857	PI3K	B_cells_0	PI3K_B_cells_0
GCTAATATCAGTGAAG-1	0.930568	PI3K	B_cells_0	PI3K_B_cells_0
GCTAATATCATTACAG-1	0.664051	PI3K	B_cells_0	PI3K_B_cells_0
GCTAGCCAGGCGGGTA-1	0.664774	PI3K	B_cells_0	PI3K_B_cells_0
GCTAGCCAGGTACCGC-1	0.488735	PI3K	B_cells_0	PI3K_B_cells_0
GCTAGCCAGTGTGATC-1	0.611796	PI3K	B_cells_0	PI3K_B_cells_0
GCTAGCTCAAGTGTTT-1	0.438216	PI3K	B_cells_0	PI3K_B_cells_0
GCTAGCTCAGCAAGGC-1	0.205764	PI3K	B_cells_0	PI3K_B_cells_0
GCTATAGGTCATCAAG-1	0.711677	PI3K	B_cells_0	PI3K_B_cells_0
GCTATCCTCAGGTTTA-1	0.72032	PI3K	B_cells_0	PI3K_B_cells_0
GCTATCCTCTCACATT-1	0.695331	PI3K	B_cells_0	PI3K_B_cells_0
GCTATTGCACAAGCCT-1	0.268434	PI3K	B_cells_0	PI3K_B_cells_0
GCTATTGCAGGATGGC-1	0.518063	PI3K	B_cells_0	PI3K_B_cells_0
GCTCAACCAACAACAA-1	0.681083	PI3K	B_cells_0	PI3K_B_cells_0
GCTCAACCATTATGCG-1	0.416881	PI3K	B_cells_0	PI3K_B_cells_0
GCTCACAAGGATTTGC-1	0.688714	PI3K	B_cells_0	PI3K_B_cells_0
GCTCATTGTTAATCGG-1	0.507251	PI3K	B_cells_0	PI3K_B_cells_0
GCTCCTTAGGTGTCCA-1	0.654432	PI3K	B_cells_0	PI3K_B_cells_0
GCTCGATCACAACCTA-1	0.884027	PI3K	B_cells_0	PI3K_B_cells_0
GCTCGATCAGGACACA-1	0.725382	PI3K	B_cells_0	PI3K_B_cells_0
GCTCGATCAGGACCAA-1	0.591798	PI3K	B_cells_0	PI3K_B_cells_0
GCTGACATCCGGAACC-1	0.547499	PI3K	B_cells_0	PI3K_B_cells_0
GCTGACATCCTTTACG-1	0.617004	PI3K	B_cells_0	PI3K_B_cells_0
GCTGACATCGCAATCG-1	0.485553	PI3K	B_cells_0	PI3K_B_cells_0
GCTGACCAGACAACGA-1	0.563845	PI3K	B_cells_0	PI3K_B_cells_0
GCTGACCAGACTTATG-1	0.438144	PI3K	B_cells_0	PI3K_B_cells_0
GCTGAGGAGGTCGATT-1	0.785701	PI3K	B_cells_0	PI3K_B_cells_0
GCTGCACAGTCTCACC-1	0.568835	PI3K	B_cells_0	PI3K_B_cells_0
GCTGCATCAATTGCGC-1	0.516942	PI3K	B_cells_0	PI3K_B_cells_0
GCTGCATCATTATGCG-1	0.5262	PI3K	B_cells_0	PI3K_B_cells_0
GCTGTAAGTAATCGCA-1	0.52262	PI3K	B_cells_0	PI3K_B_cells_0
GCTGTAAGTAGCTAAT-1	0.295845	PI3K	B_cells_0	PI3K_B_cells_0
GCTGTAAGTCCGTAGG-1	0.888728	PI3K	B_cells_0	PI3K_B_cells_0
GCTGTAAGTGACCTGG-1	0.535674	PI3K	B_cells_0	PI3K_B_cells_0
GCTGTACCATGTCAAT-1	0.491628	PI3K	B_cells_0	PI3K_B_cells_0
GCTGTGCAGGGTTAGA-1	0.669258	PI3K	B_cells_0	PI3K_B_cells_0
GCTTAAATCGAGGAGT-1	0.618956	PI3K	B_cells_0	PI3K_B_cells_0
GCTTACCTCCGTGACA-1	0.57925	PI3K	B_cells_0	PI3K_B_cells_0
GCTTACCTCTCACATT-1	0.44657	PI3K	B_cells_0	PI3K_B_cells_0
GCTTGACCATTAGGCC-1	0.539724	PI3K	B_cells_0	PI3K_B_cells_0
GCTTTACGTACTTAGG-1	0.669331	PI3K	B_cells_0	PI3K_B_cells_0
GCTTTATTCACTTTAC-1	0.561386	PI3K	B_cells_0	PI3K_B_cells_0
GCTTTATTCTCGCCTG-1	0.666691	PI3K	B_cells_0	PI3K_B_cells_0
GCTTTCATCATGTTTC-1	0.489386	PI3K	B_cells_0	PI3K_B_cells_0
GCTTTCATCCCTGTTA-1	0.762232	PI3K	B_cells_0	PI3K_B_cells_0
GCTTTCATCCTCAGCT-1	0.485083	PI3K	B_cells_0	PI3K_B_cells_0
GCTTTCATCCTTCTAG-1	0.719416	PI3K	B_cells_0	PI3K_B_cells_0
GGAACAATCCAAACAC-1	0.325498	PI3K	B_cells_0	PI3K_B_cells_0
GGAACAATCCCTCAGT-1	0.0829566	PI3K	B_cells_0	PI3K_B_cells_0
GGAACAATCGTTATCT-1	0.464326	PI3K	B_cells_0	PI3K_B_cells_0
GGAACCACACCGGTAT-1	0.650852	PI3K	B_cells_0	PI3K_B_cells_0
GGAACCACATTGACAT-1	0.357176	PI3K	B_cells_0	PI3K_B_cells_0
GGAACGGTCATCCTAT-1	0.540665	PI3K	B_cells_0	PI3K_B_cells_0
GGAACTAAGCCTTAAA-1	0.364626	PI3K	B_cells_0	PI3K_B_cells_0
GGAAGCTAGCGATACT-1	0.499078	PI3K	B_cells_0	PI3K_B_cells_0
GGAAGCTAGTGAGGGT-1	0.524066	PI3K	B_cells_0	PI3K_B_cells_0
GGAAGTATCCGTTATT-1	0.396268	PI3K	B_cells_0	PI3K_B_cells_0
GGAATCTTCCGGTTGA-1	0.772611	PI3K	B_cells_0	PI3K_B_cells_0
GGACAGCCATTAAACC-1	0.739341	PI3K	B_cells_0	PI3K_B_cells_0
GGACCTCAGTGTTGCG-1	0.55126	PI3K	B_cells_0	PI3K_B_cells_0
GGACTAAAGGCCGGAA-1	0.329765	PI3K	B_cells_0	PI3K_B_cells_0
GGAGCAAGTCTTACTA-1	0.538531	PI3K	B_cells_0	PI3K_B_cells_0
GGAGCAAGTTTCGCCA-1	0.523524	PI3K	B_cells_0	PI3K_B_cells_0
GGAGCATAGCAAGATG-1	0.573247	PI3K	B_cells_0	PI3K_B_cells_0
GGAGCATAGTTAGTGC-1	0.234116	PI3K	B_cells_0	PI3K_B_cells_0
GGAGGTTAGGATTGAG-1	0.515966	PI3K	B_cells_0	PI3K_B_cells_0
GGAGGTTAGTGTTGCG-1	0.604853	PI3K	B_cells_0	PI3K_B_cells_0
GGAGTCTGTGAGACTC-1	0.517412	PI3K	B_cells_0	PI3K_B_cells_0
GGAGTCTGTGGAGCAA-1	0.61223	PI3K	B_cells_0	PI3K_B_cells_0
GGAGTGAGTCATGAGC-1	0.486891	PI3K	B_cells_0	PI3K_B_cells_0
GGAGTGAGTCCTAATC-1	0.705746	PI3K	B_cells_0	PI3K_B_cells_0
GGAGTGAGTGTTGCTT-1	0.584891	PI3K	B_cells_0	PI3K_B_cells_0
GGATACTTCATGGTGT-1	0.8023	PI3K	B_cells_0	PI3K_B_cells_0
GGATACTTCCGGCTAA-1	0.679854	PI3K	B_cells_0	PI3K_B_cells_0
GGATACTTCCTTTACG-1	0.385889	PI3K	B_cells_0	PI3K_B_cells_0
GGATACTTCGAAGCGG-1	0.513687	PI3K	B_cells_0	PI3K_B_cells_0
GGATACTTCGTGCTAG-1	0.545691	PI3K	B_cells_0	PI3K_B_cells_0
GGATATTGTCAGGCCA-1	0.678661	PI3K	B_cells_0	PI3K_B_cells_0
GGATATTGTCCTAATC-1	0.490869	PI3K	B_cells_0	PI3K_B_cells_0
GGATATTGTTCACTGT-1	0.827903	PI3K	B_cells_0	PI3K_B_cells_0
GGATGTAAGCCTGACA-1	0.468557	PI3K	B_cells_0	PI3K_B_cells_0
GGATGTAAGGTGCTGC-1	0.570643	PI3K	B_cells_0	PI3K_B_cells_0
GGATTATGTATTCGTC-1	0.530865	PI3K	B_cells_0	PI3K_B_cells_0
GGATTCAGTCAATACG-1	0.519654	PI3K	B_cells_0	PI3K_B_cells_0
GGATTCAGTCACAAAT-1	0.367989	PI3K	B_cells_0	PI3K_B_cells_0
GGATTCAGTTACGCAA-1	0.878422	PI3K	B_cells_0	PI3K_B_cells_0
GGCAAGCCAATATGGA-1	0.54674	PI3K	B_cells_0	PI3K_B_cells_0
GGCAATCGTTACATCC-1	0.444002	PI3K	B_cells_0	PI3K_B_cells_0
GGCAGGATCAGCAAGA-1	0.728022	PI3K	B_cells_0	PI3K_B_cells_0
GGCAGGATCATTACTC-1	0.488048	PI3K	B_cells_0	PI3K_B_cells_0
GGCAGGATCGCTTCTA-1	0.557444	PI3K	B_cells_0	PI3K_B_cells_0
GGCATGGAGGAGTCGG-1	0.116913	PI3K	B_cells_0	PI3K_B_cells_0
GGCATTAGTCAATGTG-1	0.335262	PI3K	B_cells_0	PI3K_B_cells_0
GGCATTGTCGCTCACT-1	0.380284	PI3K	B_cells_0	PI3K_B_cells_0
GGCCATCAGCCTGACA-1	0.553177	PI3K	B_cells_0	PI3K_B_cells_0
GGCCATCAGGTAAGGC-1	0.525259	PI3K	B_cells_0	PI3K_B_cells_0
GGCCTAATCGGTTTGG-1	0.668029	PI3K	B_cells_0	PI3K_B_cells_0
GGCCTCTGTAGACAAA-1	0.626912	PI3K	B_cells_0	PI3K_B_cells_0
GGCCTTAAGGTCCAAT-1	0.664521	PI3K	B_cells_0	PI3K_B_cells_0
GGCCTTAAGTAACTCA-1	0.656348	PI3K	B_cells_0	PI3K_B_cells_0
GGCCTTAAGTTATGGC-1	0.538929	PI3K	B_cells_0	PI3K_B_cells_0
GGCCTTCGTGTGCACG-1	0.476187	PI3K	B_cells_0	PI3K_B_cells_0
GGCGATACAATAACCT-1	0.730951	PI3K	B_cells_0	PI3K_B_cells_0
GGCGATACAGCTTAAT-1	0.42791	PI3K	B_cells_0	PI3K_B_cells_0
GGCGGTTTCCTTCTAG-1	0.653817	PI3K	B_cells_0	PI3K_B_cells_0
GGCGGTTTCTACTAAG-1	0.216505	PI3K	B_cells_0	PI3K_B_cells_0
GGCTAGTGTGATGAAA-1	0.432105	PI3K	B_cells_0	PI3K_B_cells_0
GGCTAGTGTGCTTAGA-1	0.541062	PI3K	B_cells_0	PI3K_B_cells_0
GGCTATGTCATGGTTA-1	0.812896	PI3K	B_cells_0	PI3K_B_cells_0
GGCTATTAGAGGCTAA-1	0.182982	PI3K	B_cells_0	PI3K_B_cells_0
GGCTCAATCTCACACC-1	0.646801	PI3K	B_cells_0	PI3K_B_cells_0
GGCTCACAGCATGTTA-1	0.559903	PI3K	B_cells_0	PI3K_B_cells_0
GGCTCACAGGGACTAA-1	0.46165	PI3K	B_cells_0	PI3K_B_cells_0
GGCTGAGAGAAAGCAT-1	0.481648	PI3K	B_cells_0	PI3K_B_cells_0
GGCTGGTTCATGGCTG-1	0.558927	PI3K	B_cells_0	PI3K_B_cells_0
GGCTGGTTCTTTAAGG-1	0.596644	PI3K	B_cells_0	PI3K_B_cells_0
GGCTTCAAGGACTTAC-1	0.732036	PI3K	B_cells_0	PI3K_B_cells_0
GGGAATATCCATTACT-1	0.289372	PI3K	B_cells_0	PI3K_B_cells_0
GGGATTAAGCGCAATT-1	0.837811	PI3K	B_cells_0	PI3K_B_cells_0
GGGATTAAGGATCACT-1	0.572777	PI3K	B_cells_0	PI3K_B_cells_0
GGGCATTGTAAGGTTT-1	0.27469	PI3K	B_cells_0	PI3K_B_cells_0
GGGCATTGTCCGCTGT-1	0.485191	PI3K	B_cells_0	PI3K_B_cells_0
GGGCATTGTTTACGTC-1	0.549054	PI3K	B_cells_0	PI3K_B_cells_0
GGGCCTAGTAATCGTG-1	0.895997	PI3K	B_cells_0	PI3K_B_cells_0
GGGTATTTCGTTACTT-1	0.497125	PI3K	B_cells_0	PI3K_B_cells_0
GGGTCAACATTGCGAC-1	0.610711	PI3K	B_cells_0	PI3K_B_cells_0
GGGTGAAGTATGGTGC-1	0.672441	PI3K	B_cells_0	PI3K_B_cells_0
GGGTGTTGTCGCGCAA-1	0.760388	PI3K	B_cells_0	PI3K_B_cells_0
GGGTTACGTCGTAATG-1	0.365602	PI3K	B_cells_0	PI3K_B_cells_0
GGGTTACGTTCCTGTG-1	0.552526	PI3K	B_cells_0	PI3K_B_cells_0
GGGTTATTCACCGGTA-1	0.66434	PI3K	B_cells_0	PI3K_B_cells_0
GGGTTTCCACGAATTT-1	0.577876	PI3K	B_cells_0	PI3K_B_cells_0
GGTAACCGTCGACTCC-1	0.448523	PI3K	B_cells_0	PI3K_B_cells_0
GGTAACCGTCTCAGCC-1	0.607746	PI3K	B_cells_0	PI3K_B_cells_0
GGTAATTGTAATGGCC-1	0.45373	PI3K	B_cells_0	PI3K_B_cells_0
GGTAATTGTATTACCC-1	0.197845	PI3K	B_cells_0	PI3K_B_cells_0
GGTACAAAGCAGGTGG-1	0.483673	PI3K	B_cells_0	PI3K_B_cells_0
GGTACAAAGCTTACTT-1	0.426283	PI3K	B_cells_0	PI3K_B_cells_0
GGTACTTAGGACAATG-1	0.672043	PI3K	B_cells_0	PI3K_B_cells_0
GGTATTTCAATATACC-1	0.729252	PI3K	B_cells_0	PI3K_B_cells_0
GGTCAAGCAATTTGGT-1	0.740788	PI3K	B_cells_0	PI3K_B_cells_0
GGTCAAGCAGTAGGAT-1	0.531335	PI3K	B_cells_0	PI3K_B_cells_0
GGTCAAGCATCGCTCC-1	0.660254	PI3K	B_cells_0	PI3K_B_cells_0
GGTCATTAGGCTACTG-1	0.521173	PI3K	B_cells_0	PI3K_B_cells_0
GGTCCATCAGCTACGT-1	0.548078	PI3K	B_cells_0	PI3K_B_cells_0
GGTCCATCATTTAAGC-1	0.465664	PI3K	B_cells_0	PI3K_B_cells_0
GGTCCGTAGGCATGAA-1	0.585217	PI3K	B_cells_0	PI3K_B_cells_0
GGTCCGTAGGCGAAAC-1	0.659856	PI3K	B_cells_0	PI3K_B_cells_0
GGTCCGTAGTTAGTGC-1	0.370484	PI3K	B_cells_0	PI3K_B_cells_0
GGTCGGTTCGCAAACT-1	0.363939	PI3K	B_cells_0	PI3K_B_cells_0
GGTCTTTGTTTGGGCG-1	0.722417	PI3K	B_cells_0	PI3K_B_cells_0
GGTGAGCCATTGCAGC-1	0.488952	PI3K	B_cells_0	PI3K_B_cells_0
GGTGAGGTCATGAGCT-1	0.853868	PI3K	B_cells_0	PI3K_B_cells_0
GGTGCTTCACCTGTAA-1	0.490977	PI3K	B_cells_0	PI3K_B_cells_0
GGTGCTTCATTAGCCA-1	0.442375	PI3K	B_cells_0	PI3K_B_cells_0
GGTGTGACATGTCGCG-1	0.756699	PI3K	B_cells_0	PI3K_B_cells_0
GGTGTTGTCTATCGCC-1	0.577225	PI3K	B_cells_0	PI3K_B_cells_0
GGTTAATGTAACCACA-1	0.771056	PI3K	B_cells_0	PI3K_B_cells_0
GGTTAATGTATTGTGG-1	0.42169	PI3K	B_cells_0	PI3K_B_cells_0
GGTTAATGTTCGCTTG-1	0.204101	PI3K	B_cells_0	PI3K_B_cells_0
GGTTATATCTCACTAT-1	0.722019	PI3K	B_cells_0	PI3K_B_cells_0
GGTTATGGTGACCTGG-1	0.751853	PI3K	B_cells_0	PI3K_B_cells_0
GGTTGACGTACAATGT-1	0.697103	PI3K	B_cells_0	PI3K_B_cells_0
GGTTGACGTACGATTG-1	0.610205	PI3K	B_cells_0	PI3K_B_cells_0
GGTTGACGTGACATAT-1	0.367555	PI3K	B_cells_0	PI3K_B_cells_0
GGTTGACGTTTCAGGA-1	0.623513	PI3K	B_cells_0	PI3K_B_cells_0
GGTTGAGCAATATACC-1	0.585144	PI3K	B_cells_0	PI3K_B_cells_0
GGTTGAGCAGGCTACT-1	0.635989	PI3K	B_cells_0	PI3K_B_cells_0
GGTTGCATCCGCCAAA-1	0.36723	PI3K	B_cells_0	PI3K_B_cells_0
GGTTGCATCTCGCCTG-1	0.70665	PI3K	B_cells_0	PI3K_B_cells_0
GGTTGCGGTGCAATAT-1	0.533613	PI3K	B_cells_0	PI3K_B_cells_0
GGTTGCGGTGTTTCAC-1	0.771381	PI3K	B_cells_0	PI3K_B_cells_0
GGTTGGTGTACAAAGA-1	0.458576	PI3K	B_cells_0	PI3K_B_cells_0
GGTTGGTGTGATGATT-1	0.595812	PI3K	B_cells_0	PI3K_B_cells_0
GGTTGGTGTTGGTTGA-1	0.521282	PI3K	B_cells_0	PI3K_B_cells_0
GGTTTAATCGAGGAGT-1	0.685097	PI3K	B_cells_0	PI3K_B_cells_0
GGTTTCCTCGGTTCCT-1	0.391567	PI3K	B_cells_0	PI3K_B_cells_0
GGTTTCTGTACTGATG-1	0.606625	PI3K	B_cells_0	PI3K_B_cells_0
GGTTTCTGTCGCAAAC-1	0.532745	PI3K	B_cells_0	PI3K_B_cells_0
GGTTTCTGTTACGCGG-1	0.695621	PI3K	B_cells_0	PI3K_B_cells_0
GGTTTCTGTTAGACCA-1	0.707988	PI3K	B_cells_0	PI3K_B_cells_0
GGTTTGTAGTGAACAG-1	0.283586	PI3K	B_cells_0	PI3K_B_cells_0
GTAAGCGCAAGTTATC-1	0.459769	PI3K	B_cells_0	PI3K_B_cells_0
GTAAGCGCATTATCCC-1	0.595161	PI3K	B_cells_0	PI3K_B_cells_0
GTAAGCTTCTTGCTAT-1	0.532347	PI3K	B_cells_0	PI3K_B_cells_0
GTACAATGTAGTCAAT-1	0.661447	PI3K	B_cells_0	PI3K_B_cells_0
GTACCGGGTGATGATT-1	0.69421	PI3K	B_cells_0	PI3K_B_cells_0
GTACCTTGTCATAAGT-1	0.351427	PI3K	B_cells_0	PI3K_B_cells_0
GTACGTAGTGTTAAAC-1	0.376668	PI3K	B_cells_0	PI3K_B_cells_0
GTACTAATCATAACCA-1	0.528261	PI3K	B_cells_0	PI3K_B_cells_0
GTACTAGGTTGTTGGA-1	0.702781	PI3K	B_cells_0	PI3K_B_cells_0
GTACTGGTCATTACAG-1	0.576429	PI3K	B_cells_0	PI3K_B_cells_0
GTACTGGTCTAGCTAA-1	0.546523	PI3K	B_cells_0	PI3K_B_cells_0
GTACTTAAGGACCTTG-1	0.586446	PI3K	B_cells_0	PI3K_B_cells_0
GTAGGATCATTCCTGT-1	0.520486	PI3K	B_cells_0	PI3K_B_cells_0
GTAGGTGCAATTGAGA-1	0.377789	PI3K	B_cells_0	PI3K_B_cells_0
GTAGTTTCATTGTTGG-1	0.608722	PI3K	B_cells_0	PI3K_B_cells_0
GTATCGCCAGGACCTT-1	0.581926	PI3K	B_cells_0	PI3K_B_cells_0
GTATCGCCAGGCAAGC-1	0.609446	PI3K	B_cells_0	PI3K_B_cells_0
GTATGTGGTTACATCC-1	0.399957	PI3K	B_cells_0	PI3K_B_cells_0
GTATGTTCAGGCGAGT-1	0.370593	PI3K	B_cells_0	PI3K_B_cells_0
GTATGTTCATCCCTCA-1	0.592522	PI3K	B_cells_0	PI3K_B_cells_0
GTATGTTCATGGTTAT-1	0.58858	PI3K	B_cells_0	PI3K_B_cells_0
GTATTCAAGTAACCAC-1	0.317434	PI3K	B_cells_0	PI3K_B_cells_0
GTATTCAAGTGTGATC-1	0.588761	PI3K	B_cells_0	PI3K_B_cells_0
GTATTGCAGCTTAGTA-1	0.483926	PI3K	B_cells_0	PI3K_B_cells_0
GTATTGCAGTCTCACC-1	0.758182	PI3K	B_cells_0	PI3K_B_cells_0
GTATTGTCAATATAGG-1	0.225437	PI3K	B_cells_0	PI3K_B_cells_0
GTCAAACTCATCCTAT-1	0.500705	PI3K	B_cells_0	PI3K_B_cells_0
GTCAAACTCATGTTTC-1	0.59339	PI3K	B_cells_0	PI3K_B_cells_0
GTCAAACTCCCGTTAC-1	0.591726	PI3K	B_cells_0	PI3K_B_cells_0
GTCAATATCCGTGACA-1	0.359021	PI3K	B_cells_0	PI3K_B_cells_0
GTCATCACATACCCGG-1	0.500307	PI3K	B_cells_0	PI3K_B_cells_0
GTCATCACATAGCGAG-1	0.554262	PI3K	B_cells_0	PI3K_B_cells_0
GTCATCCTCAGTGAAG-1	0.439952	PI3K	B_cells_0	PI3K_B_cells_0
GTCATCCTCTTTGTAC-1	0.514375	PI3K	B_cells_0	PI3K_B_cells_0
GTCATGAGTGCCGCAA-1	0.276209	PI3K	B_cells_0	PI3K_B_cells_0
GTCATGCCAACTAGCC-1	0.680975	PI3K	B_cells_0	PI3K_B_cells_0
GTCATTAAGCAATAGG-1	0.679275	PI3K	B_cells_0	PI3K_B_cells_0
GTCATTAAGGAGGGTT-1	0.774346	PI3K	B_cells_0	PI3K_B_cells_0
GTCCAAGTCACACAGT-1	0.368314	PI3K	B_cells_0	PI3K_B_cells_0
GTCCATTGTGTAACCA-1	0.439735	PI3K	B_cells_0	PI3K_B_cells_0
GTCCGTAAGCTAAGTC-1	0.555527	PI3K	B_cells_0	PI3K_B_cells_0
GTCCTAGAGTTATCCT-1	0.380501	PI3K	B_cells_0	PI3K_B_cells_0
GTCCTCCCAAGGTGCA-1	0.102123	PI3K	B_cells_0	PI3K_B_cells_0
GTCCTCCCACCTGGTG-1	0.501356	PI3K	B_cells_0	PI3K_B_cells_0
GTCCTCCCAGGTCCTG-1	0.657397	PI3K	B_cells_0	PI3K_B_cells_0
GTCGAAGCACAGGGAC-1	0.595885	PI3K	B_cells_0	PI3K_B_cells_0
GTCGAGGAGTTAGTGC-1	0.471848	PI3K	B_cells_0	PI3K_B_cells_0
GTCGCAATCATAATCG-1	0.610892	PI3K	B_cells_0	PI3K_B_cells_0
GTCGCAATCCTGCGAA-1	0.800673	PI3K	B_cells_0	PI3K_B_cells_0
GTCGCAATCGTGCTAG-1	0.420316	PI3K	B_cells_0	PI3K_B_cells_0
GTCTAACAGATGGAGC-1	0.254113	PI3K	B_cells_0	PI3K_B_cells_0
GTCTAACAGCCACATG-1	0.518569	PI3K	B_cells_0	PI3K_B_cells_0
GTCTAACAGGACCAGG-1	0.563049	PI3K	B_cells_0	PI3K_B_cells_0
GTCTAACAGGCAAGTA-1	0.513362	PI3K	B_cells_0	PI3K_B_cells_0
GTCTAACAGTGCACGC-1	0.658699	PI3K	B_cells_0	PI3K_B_cells_0
GTCTAATCAGGAACCA-1	0.635012	PI3K	B_cells_0	PI3K_B_cells_0
GTCTAGCCAGGCTACT-1	0.499295	PI3K	B_cells_0	PI3K_B_cells_0
GTCTATCGTTACTAGG-1	0.573464	PI3K	B_cells_0	PI3K_B_cells_0
GTCTATGCATCCTAGA-1	0.226051	PI3K	B_cells_0	PI3K_B_cells_0
GTCTCACTCAAGCTAC-1	0.633421	PI3K	B_cells_0	PI3K_B_cells_0
GTCTCACTCCTTAATC-1	0.567208	PI3K	B_cells_0	PI3K_B_cells_0
GTCTTGCTCGAAGTAG-1	0.444581	PI3K	B_cells_0	PI3K_B_cells_0
GTCTTGCTCTCACATT-1	0.692113	PI3K	B_cells_0	PI3K_B_cells_0
GTCTTTAGTATTCGTC-1	0.321448	PI3K	B_cells_0	PI3K_B_cells_0
GTCTTTAGTGAGACTC-1	0.567425	PI3K	B_cells_0	PI3K_B_cells_0
GTGAACAAGCAAGGAC-1	0.514049	PI3K	B_cells_0	PI3K_B_cells_0
GTGAGGAGTTCCGGGA-1	0.628359	PI3K	B_cells_0	PI3K_B_cells_0
GTGCAAGCATGGCCTG-1	0.620764	PI3K	B_cells_0	PI3K_B_cells_0
GTGCATTAGAAAGGAA-1	0.518967	PI3K	B_cells_0	PI3K_B_cells_0
GTGCATTAGCCGCTTT-1	0.586302	PI3K	B_cells_0	PI3K_B_cells_0
GTGCGCAGTCGCAAAC-1	0.454309	PI3K	B_cells_0	PI3K_B_cells_0
GTGCGGTTCACAGCCA-1	0.509167	PI3K	B_cells_0	PI3K_B_cells_0
GTGCGGTTCACCGGTA-1	0.694427	PI3K	B_cells_0	PI3K_B_cells_0
GTGCTCCGTAGGATTT-1	0.604383	PI3K	B_cells_0	PI3K_B_cells_0
GTGCTTACACTTAACG-1	0.558276	PI3K	B_cells_0	PI3K_B_cells_0
GTGCTTACAGAAATGC-1	0.742198	PI3K	B_cells_0	PI3K_B_cells_0
GTGCTTACATAAACCT-1	0.481539	PI3K	B_cells_0	PI3K_B_cells_0
GTGCTTCTCATGCATA-1	0.208187	PI3K	B_cells_0	PI3K_B_cells_0
GTGGACACAACTCGCG-1	0.252378	PI3K	B_cells_0	PI3K_B_cells_0
GTGGACACAAGGAATC-1	0.533649	PI3K	B_cells_0	PI3K_B_cells_0
GTGGACACAGTATGTT-1	0.407732	PI3K	B_cells_0	PI3K_B_cells_0
GTGTAACTCGAAGCGG-1	0.609518	PI3K	B_cells_0	PI3K_B_cells_0
GTGTCCAAGAATGACG-1	0.608433	PI3K	B_cells_0	PI3K_B_cells_0
GTGTCCAAGGTAACGA-1	0.591364	PI3K	B_cells_0	PI3K_B_cells_0
GTGTCCAAGGTCGATT-1	0.676925	PI3K	B_cells_0	PI3K_B_cells_0
GTGTGAGCAATAACGA-1	0.427151	PI3K	B_cells_0	PI3K_B_cells_0
GTGTGCGGTAACGTGC-1	0.707916	PI3K	B_cells_0	PI3K_B_cells_0
GTGTGCGGTCATAACG-1	0.391024	PI3K	B_cells_0	PI3K_B_cells_0
[truncated: 7,848 more rows]

[truncated: 6 more sheets: Data 11 (Fig. 5d), Data 12 (Fig. 6c), Data 13 (Fig. 6d), Data 14 (Fig. 6e), Data15 (Fig. 6f), Data 16 (Fig. 6g )]
